# Supplementary material for: A Comparative Transcriptomic Study Reveals Temporal and Genotype-Specific Defense Responses to Botrytis cinerea in Grapevine
Source: J Fungi (Basel). 2025 Feb 7;11(2):124. doi: 10.3390/jof11020124 (PMC11856255; doi:10.3390/jof11020124)
Supplement: Supplementary file 1 [file jof-11-00124-s001.zip]

Archive with 14 entries (14 files):
- FigureS1.pdf
- FigureS10.pdf
- FigureS11.pdf
- FigureS2.pdf
- FigureS3.pdf
- FigureS4.pdf
- FigureS5.pdf
- FigureS6.pdf
- FigureS7.pdf
- FigureS8.pdf
- FigureS9.pdf
- SData1.xlsx
- SData2.xlsx
- Supplementary_Tables.xlsx
