# Supplementary material for: A Comparative Transcriptomic Study Reveals Temporal and Genotype-Specific Defense Responses to Botrytis cinerea in Grapevine
Source: J Fungi (Basel). 2025 Feb 7;11(2):124. doi: 10.3390/jof11020124 (PMC11856255; doi:10.3390/jof11020124)
Supplement: Supplementary file 1 [file jof-11-00124-s001.zip › SData1.xlsx]

## Sheet: SData1_headings
1 Category	different class of GO id. CC, BP and MF are the abbreviation of cellular component, biological process and molecular function, respectively
2 GOID	the unique identification id of Gene Ontology database
3 Description function	description of Gene Ontology
4 GeneRatio	ratio of differentially expressed genes to all genes for this GO term
5 BgRatio in background GO database,	the ratio of all genes concerning this GO term to all genes
6 pvalue statistics category term	abbreviation of probability value
7 padj adjusted p-value. Generally,	GO terms with Corrected_pValue < 0.05 are significant enrichment
8 geneID gene	id annotated in this GO term
9 geneName	the names of differentially expressed genes in this term.
10 Count	the number of differentially expressed genes concerning this GO term
11 Up	the number of up-regulated differentially expressed genes
12 Up_Gene_names	the IDs of up-regulated differentially expressed genes
13 Down	the number of down-regulated differentially expressed genes
14 Down_Gene_names	the IDs of down-regulated differentially expressed genes

## Sheet: Tol(T1)_IvsNI.down_GOenrich_sig
Category	GOID	Description	GeneRatio	BgRatio	pvalue	padj	geneID	geneName	Count
BP	GO:0018108	peptidyl-tyrosine phosphorylation	23/987	105/13618	1.34036e+08	0.000895361319024448	Vitvi14g01576/Vitvi12g04532/Vitvi14g02928/Vitvi14g01379/Vitvi04g01723/Vitvi13g00351/Vitvi16g04467/Vitvi18g00092/Vitvi14g01373/Vitvi07g02648/Vitvi07g01670/Vitvi07g02649/Vitvi06g00069/Vitvi19g00394/Vitvi17g00964/Vitvi01g00521/Vitvi08g00115/Vitvi18g01766/Vitvi02g01270/Vitvi06g01564/Vitvi01g01751/Vitvi10g00119/Vitvi07g01667	Vitvi14g01576/Vitvi12g04532/Vitvi14g02928/Vitvi14g01379/Vitvi04g01723/Vitvi13g00351/Vitvi16g04467/Vitvi18g00092/Vitvi14g01373/Vitvi07g02648/Vitvi07g01670/Vitvi07g02649/Vitvi06g00069/Vitvi19g00394/Vitvi17g00964/Vitvi01g00521/Vitvi08g00115/Vitvi18g01766/Vitvi02g01270/Vitvi06g01564/Vitvi01g01751/Vitvi10g00119/Vitvi07g01667	23
BP	GO:0018212	peptidyl-tyrosine modification	23/987	105/13618	1.34036e+08	0.000895361319024448	Vitvi14g01576/Vitvi12g04532/Vitvi14g02928/Vitvi14g01379/Vitvi04g01723/Vitvi13g00351/Vitvi16g04467/Vitvi18g00092/Vitvi14g01373/Vitvi07g02648/Vitvi07g01670/Vitvi07g02649/Vitvi06g00069/Vitvi19g00394/Vitvi17g00964/Vitvi01g00521/Vitvi08g00115/Vitvi18g01766/Vitvi02g01270/Vitvi06g01564/Vitvi01g01751/Vitvi10g00119/Vitvi07g01667	Vitvi14g01576/Vitvi12g04532/Vitvi14g02928/Vitvi14g01379/Vitvi04g01723/Vitvi13g00351/Vitvi16g04467/Vitvi18g00092/Vitvi14g01373/Vitvi07g02648/Vitvi07g01670/Vitvi07g02649/Vitvi06g00069/Vitvi19g00394/Vitvi17g00964/Vitvi01g00521/Vitvi08g00115/Vitvi18g01766/Vitvi02g01270/Vitvi06g01564/Vitvi01g01751/Vitvi10g00119/Vitvi07g01667	23
BP	GO:0098754	detoxification	27/987	147/13618	6.1625e+08	0.00274436705610622	Vitvi00g04624/Vitvi06g01690/Vitvi02g01067/Vitvi04g04448/Vitvi06g01689/Vitvi02g01609/Vitvi01g01803/Vitvi18g00256/Vitvi05g01469/Vitvi12g01598/Vitvi07g01614/Vitvi12g01624/Vitvi14g02448/Vitvi18g01252/Vitvi01g02058/Vitvi04g00256/Vitvi14g01821/Vitvi06g00771/Vitvi06g01533/Vitvi06g00372/Vitvi11g04106/Vitvi18g01608/Vitvi08g00821/Vitvi02g01613/Vitvi08g01951/Vitvi11g00044/Vitvi04g01741	Vitvi00g04624/Vitvi06g01690/Vitvi02g01067/Vitvi04g04448/Vitvi06g01689/Vitvi02g01609/Vitvi01g01803/Vitvi18g00256/Vitvi05g01469/Vitvi12g01598/Vitvi07g01614/Vitvi12g01624/Vitvi14g02448/Vitvi18g01252/Vitvi01g02058/Vitvi04g00256/Vitvi14g01821/Vitvi06g00771/Vitvi06g01533/Vitvi06g00372/Vitvi11g04106/Vitvi18g01608/Vitvi08g00821/Vitvi02g01613/Vitvi08g01951/Vitvi11g00044/Vitvi04g01741	27
BP	GO:0009636	response to toxic substance	33/987	205/13618	1.16794e+09	0.00390092084529584	Vitvi00g04624/Vitvi06g01690/Vitvi02g01067/Vitvi04g04448/Vitvi06g01689/Vitvi02g01609/Vitvi01g01803/Vitvi18g00256/Vitvi05g01469/Vitvi12g01598/Vitvi07g01614/Vitvi12g01624/Vitvi07g00286/Vitvi14g02448/Vitvi18g01252/Vitvi01g02058/Vitvi04g00256/Vitvi14g01821/Vitvi06g00771/Vitvi05g04404/Vitvi06g01533/Vitvi07g00285/Vitvi08g00731/Vitvi06g00372/Vitvi11g04106/Vitvi18g01608/Vitvi08g00821/Vitvi13g00471/Vitvi02…	Vitvi00g04624/Vitvi06g01690/Vitvi02g01067/Vitvi04g04448/Vitvi06g01689/Vitvi02g01609/Vitvi01g01803/Vitvi18g00256/Vitvi05g01469/Vitvi12g01598/Vitvi07g01614/Vitvi12g01624/Vitvi07g00286/Vitvi14g02448/Vitvi18g01252/Vitvi01g02058/Vitvi04g00256/Vitvi14g01821/Vitvi06g00771/Vitvi05g04404/Vitvi06g01533/Vitvi07g00285/Vitvi08g00731/Vitvi06g00372/Vitvi11g04106/Vitvi18g01608/Vitvi08g00821/Vitvi13g00471/Vitvi02…	33
BP	GO:0097237	cellular response to toxic substance	23/987	134/13618	8.83397e+09	0.0173842709633825	Vitvi00g04624/Vitvi06g01690/Vitvi04g04448/Vitvi06g01689/Vitvi01g01803/Vitvi18g00256/Vitvi05g01469/Vitvi12g01598/Vitvi07g01614/Vitvi12g01624/Vitvi14g02448/Vitvi18g01252/Vitvi01g02058/Vitvi04g00256/Vitvi14g01821/Vitvi06g00771/Vitvi06g00372/Vitvi11g04106/Vitvi18g01608/Vitvi08g00821/Vitvi08g01951/Vitvi11g00044/Vitvi04g01741	Vitvi00g04624/Vitvi06g01690/Vitvi04g04448/Vitvi06g01689/Vitvi01g01803/Vitvi18g00256/Vitvi05g01469/Vitvi12g01598/Vitvi07g01614/Vitvi12g01624/Vitvi14g02448/Vitvi18g01252/Vitvi01g02058/Vitvi04g00256/Vitvi14g01821/Vitvi06g00771/Vitvi06g00372/Vitvi11g04106/Vitvi18g01608/Vitvi08g00821/Vitvi08g01951/Vitvi11g00044/Vitvi04g01741	23
BP	GO:1990748	cellular detoxification	23/987	134/13618	8.83397e+09	0.0173842709633825	Vitvi00g04624/Vitvi06g01690/Vitvi04g04448/Vitvi06g01689/Vitvi01g01803/Vitvi18g00256/Vitvi05g01469/Vitvi12g01598/Vitvi07g01614/Vitvi12g01624/Vitvi14g02448/Vitvi18g01252/Vitvi01g02058/Vitvi04g00256/Vitvi14g01821/Vitvi06g00771/Vitvi06g00372/Vitvi11g04106/Vitvi18g01608/Vitvi08g00821/Vitvi08g01951/Vitvi11g00044/Vitvi04g01741	Vitvi00g04624/Vitvi06g01690/Vitvi04g04448/Vitvi06g01689/Vitvi01g01803/Vitvi18g00256/Vitvi05g01469/Vitvi12g01598/Vitvi07g01614/Vitvi12g01624/Vitvi14g02448/Vitvi18g01252/Vitvi01g02058/Vitvi04g00256/Vitvi14g01821/Vitvi06g00771/Vitvi06g00372/Vitvi11g04106/Vitvi18g01608/Vitvi08g00821/Vitvi08g01951/Vitvi11g00044/Vitvi04g01741	23
BP	GO:0046777	protein autophosphorylation	17/987	84/13618	9.10853e+09	0.0173842709633825	Vitvi14g01576/Vitvi14g02928/Vitvi14g01379/Vitvi06g00784/Vitvi18g00092/Vitvi14g01373/Vitvi19g00497/Vitvi07g02648/Vitvi07g01670/Vitvi12g00116/Vitvi07g02649/Vitvi08g00115/Vitvi12g00256/Vitvi01g01751/Vitvi12g00415/Vitvi07g01667/Vitvi10g00647	Vitvi14g01576/Vitvi14g02928/Vitvi14g01379/Vitvi06g00784/Vitvi18g00092/Vitvi14g01373/Vitvi19g00497/Vitvi07g02648/Vitvi07g01670/Vitvi12g00116/Vitvi07g02649/Vitvi08g00115/Vitvi12g00256/Vitvi01g01751/Vitvi12g00415/Vitvi07g01667/Vitvi10g00647	17
BP	GO:0015979	photosynthesis	23/987	138/13618	0.000139980666974591	0.0233767713847567	Vitvi04g01700/Vitvi10g02212/Vitvi11g00488/Vitvi19g00257/Vitvi10g00882/Vitvi18g00046/Vitvi07g00690/Vitvi15g00004/Vitvi19g00909/Vitvi10g01236/Vitvi01g00589/Vitvi02g00434/Vitvi01g00115/Vitvi12g00475/Vitvi11g04106/Vitvi12g00346/Vitvi08g00903/Vitvi12g00092/Vitvi09g00604/Vitvi12g02485/Vitvi08g01821/Vitvi05g00474/Vitvi07g00294	Vitvi04g01700/Vitvi10g02212/Vitvi11g00488/Vitvi19g00257/Vitvi10g00882/Vitvi18g00046/Vitvi07g00690/Vitvi15g00004/Vitvi19g00909/Vitvi10g01236/Vitvi01g00589/Vitvi02g00434/Vitvi01g00115/Vitvi12g00475/Vitvi11g04106/Vitvi12g00346/Vitvi08g00903/Vitvi12g00092/Vitvi09g00604/Vitvi12g02485/Vitvi08g01821/Vitvi05g00474/Vitvi07g00294	23
CC	GO:0022625	cytosolic large ribosomal subunit	22/918	116/13480	9.87917e+08	0.00222281248947213	Vitvi17g00179/Vitvi17g00080/Vitvi13g04749/Vitvi01g04041/Vitvi09g01545/Vitvi04g00064/Vitvi14g01332/Vitvi00g04245/Vitvi08g02271/Vitvi14g04683/Vitvi05g00053/Vitvi13g01758/Vitvi06g00408/Vitvi13g01728/Vitvi07g04673/Vitvi05g01057/Vitvi11g04139/Vitvi08g01508/Vitvi01g02258/Vitvi05g01632/Vitvi07g00403/Vitvi04g01858	Vitvi17g00179/Vitvi17g00080/Vitvi13g04749/Vitvi01g04041/Vitvi09g01545/Vitvi04g00064/Vitvi14g01332/Vitvi00g04245/Vitvi08g02271/Vitvi14g04683/Vitvi05g00053/Vitvi13g01758/Vitvi06g00408/Vitvi13g01728/Vitvi07g04673/Vitvi05g01057/Vitvi11g04139/Vitvi08g01508/Vitvi01g02258/Vitvi05g01632/Vitvi07g00403/Vitvi04g01858	22
CC	GO:0022626	cytosolic ribosome	28/918	178/13480	2.6568e+09	0.00298889910026564	Vitvi17g00179/Vitvi17g00080/Vitvi13g04749/Vitvi01g04041/Vitvi09g01545/Vitvi04g00064/Vitvi14g01332/Vitvi00g04245/Vitvi08g02271/Vitvi14g04683/Vitvi05g00053/Vitvi14g01179/Vitvi08g00757/Vitvi13g01758/Vitvi11g04013/Vitvi04g00554/Vitvi06g00408/Vitvi13g01728/Vitvi07g04673/Vitvi05g01057/Vitvi11g04139/Vitvi08g01508/Vitvi11g00687/Vitvi01g02258/Vitvi05g01632/Vitvi07g00403/Vitvi08g04410/Vitvi04g01858	Vitvi17g00179/Vitvi17g00080/Vitvi13g04749/Vitvi01g04041/Vitvi09g01545/Vitvi04g00064/Vitvi14g01332/Vitvi00g04245/Vitvi08g02271/Vitvi14g04683/Vitvi05g00053/Vitvi14g01179/Vitvi08g00757/Vitvi13g01758/Vitvi11g04013/Vitvi04g00554/Vitvi06g00408/Vitvi13g01728/Vitvi07g04673/Vitvi05g01057/Vitvi11g04139/Vitvi08g01508/Vitvi11g00687/Vitvi01g02258/Vitvi05g01632/Vitvi07g00403/Vitvi08g04410/Vitvi04g01858	28
CC	GO:0009579	thylakoid	33/918	242/13480	0.000101615444019196	0.00648563407322374	Vitvi04g01700/Vitvi10g02212/Vitvi05g00621/Vitvi10g04292/Vitvi08g02097/Vitvi10g00882/Vitvi18g00046/Vitvi14g01782/Vitvi16g01981/Vitvi07g00690/Vitvi15g00004/Vitvi19g00909/Vitvi10g01236/Vitvi05g01629/Vitvi01g00589/Vitvi02g00434/Vitvi07g01829/Vitvi01g00115/Vitvi02g00068/Vitvi09g00617/Vitvi18g00216/Vitvi12g00475/Vitvi12g00628/Vitvi08g01245/Vitvi08g00903/Vitvi07g01279/Vitvi12g00092/Vitvi09g00604/Vitvi12…	Vitvi04g01700/Vitvi10g02212/Vitvi05g00621/Vitvi10g04292/Vitvi08g02097/Vitvi10g00882/Vitvi18g00046/Vitvi14g01782/Vitvi16g01981/Vitvi07g00690/Vitvi15g00004/Vitvi19g00909/Vitvi10g01236/Vitvi05g01629/Vitvi01g00589/Vitvi02g00434/Vitvi07g01829/Vitvi01g00115/Vitvi02g00068/Vitvi09g00617/Vitvi18g00216/Vitvi12g00475/Vitvi12g00628/Vitvi08g01245/Vitvi08g00903/Vitvi07g01279/Vitvi12g00092/Vitvi09g00604/Vitvi12…	33
CC	GO:0009521	photosystem	14/918	66/13480	0.000115300161301755	0.00648563407322374	Vitvi04g01700/Vitvi10g02212/Vitvi10g00882/Vitvi18g00046/Vitvi07g00690/Vitvi15g00004/Vitvi19g00909/Vitvi10g01236/Vitvi01g00589/Vitvi12g00475/Vitvi12g00092/Vitvi09g00604/Vitvi12g02485/Vitvi05g00474	Vitvi04g01700/Vitvi10g02212/Vitvi10g00882/Vitvi18g00046/Vitvi07g00690/Vitvi15g00004/Vitvi19g00909/Vitvi10g01236/Vitvi01g00589/Vitvi12g00475/Vitvi12g00092/Vitvi09g00604/Vitvi12g02485/Vitvi05g00474	14
CC	GO:0015934	large ribosomal subunit	22/918	140/13480	0.000191042611426827	0.00859691751420724	Vitvi17g00179/Vitvi17g00080/Vitvi13g04749/Vitvi01g04041/Vitvi09g01545/Vitvi04g00064/Vitvi14g01332/Vitvi00g04245/Vitvi08g02271/Vitvi14g04683/Vitvi05g00053/Vitvi13g01758/Vitvi06g00408/Vitvi13g01728/Vitvi07g04673/Vitvi05g01057/Vitvi11g04139/Vitvi08g01508/Vitvi01g02258/Vitvi05g01632/Vitvi07g00403/Vitvi04g01858	Vitvi17g00179/Vitvi17g00080/Vitvi13g04749/Vitvi01g04041/Vitvi09g01545/Vitvi04g00064/Vitvi14g01332/Vitvi00g04245/Vitvi08g02271/Vitvi14g04683/Vitvi05g00053/Vitvi13g01758/Vitvi06g00408/Vitvi13g01728/Vitvi07g04673/Vitvi05g01057/Vitvi11g04139/Vitvi08g01508/Vitvi01g02258/Vitvi05g01632/Vitvi07g00403/Vitvi04g01858	22
CC	GO:0034357	photosynthetic membrane	25/918	174/13480	0.000305375693706281	0.00992034893907313	Vitvi04g01700/Vitvi10g02212/Vitvi05g00621/Vitvi10g00882/Vitvi18g00046/Vitvi16g01981/Vitvi07g00690/Vitvi15g00004/Vitvi19g00909/Vitvi10g01236/Vitvi01g00589/Vitvi02g00434/Vitvi07g01829/Vitvi02g00068/Vitvi18g00216/Vitvi12g00475/Vitvi12g00628/Vitvi08g00903/Vitvi07g01279/Vitvi12g00092/Vitvi09g00604/Vitvi12g02485/Vitvi14g04019/Vitvi05g00474/Vitvi18g02526	Vitvi04g01700/Vitvi10g02212/Vitvi05g00621/Vitvi10g00882/Vitvi18g00046/Vitvi16g01981/Vitvi07g00690/Vitvi15g00004/Vitvi19g00909/Vitvi10g01236/Vitvi01g00589/Vitvi02g00434/Vitvi07g01829/Vitvi02g00068/Vitvi18g00216/Vitvi12g00475/Vitvi12g00628/Vitvi08g00903/Vitvi07g01279/Vitvi12g00092/Vitvi09g00604/Vitvi12g02485/Vitvi14g04019/Vitvi05g00474/Vitvi18g02526	25
CC	GO:0044436	thylakoid part	26/918	186/13480	0.000362209007632856	0.00992034893907313	Vitvi04g01700/Vitvi10g02212/Vitvi05g00621/Vitvi10g04292/Vitvi10g00882/Vitvi18g00046/Vitvi16g01981/Vitvi07g00690/Vitvi15g00004/Vitvi19g00909/Vitvi10g01236/Vitvi01g00589/Vitvi02g00434/Vitvi07g01829/Vitvi02g00068/Vitvi18g00216/Vitvi12g00475/Vitvi12g00628/Vitvi08g00903/Vitvi07g01279/Vitvi12g00092/Vitvi09g00604/Vitvi12g02485/Vitvi14g04019/Vitvi05g00474/Vitvi18g02526	Vitvi04g01700/Vitvi10g02212/Vitvi05g00621/Vitvi10g04292/Vitvi10g00882/Vitvi18g00046/Vitvi16g01981/Vitvi07g00690/Vitvi15g00004/Vitvi19g00909/Vitvi10g01236/Vitvi01g00589/Vitvi02g00434/Vitvi07g01829/Vitvi02g00068/Vitvi18g00216/Vitvi12g00475/Vitvi12g00628/Vitvi08g00903/Vitvi07g01279/Vitvi12g00092/Vitvi09g00604/Vitvi12g02485/Vitvi14g04019/Vitvi05g00474/Vitvi18g02526	26
CC	GO:0005618	cell wall	20/918	128/13480	0.000396813957562925	0.00992034893907313	Vitvi06g00300/Vitvi08g02336/Vitvi11g01265/Vitvi01g00784/Vitvi12g01598/Vitvi11g01268/Vitvi12g01624/Vitvi10g00026/Vitvi14g02448/Vitvi02g00118/Vitvi11g01677/Vitvi05g01265/Vitvi15g04656/Vitvi11g00089/Vitvi04g00442/Vitvi17g01251/Vitvi11g04357/Vitvi02g01230/Vitvi18g01608/Vitvi08g01844	Vitvi06g00300/Vitvi08g02336/Vitvi11g01265/Vitvi01g00784/Vitvi12g01598/Vitvi11g01268/Vitvi12g01624/Vitvi10g00026/Vitvi14g02448/Vitvi02g00118/Vitvi11g01677/Vitvi05g01265/Vitvi15g04656/Vitvi11g00089/Vitvi04g00442/Vitvi17g01251/Vitvi11g04357/Vitvi02g01230/Vitvi18g01608/Vitvi08g01844	20
CC	GO:0030312	external encapsulating structure	20/918	128/13480	0.000396813957562925	0.00992034893907313	Vitvi06g00300/Vitvi08g02336/Vitvi11g01265/Vitvi01g00784/Vitvi12g01598/Vitvi11g01268/Vitvi12g01624/Vitvi10g00026/Vitvi14g02448/Vitvi02g00118/Vitvi11g01677/Vitvi05g01265/Vitvi15g04656/Vitvi11g00089/Vitvi04g00442/Vitvi17g01251/Vitvi11g04357/Vitvi02g01230/Vitvi18g01608/Vitvi08g01844	Vitvi06g00300/Vitvi08g02336/Vitvi11g01265/Vitvi01g00784/Vitvi12g01598/Vitvi11g01268/Vitvi12g01624/Vitvi10g00026/Vitvi14g02448/Vitvi02g00118/Vitvi11g01677/Vitvi05g01265/Vitvi15g04656/Vitvi11g00089/Vitvi04g00442/Vitvi17g01251/Vitvi11g04357/Vitvi02g01230/Vitvi18g01608/Vitvi08g01844	20
CC	GO:0044391	ribosomal subunit	29/918	223/13480	0.000581509652831908	0.0130839671887179	Vitvi17g00179/Vitvi17g00080/Vitvi13g04749/Vitvi01g04041/Vitvi09g01545/Vitvi04g00064/Vitvi14g01332/Vitvi00g04245/Vitvi08g02271/Vitvi14g04683/Vitvi05g00053/Vitvi14g01179/Vitvi08g00757/Vitvi13g01758/Vitvi11g04013/Vitvi04g00554/Vitvi06g00408/Vitvi13g01728/Vitvi07g04673/Vitvi05g01057/Vitvi11g04139/Vitvi05g04117/Vitvi08g01508/Vitvi11g00687/Vitvi01g02258/Vitvi05g01632/Vitvi07g00403/Vitvi08g04410/Vitvi04…	Vitvi17g00179/Vitvi17g00080/Vitvi13g04749/Vitvi01g04041/Vitvi09g01545/Vitvi04g00064/Vitvi14g01332/Vitvi00g04245/Vitvi08g02271/Vitvi14g04683/Vitvi05g00053/Vitvi14g01179/Vitvi08g00757/Vitvi13g01758/Vitvi11g04013/Vitvi04g00554/Vitvi06g00408/Vitvi13g01728/Vitvi07g04673/Vitvi05g01057/Vitvi11g04139/Vitvi05g04117/Vitvi08g01508/Vitvi11g00687/Vitvi01g02258/Vitvi05g01632/Vitvi07g00403/Vitvi08g04410/Vitvi04…	29
CC	GO:0044445	cytosolic part	28/918	215/13480	0.000701336841623081	0.0143455263059267	Vitvi17g00179/Vitvi17g00080/Vitvi13g04749/Vitvi01g04041/Vitvi09g01545/Vitvi04g00064/Vitvi14g01332/Vitvi00g04245/Vitvi08g02271/Vitvi14g04683/Vitvi05g00053/Vitvi14g01179/Vitvi08g00757/Vitvi13g01758/Vitvi11g04013/Vitvi04g00554/Vitvi06g00408/Vitvi13g01728/Vitvi07g04673/Vitvi05g01057/Vitvi11g04139/Vitvi08g01508/Vitvi11g00687/Vitvi01g02258/Vitvi05g01632/Vitvi07g00403/Vitvi08g04410/Vitvi04g01858	Vitvi17g00179/Vitvi17g00080/Vitvi13g04749/Vitvi01g04041/Vitvi09g01545/Vitvi04g00064/Vitvi14g01332/Vitvi00g04245/Vitvi08g02271/Vitvi14g04683/Vitvi05g00053/Vitvi14g01179/Vitvi08g00757/Vitvi13g01758/Vitvi11g04013/Vitvi04g00554/Vitvi06g00408/Vitvi13g01728/Vitvi07g04673/Vitvi05g01057/Vitvi11g04139/Vitvi08g01508/Vitvi11g00687/Vitvi01g02258/Vitvi05g01632/Vitvi07g00403/Vitvi08g04410/Vitvi04g01858	28
CC	GO:0005576	extracellular region	49/918	452/13480	0.000805460138274318	0.0151023775926435	Vitvi16g01344/Vitvi06g00300/Vitvi06g01597/Vitvi01g00160/Vitvi06g01033/Vitvi10g00591/Vitvi18g00424/Vitvi18g00137/Vitvi02g00391/Vitvi19g01767/Vitvi11g01265/Vitvi06g00481/Vitvi01g00784/Vitvi12g01598/Vitvi08g00784/Vitvi07g01614/Vitvi11g01268/Vitvi06g01362/Vitvi17g00283/Vitvi03g04511/Vitvi12g01624/Vitvi10g00026/Vitvi04g01470/Vitvi08g00189/Vitvi19g00591/Vitvi02g01404/Vitvi11g01677/Vitvi05g01265/Vitvi15…	Vitvi16g01344/Vitvi06g00300/Vitvi06g01597/Vitvi01g00160/Vitvi06g01033/Vitvi10g00591/Vitvi18g00424/Vitvi18g00137/Vitvi02g00391/Vitvi19g01767/Vitvi11g01265/Vitvi06g00481/Vitvi01g00784/Vitvi12g01598/Vitvi08g00784/Vitvi07g01614/Vitvi11g01268/Vitvi06g01362/Vitvi17g00283/Vitvi03g04511/Vitvi12g01624/Vitvi10g00026/Vitvi04g01470/Vitvi08g00189/Vitvi19g00591/Vitvi02g01404/Vitvi11g01677/Vitvi05g01265/Vitvi15…	49
CC	GO:0048046	apoplast	15/918	97/13480	0.00225230786438043	0.038982251498892	Vitvi06g00300/Vitvi06g01597/Vitvi06g01033/Vitvi18g00137/Vitvi11g01265/Vitvi01g00784/Vitvi11g01268/Vitvi03g04511/Vitvi10g00026/Vitvi11g01677/Vitvi05g01265/Vitvi04g01566/Vitvi11g00089/Vitvi11g04357/Vitvi17g00451	Vitvi06g00300/Vitvi06g01597/Vitvi06g01033/Vitvi18g00137/Vitvi11g01265/Vitvi01g00784/Vitvi11g01268/Vitvi03g04511/Vitvi10g00026/Vitvi11g01677/Vitvi05g01265/Vitvi04g01566/Vitvi11g00089/Vitvi11g04357/Vitvi17g00451	15
MF	GO:0004713	protein tyrosine kinase activity	23/1131	109/15357	3.52605e+08	0.00162319624170536	Vitvi14g01576/Vitvi12g04532/Vitvi14g02928/Vitvi14g01379/Vitvi04g01723/Vitvi13g00351/Vitvi16g04467/Vitvi18g00092/Vitvi14g01373/Vitvi07g02648/Vitvi07g01670/Vitvi07g02649/Vitvi06g00069/Vitvi19g00394/Vitvi17g00964/Vitvi01g00521/Vitvi08g00115/Vitvi18g01766/Vitvi02g01270/Vitvi06g01564/Vitvi01g01751/Vitvi10g00119/Vitvi07g01667	Vitvi14g01576/Vitvi12g04532/Vitvi14g02928/Vitvi14g01379/Vitvi04g01723/Vitvi13g00351/Vitvi16g04467/Vitvi18g00092/Vitvi14g01373/Vitvi07g02648/Vitvi07g01670/Vitvi07g02649/Vitvi06g00069/Vitvi19g00394/Vitvi17g00964/Vitvi01g00521/Vitvi08g00115/Vitvi18g01766/Vitvi02g01270/Vitvi06g01564/Vitvi01g01751/Vitvi10g00119/Vitvi07g01667	23
MF	GO:0046906	tetrapyrrole binding	49/1131	344/15357	6.11373e+08	0.00162319624170536	Vitvi00g04624/Vitvi04g04448/Vitvi19g01058/Vitvi18g02738/Vitvi07g02692/Vitvi02g01397/Vitvi13g01398/Vitvi18g00256/Vitvi06g01454/Vitvi19g01005/Vitvi02g04113/Vitvi19g04395/Vitvi04g00159/Vitvi12g01598/Vitvi19g04376/Vitvi07g01614/Vitvi18g02657/Vitvi18g00716/Vitvi08g01456/Vitvi12g01624/Vitvi15g00004/Vitvi02g04111/Vitvi14g02448/Vitvi15g00811/Vitvi13g00005/Vitvi14g01821/Vitvi13g00033/Vitvi19g01381/Vitvi06…	Vitvi00g04624/Vitvi04g04448/Vitvi19g01058/Vitvi18g02738/Vitvi07g02692/Vitvi02g01397/Vitvi13g01398/Vitvi18g00256/Vitvi06g01454/Vitvi19g01005/Vitvi02g04113/Vitvi19g04395/Vitvi04g00159/Vitvi12g01598/Vitvi19g04376/Vitvi07g01614/Vitvi18g02657/Vitvi18g00716/Vitvi08g01456/Vitvi12g01624/Vitvi15g00004/Vitvi02g04111/Vitvi14g02448/Vitvi15g00811/Vitvi13g00005/Vitvi14g01821/Vitvi13g00033/Vitvi19g01381/Vitvi06…	49
MF	GO:0004714	transmembrane receptor protein tyrosine kinase activity	17/1131	71/15357	1.12488e+09	0.00199103653556706	Vitvi14g01576/Vitvi14g02928/Vitvi14g01379/Vitvi04g01723/Vitvi13g00351/Vitvi18g00092/Vitvi14g01373/Vitvi07g02648/Vitvi07g01670/Vitvi07g02649/Vitvi19g00394/Vitvi08g00115/Vitvi02g01270/Vitvi06g01564/Vitvi01g01751/Vitvi10g00119/Vitvi07g01667	Vitvi14g01576/Vitvi14g02928/Vitvi14g01379/Vitvi04g01723/Vitvi13g00351/Vitvi18g00092/Vitvi14g01373/Vitvi07g02648/Vitvi07g01670/Vitvi07g02649/Vitvi19g00394/Vitvi08g00115/Vitvi02g01270/Vitvi06g01564/Vitvi01g01751/Vitvi10g00119/Vitvi07g01667	17
MF	GO:0020037	heme binding	45/1131	320/15357	2.01312e+09	0.00267241416447338	Vitvi00g04624/Vitvi04g04448/Vitvi19g01058/Vitvi18g02738/Vitvi07g02692/Vitvi02g01397/Vitvi13g01398/Vitvi18g00256/Vitvi06g01454/Vitvi19g01005/Vitvi02g04113/Vitvi19g04395/Vitvi04g00159/Vitvi12g01598/Vitvi19g04376/Vitvi07g01614/Vitvi18g02657/Vitvi18g00716/Vitvi08g01456/Vitvi12g01624/Vitvi02g04111/Vitvi14g02448/Vitvi15g00811/Vitvi13g00005/Vitvi14g01821/Vitvi13g00033/Vitvi19g01381/Vitvi06g00771/Vitvi03…	Vitvi00g04624/Vitvi04g04448/Vitvi19g01058/Vitvi18g02738/Vitvi07g02692/Vitvi02g01397/Vitvi13g01398/Vitvi18g00256/Vitvi06g01454/Vitvi19g01005/Vitvi02g04113/Vitvi19g04395/Vitvi04g00159/Vitvi12g01598/Vitvi19g04376/Vitvi07g01614/Vitvi18g02657/Vitvi18g00716/Vitvi08g01456/Vitvi12g01624/Vitvi02g04111/Vitvi14g02448/Vitvi15g00811/Vitvi13g00005/Vitvi14g01821/Vitvi13g00033/Vitvi19g01381/Vitvi06g00771/Vitvi03…	45
MF	GO:0019199	transmembrane receptor protein kinase activity	21/1131	112/15357	6.00466e+09	0.00581522113227898	Vitvi14g01576/Vitvi13g00332/Vitvi08g01744/Vitvi14g02928/Vitvi14g01379/Vitvi04g01723/Vitvi13g00351/Vitvi18g00092/Vitvi14g01373/Vitvi07g02648/Vitvi07g01670/Vitvi07g02649/Vitvi19g00394/Vitvi08g00115/Vitvi02g01270/Vitvi12g01323/Vitvi06g01564/Vitvi01g01751/Vitvi12g00415/Vitvi10g00119/Vitvi07g01667	Vitvi14g01576/Vitvi13g00332/Vitvi08g01744/Vitvi14g02928/Vitvi14g01379/Vitvi04g01723/Vitvi13g00351/Vitvi18g00092/Vitvi14g01373/Vitvi07g02648/Vitvi07g01670/Vitvi07g02649/Vitvi19g00394/Vitvi08g00115/Vitvi02g01270/Vitvi12g01323/Vitvi06g01564/Vitvi01g01751/Vitvi12g00415/Vitvi10g00119/Vitvi07g01667	21
MF	GO:0004888	transmembrane signaling receptor activity	22/1131	121/15357	6.57087e+09	0.00581522113227898	Vitvi14g01576/Vitvi13g00332/Vitvi08g01744/Vitvi14g02928/Vitvi14g01379/Vitvi04g01723/Vitvi13g00351/Vitvi18g00092/Vitvi14g01373/Vitvi07g02648/Vitvi07g01670/Vitvi07g02649/Vitvi19g00394/Vitvi08g00115/Vitvi02g01270/Vitvi12g01323/Vitvi06g01564/Vitvi01g01751/Vitvi12g00415/Vitvi12g00516/Vitvi10g00119/Vitvi07g01667	Vitvi14g01576/Vitvi13g00332/Vitvi08g01744/Vitvi14g02928/Vitvi14g01379/Vitvi04g01723/Vitvi13g00351/Vitvi18g00092/Vitvi14g01373/Vitvi07g02648/Vitvi07g01670/Vitvi07g02649/Vitvi19g00394/Vitvi08g00115/Vitvi02g01270/Vitvi12g01323/Vitvi06g01564/Vitvi01g01751/Vitvi12g00415/Vitvi12g00516/Vitvi10g00119/Vitvi07g01667	22
MF	GO:0004364	glutathione transferase activity	14/1131	66/15357	0.000263405326666277	0.0199811754942561	Vitvi08g00957/Vitvi15g04121/Vitvi18g04611/Vitvi16g01498/Vitvi06g04184/Vitvi18g04612/Vitvi07g00286/Vitvi08g02226/Vitvi02g00335/Vitvi07g00285/Vitvi06g00372/Vitvi00g04606/Vitvi16g01501/Vitvi15g00172	Vitvi08g00957/Vitvi15g04121/Vitvi18g04611/Vitvi16g01498/Vitvi06g04184/Vitvi18g04612/Vitvi07g00286/Vitvi08g02226/Vitvi02g00335/Vitvi07g00285/Vitvi06g00372/Vitvi00g04606/Vitvi16g01501/Vitvi15g00172	14
MF	GO:0043531	ADP binding	56/1131	486/15357	0.000543266857600604	0.0360593376732401	Vitvi13g04518/Vitvi19g02282/Vitvi12g04565/Vitvi12g02641/Vitvi13g01481/Vitvi09g00546/Vitvi18g04758/Vitvi18g04752/Vitvi13g04528/Vitvi12g02732/Vitvi12g00927/Vitvi13g02476/Vitvi09g00502/Vitvi12g04475/Vitvi12g01121/Vitvi13g02502/Vitvi18g04763/Vitvi19g00064/Vitvi13g00042/Vitvi14g02757/Vitvi17g01373/Vitvi09g01588/Vitvi06g01035/Vitvi19g02010/Vitvi13g02312/Vitvi13g04485/Vitvi14g02758/Vitvi09g01698/Vitvi13…	Vitvi13g04518/Vitvi19g02282/Vitvi12g04565/Vitvi12g02641/Vitvi13g01481/Vitvi09g00546/Vitvi18g04758/Vitvi18g04752/Vitvi13g04528/Vitvi12g02732/Vitvi12g00927/Vitvi13g02476/Vitvi09g00502/Vitvi12g04475/Vitvi12g01121/Vitvi13g02502/Vitvi18g04763/Vitvi19g00064/Vitvi13g00042/Vitvi14g02757/Vitvi17g01373/Vitvi09g01588/Vitvi06g01035/Vitvi19g02010/Vitvi13g02312/Vitvi13g04485/Vitvi14g02758/Vitvi09g01698/Vitvi13…	56
MF	GO:0038023	signaling receptor activity	27/1131	191/15357	0.000801467908047447	0.0425579459173195	Vitvi14g01576/Vitvi13g00332/Vitvi08g01744/Vitvi14g02928/Vitvi14g01379/Vitvi04g01723/Vitvi13g00351/Vitvi18g00092/Vitvi14g01373/Vitvi07g02648/Vitvi07g01670/Vitvi05g04015/Vitvi07g02649/Vitvi19g00394/Vitvi12g00715/Vitvi08g00115/Vitvi06g00374/Vitvi05g01754/Vitvi02g01270/Vitvi12g01323/Vitvi06g01564/Vitvi01g01751/Vitvi12g00415/Vitvi12g00516/Vitvi10g00119/Vitvi07g01667/Vitvi11g00539	Vitvi14g01576/Vitvi13g00332/Vitvi08g01744/Vitvi14g02928/Vitvi14g01379/Vitvi04g01723/Vitvi13g00351/Vitvi18g00092/Vitvi14g01373/Vitvi07g02648/Vitvi07g01670/Vitvi05g04015/Vitvi07g02649/Vitvi19g00394/Vitvi12g00715/Vitvi08g00115/Vitvi06g00374/Vitvi05g01754/Vitvi02g01270/Vitvi12g01323/Vitvi06g01564/Vitvi01g01751/Vitvi12g00415/Vitvi12g00516/Vitvi10g00119/Vitvi07g01667/Vitvi11g00539	27
MF	GO:0060089	molecular transducer activity	27/1131	191/15357	0.000801467908047447	0.0425579459173195	Vitvi14g01576/Vitvi13g00332/Vitvi08g01744/Vitvi14g02928/Vitvi14g01379/Vitvi04g01723/Vitvi13g00351/Vitvi18g00092/Vitvi14g01373/Vitvi07g02648/Vitvi07g01670/Vitvi05g04015/Vitvi07g02649/Vitvi19g00394/Vitvi12g00715/Vitvi08g00115/Vitvi06g00374/Vitvi05g01754/Vitvi02g01270/Vitvi12g01323/Vitvi06g01564/Vitvi01g01751/Vitvi12g00415/Vitvi12g00516/Vitvi10g00119/Vitvi07g01667/Vitvi11g00539	Vitvi14g01576/Vitvi13g00332/Vitvi08g01744/Vitvi14g02928/Vitvi14g01379/Vitvi04g01723/Vitvi13g00351/Vitvi18g00092/Vitvi14g01373/Vitvi07g02648/Vitvi07g01670/Vitvi05g04015/Vitvi07g02649/Vitvi19g00394/Vitvi12g00715/Vitvi08g00115/Vitvi06g00374/Vitvi05g01754/Vitvi02g01270/Vitvi12g01323/Vitvi06g01564/Vitvi01g01751/Vitvi12g00415/Vitvi12g00516/Vitvi10g00119/Vitvi07g01667/Vitvi11g00539	27

## Sheet: Sus(T1)_IvsNI.down_GOenrich_sig
Category	GOID	Description	GeneRatio	BgRatio	pvalue	padj	geneID	geneName	Count
BP	GO:0015979	photosynthesis	24/370	130/13148	17.3412	18884.6	Vitvi01g01017/Vitvi10g01236/Vitvi07g01275/Vitvi17g00608/Vitvi05g00474/Vitvi12g02485/Vitvi07g02309/Vitvi12g00092/Vitvi13g01749/Vitvi18g02474/Vitvi07g00035/Vitvi12g00475/Vitvi04g02063/Vitvi17g00320/Vitvi01g00170/Vitvi10g02212/Vitvi19g01479/Vitvi18g01431/Vitvi04g01700/Vitvi01g01648/Vitvi08g01360/Vitvi12g00050/Vitvi02g00915/Vitvi17g04171	Vitvi01g01017/Vitvi10g01236/Vitvi07g01275/Vitvi17g00608/Vitvi05g00474/Vitvi12g02485/Vitvi07g02309/Vitvi12g00092/Vitvi13g01749/Vitvi18g02474/Vitvi07g00035/Vitvi12g00475/Vitvi04g02063/Vitvi17g00320/Vitvi01g00170/Vitvi10g02212/Vitvi19g01479/Vitvi18g01431/Vitvi04g01700/Vitvi01g01648/Vitvi08g01360/Vitvi12g00050/Vitvi02g00915/Vitvi17g04171	24
BP	GO:0019684	photosynthesis, light reaction	11/370	64/13148	1.47458e+08	0.000802908671445889	Vitvi07g01275/Vitvi12g02485/Vitvi07g00035/Vitvi12g00475/Vitvi10g02212/Vitvi19g01479/Vitvi18g01431/Vitvi01g01648/Vitvi08g01360/Vitvi12g00050/Vitvi17g04171	Vitvi07g01275/Vitvi12g02485/Vitvi07g00035/Vitvi12g00475/Vitvi10g02212/Vitvi19g01479/Vitvi18g01431/Vitvi01g01648/Vitvi08g01360/Vitvi12g00050/Vitvi17g04171	11
CC	GO:0009579	thylakoid	34/419	235/13045	14.1	2735.4	Vitvi10g01236/Vitvi11g00038/Vitvi18g00158/Vitvi07g01275/Vitvi03g00375/Vitvi05g00474/Vitvi12g02485/Vitvi07g02309/Vitvi12g00092/Vitvi13g01749/Vitvi00g04359/Vitvi07g00035/Vitvi12g00475/Vitvi04g02063/Vitvi01g00170/Vitvi10g02212/Vitvi19g01479/Vitvi08g01245/Vitvi18g00533/Vitvi07g02572/Vitvi04g01700/Vitvi01g01648/Vitvi08g01360/Vitvi12g00050/Vitvi06g00513/Vitvi05g00563/Vitvi18g02496/Vitvi11g00603/Vitvi18…	Vitvi10g01236/Vitvi11g00038/Vitvi18g00158/Vitvi07g01275/Vitvi03g00375/Vitvi05g00474/Vitvi12g02485/Vitvi07g02309/Vitvi12g00092/Vitvi13g01749/Vitvi00g04359/Vitvi07g00035/Vitvi12g00475/Vitvi04g02063/Vitvi01g00170/Vitvi10g02212/Vitvi19g01479/Vitvi08g01245/Vitvi18g00533/Vitvi07g02572/Vitvi04g01700/Vitvi01g01648/Vitvi08g01360/Vitvi12g00050/Vitvi06g00513/Vitvi05g00563/Vitvi18g02496/Vitvi11g00603/Vitvi18…	34
CC	GO:0009521	photosystem	17/419	64/13045	1030.65	99972.6	Vitvi10g01236/Vitvi07g01275/Vitvi05g00474/Vitvi12g02485/Vitvi07g02309/Vitvi12g00092/Vitvi13g01749/Vitvi07g00035/Vitvi12g00475/Vitvi04g02063/Vitvi01g00170/Vitvi10g02212/Vitvi19g01479/Vitvi04g01700/Vitvi01g01648/Vitvi08g01360/Vitvi12g00050	Vitvi10g01236/Vitvi07g01275/Vitvi05g00474/Vitvi12g02485/Vitvi07g02309/Vitvi12g00092/Vitvi13g01749/Vitvi07g00035/Vitvi12g00475/Vitvi04g02063/Vitvi01g00170/Vitvi10g02212/Vitvi19g01479/Vitvi04g01700/Vitvi01g01648/Vitvi08g01360/Vitvi12g00050	17
CC	GO:0044436	thylakoid part	27/419	180/13045	2106.8	118028	Vitvi10g01236/Vitvi11g00038/Vitvi18g00158/Vitvi07g01275/Vitvi03g00375/Vitvi05g00474/Vitvi12g02485/Vitvi07g02309/Vitvi12g00092/Vitvi13g01749/Vitvi07g00035/Vitvi12g00475/Vitvi04g02063/Vitvi01g00170/Vitvi10g02212/Vitvi19g01479/Vitvi18g00533/Vitvi07g02572/Vitvi04g01700/Vitvi01g01648/Vitvi08g01360/Vitvi12g00050/Vitvi05g00563/Vitvi11g00603/Vitvi18g00272/Vitvi17g04171/Vitvi19g00308	Vitvi10g01236/Vitvi11g00038/Vitvi18g00158/Vitvi07g01275/Vitvi03g00375/Vitvi05g00474/Vitvi12g02485/Vitvi07g02309/Vitvi12g00092/Vitvi13g01749/Vitvi07g00035/Vitvi12g00475/Vitvi04g02063/Vitvi01g00170/Vitvi10g02212/Vitvi19g01479/Vitvi18g00533/Vitvi07g02572/Vitvi04g01700/Vitvi01g01648/Vitvi08g01360/Vitvi12g00050/Vitvi05g00563/Vitvi11g00603/Vitvi18g00272/Vitvi17g04171/Vitvi19g00308	27
CC	GO:0034357	photosynthetic membrane	26/419	168/13045	2433.58	118028	Vitvi10g01236/Vitvi11g00038/Vitvi18g00158/Vitvi07g01275/Vitvi03g00375/Vitvi05g00474/Vitvi12g02485/Vitvi07g02309/Vitvi12g00092/Vitvi13g01749/Vitvi07g00035/Vitvi12g00475/Vitvi04g02063/Vitvi01g00170/Vitvi10g02212/Vitvi19g01479/Vitvi18g00533/Vitvi07g02572/Vitvi04g01700/Vitvi01g01648/Vitvi08g01360/Vitvi12g00050/Vitvi05g00563/Vitvi18g00272/Vitvi17g04171/Vitvi19g00308	Vitvi10g01236/Vitvi11g00038/Vitvi18g00158/Vitvi07g01275/Vitvi03g00375/Vitvi05g00474/Vitvi12g02485/Vitvi07g02309/Vitvi12g00092/Vitvi13g01749/Vitvi07g00035/Vitvi12g00475/Vitvi04g02063/Vitvi01g00170/Vitvi10g02212/Vitvi19g01479/Vitvi18g00533/Vitvi07g02572/Vitvi04g01700/Vitvi01g01648/Vitvi08g01360/Vitvi12g00050/Vitvi05g00563/Vitvi18g00272/Vitvi17g04171/Vitvi19g00308	26
CC	GO:0042651	thylakoid membrane	23/419	154/13045	72809.7	2.82501e+06	Vitvi11g00038/Vitvi18g00158/Vitvi07g01275/Vitvi03g00375/Vitvi05g00474/Vitvi12g02485/Vitvi07g02309/Vitvi12g00092/Vitvi13g01749/Vitvi07g00035/Vitvi04g02063/Vitvi10g02212/Vitvi19g01479/Vitvi18g00533/Vitvi07g02572/Vitvi04g01700/Vitvi01g01648/Vitvi08g01360/Vitvi12g00050/Vitvi05g00563/Vitvi18g00272/Vitvi17g04171/Vitvi19g00308	Vitvi11g00038/Vitvi18g00158/Vitvi07g01275/Vitvi03g00375/Vitvi05g00474/Vitvi12g02485/Vitvi07g02309/Vitvi12g00092/Vitvi13g01749/Vitvi07g00035/Vitvi04g02063/Vitvi10g02212/Vitvi19g01479/Vitvi18g00533/Vitvi07g02572/Vitvi04g01700/Vitvi01g01648/Vitvi08g01360/Vitvi12g00050/Vitvi05g00563/Vitvi18g00272/Vitvi17g04171/Vitvi19g00308	23
CC	GO:0009534	chloroplast thylakoid	24/419	171/13045	113313	3.14039e+06	Vitvi10g01236/Vitvi11g00038/Vitvi18g00158/Vitvi03g00375/Vitvi05g00474/Vitvi12g02485/Vitvi07g02309/Vitvi07g00035/Vitvi12g00475/Vitvi04g02063/Vitvi19g01479/Vitvi18g00533/Vitvi07g02572/Vitvi04g01700/Vitvi01g01648/Vitvi08g01360/Vitvi12g00050/Vitvi05g00563/Vitvi18g02496/Vitvi18g00272/Vitvi17g04171/Vitvi19g00308/Vitvi09g01600/Vitvi07g02504	Vitvi10g01236/Vitvi11g00038/Vitvi18g00158/Vitvi03g00375/Vitvi05g00474/Vitvi12g02485/Vitvi07g02309/Vitvi07g00035/Vitvi12g00475/Vitvi04g02063/Vitvi19g01479/Vitvi18g00533/Vitvi07g02572/Vitvi04g01700/Vitvi01g01648/Vitvi08g01360/Vitvi12g00050/Vitvi05g00563/Vitvi18g02496/Vitvi18g00272/Vitvi17g04171/Vitvi19g00308/Vitvi09g01600/Vitvi07g02504	24
CC	GO:0031976	plastid thylakoid	24/419	171/13045	113313	3.14039e+06	Vitvi10g01236/Vitvi11g00038/Vitvi18g00158/Vitvi03g00375/Vitvi05g00474/Vitvi12g02485/Vitvi07g02309/Vitvi07g00035/Vitvi12g00475/Vitvi04g02063/Vitvi19g01479/Vitvi18g00533/Vitvi07g02572/Vitvi04g01700/Vitvi01g01648/Vitvi08g01360/Vitvi12g00050/Vitvi05g00563/Vitvi18g02496/Vitvi18g00272/Vitvi17g04171/Vitvi19g00308/Vitvi09g01600/Vitvi07g02504	Vitvi10g01236/Vitvi11g00038/Vitvi18g00158/Vitvi03g00375/Vitvi05g00474/Vitvi12g02485/Vitvi07g02309/Vitvi07g00035/Vitvi12g00475/Vitvi04g02063/Vitvi19g01479/Vitvi18g00533/Vitvi07g02572/Vitvi04g01700/Vitvi01g01648/Vitvi08g01360/Vitvi12g00050/Vitvi05g00563/Vitvi18g02496/Vitvi18g00272/Vitvi17g04171/Vitvi19g00308/Vitvi09g01600/Vitvi07g02504	24
CC	GO:0009535	chloroplast thylakoid membrane	19/419	128/13045	2.48474e+06	6.0255e+07	Vitvi11g00038/Vitvi18g00158/Vitvi03g00375/Vitvi05g00474/Vitvi12g02485/Vitvi07g02309/Vitvi07g00035/Vitvi04g02063/Vitvi19g01479/Vitvi18g00533/Vitvi07g02572/Vitvi04g01700/Vitvi01g01648/Vitvi08g01360/Vitvi12g00050/Vitvi05g00563/Vitvi18g00272/Vitvi17g04171/Vitvi19g00308	Vitvi11g00038/Vitvi18g00158/Vitvi03g00375/Vitvi05g00474/Vitvi12g02485/Vitvi07g02309/Vitvi07g00035/Vitvi04g02063/Vitvi19g01479/Vitvi18g00533/Vitvi07g02572/Vitvi04g01700/Vitvi01g01648/Vitvi08g01360/Vitvi12g00050/Vitvi05g00563/Vitvi18g00272/Vitvi17g04171/Vitvi19g00308	19
CC	GO:0055035	plastid thylakoid membrane	19/419	129/13045	282907	6.09821e+07	Vitvi11g00038/Vitvi18g00158/Vitvi03g00375/Vitvi05g00474/Vitvi12g02485/Vitvi07g02309/Vitvi07g00035/Vitvi04g02063/Vitvi19g01479/Vitvi18g00533/Vitvi07g02572/Vitvi04g01700/Vitvi01g01648/Vitvi08g01360/Vitvi12g00050/Vitvi05g00563/Vitvi18g00272/Vitvi17g04171/Vitvi19g00308	Vitvi11g00038/Vitvi18g00158/Vitvi03g00375/Vitvi05g00474/Vitvi12g02485/Vitvi07g02309/Vitvi07g00035/Vitvi04g02063/Vitvi19g01479/Vitvi18g00533/Vitvi07g02572/Vitvi04g01700/Vitvi01g01648/Vitvi08g01360/Vitvi12g00050/Vitvi05g00563/Vitvi18g00272/Vitvi17g04171/Vitvi19g00308	19
CC	GO:0009523	photosystem II	12/419	51/13045	5.25766e+06	1.01999e+08	Vitvi07g01275/Vitvi12g02485/Vitvi12g00092/Vitvi13g01749/Vitvi07g00035/Vitvi12g00475/Vitvi01g00170/Vitvi10g02212/Vitvi19g01479/Vitvi01g01648/Vitvi08g01360/Vitvi12g00050	Vitvi07g01275/Vitvi12g02485/Vitvi12g00092/Vitvi13g01749/Vitvi07g00035/Vitvi12g00475/Vitvi01g00170/Vitvi10g02212/Vitvi19g01479/Vitvi01g01648/Vitvi08g01360/Vitvi12g00050	12
CC	GO:0009522	photosystem I	9/419	29/13045	188955	3.33249e+08	Vitvi10g01236/Vitvi05g00474/Vitvi12g02485/Vitvi07g02309/Vitvi04g02063/Vitvi04g01700/Vitvi01g01648/Vitvi08g01360/Vitvi12g00050	Vitvi10g01236/Vitvi05g00474/Vitvi12g02485/Vitvi07g02309/Vitvi04g02063/Vitvi04g01700/Vitvi01g01648/Vitvi08g01360/Vitvi12g00050	9
CC	GO:0044434	chloroplast part	31/419	466/13045	0.000103329801076383	0.00167049845073485	Vitvi10g01236/Vitvi05g00607/Vitvi11g00038/Vitvi08g01307/Vitvi18g00158/Vitvi03g00375/Vitvi05g00474/Vitvi12g02485/Vitvi07g02309/Vitvi07g00035/Vitvi12g00475/Vitvi04g02063/Vitvi19g01479/Vitvi08g01245/Vitvi18g00533/Vitvi07g02572/Vitvi08g02233/Vitvi04g01700/Vitvi01g01648/Vitvi08g01360/Vitvi12g00050/Vitvi06g00513/Vitvi05g00563/Vitvi18g02496/Vitvi18g00272/Vitvi17g04171/Vitvi13g01994/Vitvi19g00308/Vitvi04…	Vitvi10g01236/Vitvi05g00607/Vitvi11g00038/Vitvi08g01307/Vitvi18g00158/Vitvi03g00375/Vitvi05g00474/Vitvi12g02485/Vitvi07g02309/Vitvi07g00035/Vitvi12g00475/Vitvi04g02063/Vitvi19g01479/Vitvi08g01245/Vitvi18g00533/Vitvi07g02572/Vitvi08g02233/Vitvi04g01700/Vitvi01g01648/Vitvi08g01360/Vitvi12g00050/Vitvi06g00513/Vitvi05g00563/Vitvi18g02496/Vitvi18g00272/Vitvi17g04171/Vitvi13g01994/Vitvi19g00308/Vitvi04…	31
CC	GO:0044435	plastid part	32/419	490/13045	0.000112814138580261	0.00168353406804389	Vitvi10g01236/Vitvi05g00607/Vitvi11g00038/Vitvi08g01307/Vitvi18g00158/Vitvi03g00375/Vitvi05g00474/Vitvi12g02485/Vitvi07g02309/Vitvi07g00035/Vitvi12g00475/Vitvi04g02063/Vitvi19g01479/Vitvi18g01431/Vitvi08g01245/Vitvi18g00533/Vitvi07g02572/Vitvi08g02233/Vitvi04g01700/Vitvi01g01648/Vitvi08g01360/Vitvi12g00050/Vitvi06g00513/Vitvi05g00563/Vitvi18g02496/Vitvi18g00272/Vitvi17g04171/Vitvi13g01994/Vitvi19…	Vitvi10g01236/Vitvi05g00607/Vitvi11g00038/Vitvi08g01307/Vitvi18g00158/Vitvi03g00375/Vitvi05g00474/Vitvi12g02485/Vitvi07g02309/Vitvi07g00035/Vitvi12g00475/Vitvi04g02063/Vitvi19g01479/Vitvi18g01431/Vitvi08g01245/Vitvi18g00533/Vitvi07g02572/Vitvi08g02233/Vitvi04g01700/Vitvi01g01648/Vitvi08g01360/Vitvi12g00050/Vitvi06g00513/Vitvi05g00563/Vitvi18g02496/Vitvi18g00272/Vitvi17g04171/Vitvi13g01994/Vitvi19…	32
CC	GO:0009654	photosystem II oxygen evolving complex	5/419	21/13045	0.000443651630778087	0.00614774402649635	Vitvi07g01275/Vitvi12g00092/Vitvi13g01749/Vitvi10g02212/Vitvi19g01479	Vitvi07g01275/Vitvi12g00092/Vitvi13g01749/Vitvi10g02212/Vitvi19g01479	5
CC	GO:0005615	extracellular space	7/419	60/13045	0.00298455744023533	0.0386002762270436	Vitvi16g01344/Vitvi04g01366/Vitvi16g02072/Vitvi11g00076/Vitvi03g00021/Vitvi03g01169/Vitvi18g00740	Vitvi16g01344/Vitvi04g01366/Vitvi16g02072/Vitvi11g00076/Vitvi03g00021/Vitvi03g01169/Vitvi18g00740	7
CC	GO:0005576	extracellular region	24/419	409/13045	0.00334016067970538	0.0404994482414277	Vitvi13g00309/Vitvi14g01424/Vitvi10g04071/Vitvi15g01037/Vitvi07g02362/Vitvi19g01878/Vitvi18g01608/Vitvi16g01344/Vitvi04g01366/Vitvi03g00475/Vitvi16g02072/Vitvi14g01977/Vitvi18g00473/Vitvi13g00172/Vitvi11g00076/Vitvi05g00277/Vitvi03g00021/Vitvi07g01502/Vitvi03g01169/Vitvi18g00740/Vitvi06g01033/Vitvi14g03061/Vitvi06g00573/Vitvi15g00643	Vitvi13g00309/Vitvi14g01424/Vitvi10g04071/Vitvi15g01037/Vitvi07g02362/Vitvi19g01878/Vitvi18g01608/Vitvi16g01344/Vitvi04g01366/Vitvi03g00475/Vitvi16g02072/Vitvi14g01977/Vitvi18g00473/Vitvi13g00172/Vitvi11g00076/Vitvi05g00277/Vitvi03g00021/Vitvi07g01502/Vitvi03g01169/Vitvi18g00740/Vitvi06g01033/Vitvi14g03061/Vitvi06g00573/Vitvi15g00643	24
MF	GO:0046906	tetrapyrrole binding	29/447	328/14761	2.49567e+07	0.00010207298350127	Vitvi07g00011/Vitvi02g00942/Vitvi16g00044/Vitvi13g01398/Vitvi11g00900/Vitvi19g01005/Vitvi12g02485/Vitvi02g00446/Vitvi02g01727/Vitvi18g01608/Vitvi13g04593/Vitvi17g00700/Vitvi16g01496/Vitvi19g00652/Vitvi17g00484/Vitvi13g00738/Vitvi18g00473/Vitvi01g00621/Vitvi01g01648/Vitvi08g01360/Vitvi18g00716/Vitvi13g00004/Vitvi12g00050/Vitvi07g01502/Vitvi08g04331/Vitvi08g00821/Vitvi02g00395/Vitvi16g00043/Vitvi09…	Vitvi07g00011/Vitvi02g00942/Vitvi16g00044/Vitvi13g01398/Vitvi11g00900/Vitvi19g01005/Vitvi12g02485/Vitvi02g00446/Vitvi02g01727/Vitvi18g01608/Vitvi13g04593/Vitvi17g00700/Vitvi16g01496/Vitvi19g00652/Vitvi17g00484/Vitvi13g00738/Vitvi18g00473/Vitvi01g00621/Vitvi01g01648/Vitvi08g01360/Vitvi18g00716/Vitvi13g00004/Vitvi12g00050/Vitvi07g01502/Vitvi08g04331/Vitvi08g00821/Vitvi02g00395/Vitvi16g00043/Vitvi09…	29
MF	GO:0016705	oxidoreductase activity, acting on paired donors, with incorporation or reduction of molecular oxygen	26/447	306/14761	2.21968e+08	0.000453924370507307	Vitvi17g00664/Vitvi07g00011/Vitvi02g00942/Vitvi16g00044/Vitvi13g01398/Vitvi11g00900/Vitvi19g01005/Vitvi19g00432/Vitvi02g00446/Vitvi02g01727/Vitvi13g04593/Vitvi17g00700/Vitvi16g01496/Vitvi19g00652/Vitvi17g00484/Vitvi11g00148/Vitvi09g00616/Vitvi13g00738/Vitvi01g00621/Vitvi18g00716/Vitvi13g00004/Vitvi19g02230/Vitvi08g04331/Vitvi02g00395/Vitvi16g00043/Vitvi09g00086	Vitvi17g00664/Vitvi07g00011/Vitvi02g00942/Vitvi16g00044/Vitvi13g01398/Vitvi11g00900/Vitvi19g01005/Vitvi19g00432/Vitvi02g00446/Vitvi02g01727/Vitvi13g04593/Vitvi17g00700/Vitvi16g01496/Vitvi19g00652/Vitvi17g00484/Vitvi11g00148/Vitvi09g00616/Vitvi13g00738/Vitvi01g00621/Vitvi18g00716/Vitvi13g00004/Vitvi19g02230/Vitvi08g04331/Vitvi02g00395/Vitvi16g00043/Vitvi09g00086	26
MF	GO:0020037	heme binding	25/447	305/14761	6.57456e+08	0.000896331650843857	Vitvi07g00011/Vitvi02g00942/Vitvi16g00044/Vitvi13g01398/Vitvi11g00900/Vitvi19g01005/Vitvi02g00446/Vitvi02g01727/Vitvi18g01608/Vitvi13g04593/Vitvi17g00700/Vitvi16g01496/Vitvi19g00652/Vitvi17g00484/Vitvi13g00738/Vitvi18g00473/Vitvi01g00621/Vitvi18g00716/Vitvi13g00004/Vitvi07g01502/Vitvi08g04331/Vitvi08g00821/Vitvi02g00395/Vitvi16g00043/Vitvi09g00086	Vitvi07g00011/Vitvi02g00942/Vitvi16g00044/Vitvi13g01398/Vitvi11g00900/Vitvi19g01005/Vitvi02g00446/Vitvi02g01727/Vitvi18g01608/Vitvi13g04593/Vitvi17g00700/Vitvi16g01496/Vitvi19g00652/Vitvi17g00484/Vitvi13g00738/Vitvi18g00473/Vitvi01g00621/Vitvi18g00716/Vitvi13g00004/Vitvi07g01502/Vitvi08g04331/Vitvi08g00821/Vitvi02g00395/Vitvi16g00043/Vitvi09g00086	25
MF	GO:0004497	monooxygenase activity	22/447	263/14761	1.7141e+09	0.00170653495797204	Vitvi17g00664/Vitvi07g00011/Vitvi02g00942/Vitvi16g00044/Vitvi13g01398/Vitvi11g00900/Vitvi19g01005/Vitvi02g00446/Vitvi02g01727/Vitvi13g04593/Vitvi17g00700/Vitvi16g01496/Vitvi19g00652/Vitvi17g00484/Vitvi13g00738/Vitvi01g00621/Vitvi18g00716/Vitvi13g00004/Vitvi08g04331/Vitvi02g00395/Vitvi16g00043/Vitvi09g00086	Vitvi17g00664/Vitvi07g00011/Vitvi02g00942/Vitvi16g00044/Vitvi13g01398/Vitvi11g00900/Vitvi19g01005/Vitvi02g00446/Vitvi02g01727/Vitvi13g04593/Vitvi17g00700/Vitvi16g01496/Vitvi19g00652/Vitvi17g00484/Vitvi13g00738/Vitvi01g00621/Vitvi18g00716/Vitvi13g00004/Vitvi08g04331/Vitvi02g00395/Vitvi16g00043/Vitvi09g00086	22
MF	GO:0005506	iron ion binding	23/447	286/14761	2.08623e+09	0.00170653495797204	Vitvi07g00011/Vitvi02g00942/Vitvi16g00044/Vitvi13g01398/Vitvi11g00900/Vitvi19g01005/Vitvi02g00446/Vitvi02g01727/Vitvi13g04593/Vitvi17g00700/Vitvi16g01496/Vitvi19g00652/Vitvi17g00484/Vitvi18g02167/Vitvi13g00738/Vitvi01g00621/Vitvi18g00716/Vitvi13g00004/Vitvi08g04331/Vitvi16g00181/Vitvi02g00395/Vitvi16g00043/Vitvi09g00086	Vitvi07g00011/Vitvi02g00942/Vitvi16g00044/Vitvi13g01398/Vitvi11g00900/Vitvi19g01005/Vitvi02g00446/Vitvi02g01727/Vitvi13g04593/Vitvi17g00700/Vitvi16g01496/Vitvi19g00652/Vitvi17g00484/Vitvi18g02167/Vitvi13g00738/Vitvi01g00621/Vitvi18g00716/Vitvi13g00004/Vitvi08g04331/Vitvi16g00181/Vitvi02g00395/Vitvi16g00043/Vitvi09g00086	23
MF	GO:0102336	3-oxo-arachidoyl-CoA synthase activity	5/447	15/14761	5.81593e+09	0.00297339505725843	Vitvi07g00054/Vitvi14g01198/Vitvi04g00192/Vitvi13g00230/Vitvi15g00896	Vitvi07g00054/Vitvi14g01198/Vitvi04g00192/Vitvi13g00230/Vitvi15g00896	5
MF	GO:0102337	3-oxo-cerotoyl-CoA synthase activity	5/447	15/14761	5.81593e+09	0.00297339505725843	Vitvi07g00054/Vitvi14g01198/Vitvi04g00192/Vitvi13g00230/Vitvi15g00896	Vitvi07g00054/Vitvi14g01198/Vitvi04g00192/Vitvi13g00230/Vitvi15g00896	5
MF	GO:0102338	3-oxo-lignoceronyl-CoA synthase activity	5/447	15/14761	5.81593e+09	0.00297339505725843	Vitvi07g00054/Vitvi14g01198/Vitvi04g00192/Vitvi13g00230/Vitvi15g00896	Vitvi07g00054/Vitvi14g01198/Vitvi04g00192/Vitvi13g00230/Vitvi15g00896	5
MF	GO:0102756	very-long-chain 3-ketoacyl-CoA synthase activity	5/447	18/14761	0.000153908670827303	0.00699429404092964	Vitvi07g00054/Vitvi14g01198/Vitvi04g00192/Vitvi13g00230/Vitvi15g00896	Vitvi07g00054/Vitvi14g01198/Vitvi04g00192/Vitvi13g00230/Vitvi15g00896	5
MF	GO:0016709	oxidoreductase activity, acting on paired donors, with incorporation or reduction of molecular oxygen, NAD(P)H as one donor, and incorporation of one atom of oxygen	9/447	71/14761	0.000278444055819469	0.0113883618830163	Vitvi17g00664/Vitvi02g00942/Vitvi16g00044/Vitvi11g00900/Vitvi13g04593/Vitvi17g00700/Vitvi16g01496/Vitvi13g00738/Vitvi16g00043	Vitvi17g00664/Vitvi02g00942/Vitvi16g00044/Vitvi11g00900/Vitvi13g04593/Vitvi17g00700/Vitvi16g01496/Vitvi13g00738/Vitvi16g00043	9
MF	GO:0035673	oligopeptide transmembrane transporter activity	6/447	39/14761	0.00104162661009869	0.0355599274020029	Vitvi10g00247/Vitvi13g01423/Vitvi17g01148/Vitvi17g01183/Vitvi18g01981/Vitvi02g01365	Vitvi10g00247/Vitvi13g01423/Vitvi17g01148/Vitvi17g01183/Vitvi18g01981/Vitvi02g01365	6
MF	GO:0005372	water transmembrane transporter activity	4/447	16/14761	0.00113026664113946	0.0355599274020029	Vitvi08g01038/Vitvi13g00255/Vitvi06g00412/Vitvi03g00155	Vitvi08g01038/Vitvi13g00255/Vitvi06g00412/Vitvi03g00155	4
MF	GO:0015250	water channel activity	4/447	16/14761	0.00113026664113946	0.0355599274020029	Vitvi08g01038/Vitvi13g00255/Vitvi06g00412/Vitvi03g00155	Vitvi08g01038/Vitvi13g00255/Vitvi06g00412/Vitvi03g00155	4

## Sheet: Tol(T1)_IvsNI.up_GOenrich_signi
Category	GOID	Description	GeneRatio	BgRatio	pvalue	padj	geneID	geneName	Count
CC	GO:0044815	DNA packaging complex	15/948	56/13480	4.81429e+08	0.000767566099319193	Vitvi13g00706/Vitvi06g01685/Vitvi01g00454/Vitvi06g01684/Vitvi07g01042/Vitvi04g04384/Vitvi06g04053/Vitvi13g04084/Vitvi18g04248/Vitvi07g00024/Vitvi08g01159/Vitvi10g02201/Vitvi06g04126/Vitvi13g04085/Vitvi04g00409	Vitvi13g00706/Vitvi06g01685/Vitvi01g00454/Vitvi06g01684/Vitvi07g01042/Vitvi04g04384/Vitvi06g04053/Vitvi13g04084/Vitvi18g04248/Vitvi07g00024/Vitvi08g01159/Vitvi10g02201/Vitvi06g04126/Vitvi13g04085/Vitvi04g00409	15
CC	GO:0000786	nucleosome	14/948	50/13480	5.64387e+08	0.000767566099319193	Vitvi13g00706/Vitvi06g01685/Vitvi01g00454/Vitvi06g01684/Vitvi04g04384/Vitvi06g04053/Vitvi13g04084/Vitvi18g04248/Vitvi07g00024/Vitvi08g01159/Vitvi10g02201/Vitvi06g04126/Vitvi13g04085/Vitvi04g00409	Vitvi13g00706/Vitvi06g01685/Vitvi01g00454/Vitvi06g01684/Vitvi04g04384/Vitvi06g04053/Vitvi13g04084/Vitvi18g04248/Vitvi07g00024/Vitvi08g01159/Vitvi10g02201/Vitvi06g04126/Vitvi13g04085/Vitvi04g00409	14
CC	GO:0032993	protein-DNA complex	17/948	88/13480	0.000115279511972107	0.010452009085471	Vitvi13g00706/Vitvi06g01685/Vitvi01g00454/Vitvi06g01684/Vitvi04g04384/Vitvi05g00990/Vitvi06g04053/Vitvi13g04084/Vitvi18g04248/Vitvi07g00024/Vitvi08g01159/Vitvi02g00009/Vitvi08g01737/Vitvi10g02201/Vitvi06g04126/Vitvi13g04085/Vitvi04g00409	Vitvi13g00706/Vitvi06g01685/Vitvi01g00454/Vitvi06g01684/Vitvi04g04384/Vitvi05g00990/Vitvi06g04053/Vitvi13g04084/Vitvi18g04248/Vitvi07g00024/Vitvi08g01159/Vitvi02g00009/Vitvi08g01737/Vitvi10g02201/Vitvi06g04126/Vitvi13g04085/Vitvi04g00409	17
CC	GO:0019005	SCF ubiquitin ligase complex	12/948	51/13480	0.000167290208795062	0.0113757341980642	Vitvi18g00720/Vitvi18g01180/Vitvi11g00719/Vitvi09g00793/Vitvi11g00475/Vitvi11g01220/Vitvi04g00214/Vitvi13g00512/Vitvi10g01508/Vitvi11g00085/Vitvi01g00499/Vitvi00g04585	Vitvi18g00720/Vitvi18g01180/Vitvi11g00719/Vitvi09g00793/Vitvi11g00475/Vitvi11g01220/Vitvi04g00214/Vitvi13g00512/Vitvi10g01508/Vitvi11g00085/Vitvi01g00499/Vitvi00g04585	12
MF	GO:0030527	structural constituent of chromatin	13/1000	43/15357	2.04393e+08	0.00119570104069697	Vitvi13g00706/Vitvi06g01685/Vitvi06g01684/Vitvi04g04384/Vitvi06g04053/Vitvi13g04084/Vitvi18g04248/Vitvi07g00024/Vitvi08g01159/Vitvi10g02201/Vitvi06g04126/Vitvi13g04085/Vitvi04g00409	Vitvi13g00706/Vitvi06g01685/Vitvi06g01684/Vitvi04g04384/Vitvi06g04053/Vitvi13g04084/Vitvi18g04248/Vitvi07g00024/Vitvi08g01159/Vitvi10g02201/Vitvi06g04126/Vitvi13g04085/Vitvi04g00409	13
MF	GO:0016638	oxidoreductase activity, acting on the CH-NH2 group of donors	8/1000	21/15357	2.97969e+07	0.00871558135433214	Vitvi16g01561/Vitvi02g04136/Vitvi16g01282/Vitvi05g04568/Vitvi17g00898/Vitvi16g01559/Vitvi16g04072/Vitvi14g01765	Vitvi16g01561/Vitvi02g04136/Vitvi16g01282/Vitvi05g04568/Vitvi17g00898/Vitvi16g01559/Vitvi16g04072/Vitvi14g01765	8
MF	GO:0036442	proton-exporting ATPase activity	10/1000	41/15357	0.000229622238693697	0.044776336545271	Vitvi04g00224/Vitvi09g01397/Vitvi14g01888/Vitvi03g00173/Vitvi18g00176/Vitvi18g01058/Vitvi17g00527/Vitvi18g04041/Vitvi09g00490/Vitvi17g00253	Vitvi04g00224/Vitvi09g01397/Vitvi14g01888/Vitvi03g00173/Vitvi18g00176/Vitvi18g01058/Vitvi17g00527/Vitvi18g04041/Vitvi09g00490/Vitvi17g00253	10

## Sheet: Sus(T1)_IvsNI.up_GOenrich_signi
Category	GOID	Description	GeneRatio	BgRatio	pvalue	padj	geneID	geneName	Count
BP	GO:0030638	polyketide metabolic process	9/327	14/13148	585.877	258665	Vitvi16g04351/Vitvi16g04349/Vitvi16g04347/Vitvi10g04623/Vitvi16g01485/Vitvi00g04407/Vitvi10g04624/Vitvi16g04346/Vitvi16g04345	Vitvi16g04351/Vitvi16g04349/Vitvi16g04347/Vitvi10g04623/Vitvi16g01485/Vitvi00g04407/Vitvi10g04624/Vitvi16g04346/Vitvi16g04345	9
BP	GO:0030639	polyketide biosynthetic process	9/327	14/13148	585.877	258665	Vitvi16g04351/Vitvi16g04349/Vitvi16g04347/Vitvi10g04623/Vitvi16g01485/Vitvi00g04407/Vitvi10g04624/Vitvi16g04346/Vitvi16g04345	Vitvi16g04351/Vitvi16g04349/Vitvi16g04347/Vitvi10g04623/Vitvi16g01485/Vitvi00g04407/Vitvi10g04624/Vitvi16g04346/Vitvi16g04345	9
BP	GO:0044550	secondary metabolite biosynthetic process	14/327	71/13148	175927	5.17812e+06	Vitvi16g04351/Vitvi16g04349/Vitvi16g04347/Vitvi10g04623/Vitvi16g01485/Vitvi00g04407/Vitvi10g04624/Vitvi16g04346/Vitvi08g00793/Vitvi06g01603/Vitvi06g04030/Vitvi00g04609/Vitvi06g01600/Vitvi16g04345	Vitvi16g04351/Vitvi16g04349/Vitvi16g04347/Vitvi10g04623/Vitvi16g01485/Vitvi00g04407/Vitvi10g04624/Vitvi16g04346/Vitvi08g00793/Vitvi06g01603/Vitvi06g04030/Vitvi00g04609/Vitvi06g01600/Vitvi16g04345	14
BP	GO:0019748	secondary metabolic process	15/327	121/13148	3.12033e+07	6.88813e+09	Vitvi16g04351/Vitvi16g04349/Vitvi16g04347/Vitvi10g04623/Vitvi16g01485/Vitvi00g04407/Vitvi10g04624/Vitvi16g04346/Vitvi08g00793/Vitvi06g01603/Vitvi06g04030/Vitvi16g00139/Vitvi00g04609/Vitvi06g01600/Vitvi16g04345	Vitvi16g04351/Vitvi16g04349/Vitvi16g04347/Vitvi10g04623/Vitvi16g01485/Vitvi00g04407/Vitvi10g04624/Vitvi16g04346/Vitvi08g00793/Vitvi06g01603/Vitvi06g04030/Vitvi16g00139/Vitvi00g04609/Vitvi06g01600/Vitvi16g04345	15
BP	GO:0009873	ethylene-activated signaling pathway	9/327	41/13148	5.66717e+07	0.000100082216941436	Vitvi07g02070/Vitvi18g01617/Vitvi05g00715/Vitvi02g01780/Vitvi07g01874/Vitvi05g00684/Vitvi05g01724/Vitvi14g01458/Vitvi04g00115	Vitvi07g02070/Vitvi18g01617/Vitvi05g00715/Vitvi02g01780/Vitvi07g01874/Vitvi05g00684/Vitvi05g01724/Vitvi14g01458/Vitvi04g00115	9
BP	GO:0071369	cellular response to ethylene stimulus	9/327	42/13148	7.0565e+07	0.000103848155159814	Vitvi07g02070/Vitvi18g01617/Vitvi05g00715/Vitvi02g01780/Vitvi07g01874/Vitvi05g00684/Vitvi05g01724/Vitvi14g01458/Vitvi04g00115	Vitvi07g02070/Vitvi18g01617/Vitvi05g00715/Vitvi02g01780/Vitvi07g01874/Vitvi05g00684/Vitvi05g01724/Vitvi14g01458/Vitvi04g00115	9
BP	GO:0009723	response to ethylene	9/327	61/13148	1.81163e+09	0.00228523768085709	Vitvi07g02070/Vitvi18g01617/Vitvi05g00715/Vitvi02g01780/Vitvi07g01874/Vitvi05g00684/Vitvi05g01724/Vitvi14g01458/Vitvi04g00115	Vitvi07g02070/Vitvi18g01617/Vitvi05g00715/Vitvi02g01780/Vitvi07g01874/Vitvi05g00684/Vitvi05g01724/Vitvi14g01458/Vitvi04g00115	9
BP	GO:0000160	phosphorelay signal transduction system	10/327	86/13148	5.23364e+09	0.00577663093088609	Vitvi07g02070/Vitvi18g01617/Vitvi05g00715/Vitvi02g01780/Vitvi07g01874/Vitvi05g00684/Vitvi05g01724/Vitvi06g01953/Vitvi14g01458/Vitvi04g00115	Vitvi07g02070/Vitvi18g01617/Vitvi05g00715/Vitvi02g01780/Vitvi07g01874/Vitvi05g00684/Vitvi05g01724/Vitvi06g01953/Vitvi14g01458/Vitvi04g00115	10
BP	GO:0009611	response to wounding	6/327	29/13148	6.6203e+09	0.00649524809988117	Vitvi05g00670/Vitvi10g00827/Vitvi05g01911/Vitvi09g01122/Vitvi01g02293/Vitvi10g01748	Vitvi05g00670/Vitvi10g00827/Vitvi05g01911/Vitvi09g01122/Vitvi01g02293/Vitvi10g01748	6
BP	GO:0032870	cellular response to hormone stimulus	22/327	359/13148	9.45217e+09	0.00784966238886956	Vitvi07g02070/Vitvi05g00065/Vitvi18g01617/Vitvi05g00715/Vitvi04g01748/Vitvi02g01780/Vitvi10g00827/Vitvi07g01874/Vitvi12g02681/Vitvi04g00133/Vitvi10g00657/Vitvi05g00684/Vitvi01g02293/Vitvi05g01760/Vitvi05g01724/Vitvi14g00920/Vitvi06g01953/Vitvi12g04532/Vitvi14g01458/Vitvi05g00072/Vitvi04g00115/Vitvi05g00071	Vitvi07g02070/Vitvi05g00065/Vitvi18g01617/Vitvi05g00715/Vitvi04g01748/Vitvi02g01780/Vitvi10g00827/Vitvi07g01874/Vitvi12g02681/Vitvi04g00133/Vitvi10g00657/Vitvi05g00684/Vitvi01g02293/Vitvi05g01760/Vitvi05g01724/Vitvi14g00920/Vitvi06g01953/Vitvi12g04532/Vitvi14g01458/Vitvi05g00072/Vitvi04g00115/Vitvi05g00071	22
BP	GO:0009755	hormone-mediated signaling pathway	21/327	335/13148	9.91185e+09	0.00784966238886956	Vitvi07g02070/Vitvi05g00065/Vitvi18g01617/Vitvi05g00715/Vitvi04g01748/Vitvi02g01780/Vitvi10g00827/Vitvi07g01874/Vitvi12g02681/Vitvi04g00133/Vitvi05g00684/Vitvi01g02293/Vitvi05g01760/Vitvi05g01724/Vitvi14g00920/Vitvi06g01953/Vitvi12g04532/Vitvi14g01458/Vitvi05g00072/Vitvi04g00115/Vitvi05g00071	Vitvi07g02070/Vitvi05g00065/Vitvi18g01617/Vitvi05g00715/Vitvi04g01748/Vitvi02g01780/Vitvi10g00827/Vitvi07g01874/Vitvi12g02681/Vitvi04g00133/Vitvi05g00684/Vitvi01g02293/Vitvi05g01760/Vitvi05g01724/Vitvi14g00920/Vitvi06g01953/Vitvi12g04532/Vitvi14g01458/Vitvi05g00072/Vitvi04g00115/Vitvi05g00071	21
BP	GO:0071495	cellular response to endogenous stimulus	22/327	362/13148	0.000106677178557684	0.00784966238886956	Vitvi07g02070/Vitvi05g00065/Vitvi18g01617/Vitvi05g00715/Vitvi04g01748/Vitvi02g01780/Vitvi10g00827/Vitvi07g01874/Vitvi12g02681/Vitvi04g00133/Vitvi10g00657/Vitvi05g00684/Vitvi01g02293/Vitvi05g01760/Vitvi05g01724/Vitvi14g00920/Vitvi06g01953/Vitvi12g04532/Vitvi14g01458/Vitvi05g00072/Vitvi04g00115/Vitvi05g00071	Vitvi07g02070/Vitvi05g00065/Vitvi18g01617/Vitvi05g00715/Vitvi04g01748/Vitvi02g01780/Vitvi10g00827/Vitvi07g01874/Vitvi12g02681/Vitvi04g00133/Vitvi10g00657/Vitvi05g00684/Vitvi01g02293/Vitvi05g01760/Vitvi05g01724/Vitvi14g00920/Vitvi06g01953/Vitvi12g04532/Vitvi14g01458/Vitvi05g00072/Vitvi04g00115/Vitvi05g00071	22
BP	GO:0006575	cellular modified amino acid metabolic process	11/327	126/13148	0.000303273986263379	0.0205993022977357	Vitvi04g00252/Vitvi07g00824/Vitvi16g01501/Vitvi06g01727/Vitvi06g01725/Vitvi08g00957/Vitvi15g00746/Vitvi17g01380/Vitvi01g00286/Vitvi17g00506/Vitvi18g00172	Vitvi04g00252/Vitvi07g00824/Vitvi16g01501/Vitvi06g01727/Vitvi06g01725/Vitvi08g00957/Vitvi15g00746/Vitvi17g01380/Vitvi01g00286/Vitvi17g00506/Vitvi18g00172	11
BP	GO:0045927	positive regulation of growth	4/327	16/13148	0.000539511928919317	0.0340277880882683	Vitvi05g02279/Vitvi18g01126/Vitvi08g04358/Vitvi11g00033	Vitvi05g02279/Vitvi18g01126/Vitvi08g04358/Vitvi11g00033	4
BP	GO:0071310	cellular response to organic substance	23/327	442/13148	0.000696605566691104	0.0410068476925496	Vitvi07g02070/Vitvi05g00065/Vitvi18g01617/Vitvi05g00715/Vitvi04g01748/Vitvi02g01780/Vitvi10g00827/Vitvi07g01874/Vitvi12g02681/Vitvi04g00133/Vitvi10g00657/Vitvi05g00684/Vitvi14g00116/Vitvi01g02293/Vitvi05g01760/Vitvi05g01724/Vitvi14g00920/Vitvi06g01953/Vitvi12g04532/Vitvi14g01458/Vitvi05g00072/Vitvi04g00115/Vitvi05g00071	Vitvi07g02070/Vitvi05g00065/Vitvi18g01617/Vitvi05g00715/Vitvi04g01748/Vitvi02g01780/Vitvi10g00827/Vitvi07g01874/Vitvi12g02681/Vitvi04g00133/Vitvi10g00657/Vitvi05g00684/Vitvi14g00116/Vitvi01g02293/Vitvi05g01760/Vitvi05g01724/Vitvi14g00920/Vitvi06g01953/Vitvi12g04532/Vitvi14g01458/Vitvi05g00072/Vitvi04g00115/Vitvi05g00071	23
MF	GO:0050350	trihydroxystilbene synthase activity	9/343	15/14761	787.916	304923	Vitvi16g04351/Vitvi16g04349/Vitvi16g04347/Vitvi10g04623/Vitvi16g01485/Vitvi00g04407/Vitvi10g04624/Vitvi16g04346/Vitvi16g04345	Vitvi16g04351/Vitvi16g04349/Vitvi16g04347/Vitvi10g04623/Vitvi16g01485/Vitvi00g04407/Vitvi10g04624/Vitvi16g04346/Vitvi16g04345	9

## Sheet: Tol(T2)_IvsNI.down_GOenrich_sig
Category	GOID	Description	GeneRatio	BgRatio	pvalue	padj	geneID	geneName	Count
BP	GO:0044550	secondary metabolite biosynthetic process	18/512	78/13608	44411.3	3.83269e+07	Vitvi07g03083/Vitvi16g04353/Vitvi00g04407/Vitvi16g04347/Vitvi03g00561/Vitvi03g00524/Vitvi06g01599/Vitvi06g04030/Vitvi16g04349/Vitvi16g01485/Vitvi10g00938/Vitvi00g04609/Vitvi17g00450/Vitvi07g02561/Vitvi10g04623/Vitvi16g04345/Vitvi08g00793/Vitvi17g00451	Vitvi07g03083/Vitvi16g04353/Vitvi00g04407/Vitvi16g04347/Vitvi03g00561/Vitvi03g00524/Vitvi06g01599/Vitvi06g04030/Vitvi16g04349/Vitvi16g01485/Vitvi10g00938/Vitvi00g04609/Vitvi17g00450/Vitvi07g02561/Vitvi10g04623/Vitvi16g04345/Vitvi08g00793/Vitvi17g00451	18
BP	GO:0019748	secondary metabolic process	20/512	129/13608	6.98517e+06	3.0141e+09	Vitvi03g04511/Vitvi07g03083/Vitvi16g04353/Vitvi00g04407/Vitvi16g04347/Vitvi03g00561/Vitvi03g00524/Vitvi06g01599/Vitvi06g04030/Vitvi16g04349/Vitvi16g01485/Vitvi10g00938/Vitvi00g04609/Vitvi17g00450/Vitvi07g02561/Vitvi07g01784/Vitvi10g04623/Vitvi16g04345/Vitvi08g00793/Vitvi17g00451	Vitvi03g04511/Vitvi07g03083/Vitvi16g04353/Vitvi00g04407/Vitvi16g04347/Vitvi03g00561/Vitvi03g00524/Vitvi06g01599/Vitvi06g04030/Vitvi16g04349/Vitvi16g01485/Vitvi10g00938/Vitvi00g04609/Vitvi17g00450/Vitvi07g02561/Vitvi07g01784/Vitvi10g04623/Vitvi16g04345/Vitvi08g00793/Vitvi17g00451	20
BP	GO:0030638	polyketide metabolic process	7/512	19/13608	3.48156e+08	0.000751145561946861	Vitvi16g04353/Vitvi00g04407/Vitvi16g04347/Vitvi16g04349/Vitvi16g01485/Vitvi10g04623/Vitvi16g04345	Vitvi16g04353/Vitvi00g04407/Vitvi16g04347/Vitvi16g04349/Vitvi16g01485/Vitvi10g04623/Vitvi16g04345	7
BP	GO:0030639	polyketide biosynthetic process	7/512	19/13608	3.48156e+08	0.000751145561946861	Vitvi16g04353/Vitvi00g04407/Vitvi16g04347/Vitvi16g04349/Vitvi16g01485/Vitvi10g04623/Vitvi16g04345	Vitvi16g04353/Vitvi00g04407/Vitvi16g04347/Vitvi16g04349/Vitvi16g01485/Vitvi10g04623/Vitvi16g04345	7
BP	GO:0009873	ethylene-activated signaling pathway	10/512	46/13608	6.26057e+08	0.00108057476799909	Vitvi02g01780/Vitvi18g01617/Vitvi15g01203/Vitvi05g00684/Vitvi05g00715/Vitvi15g01206/Vitvi10g00521/Vitvi07g01874/Vitvi07g02070/Vitvi17g00025	Vitvi02g01780/Vitvi18g01617/Vitvi15g01203/Vitvi05g00684/Vitvi05g00715/Vitvi15g01206/Vitvi10g00521/Vitvi07g01874/Vitvi07g02070/Vitvi17g00025	10
BP	GO:0071369	cellular response to ethylene stimulus	10/512	47/13608	7.68812e+08	0.00110580838955555	Vitvi02g01780/Vitvi18g01617/Vitvi15g01203/Vitvi05g00684/Vitvi05g00715/Vitvi15g01206/Vitvi10g00521/Vitvi07g01874/Vitvi07g02070/Vitvi17g00025	Vitvi02g01780/Vitvi18g01617/Vitvi15g01203/Vitvi05g00684/Vitvi05g00715/Vitvi15g01206/Vitvi10g00521/Vitvi07g01874/Vitvi07g02070/Vitvi17g00025	10
BP	GO:0008037	cell recognition	15/512	108/13608	1.21635e+09	0.00131213808801431	Vitvi12g04543/Vitvi10g04208/Vitvi19g04350/Vitvi05g00484/Vitvi19g04160/Vitvi19g04349/Vitvi05g04111/Vitvi05g00478/Vitvi04g02232/Vitvi18g01281/Vitvi12g00622/Vitvi19g04168/Vitvi19g01931/Vitvi08g02220/Vitvi04g01626	Vitvi12g04543/Vitvi10g04208/Vitvi19g04350/Vitvi05g00484/Vitvi19g04160/Vitvi19g04349/Vitvi05g04111/Vitvi05g00478/Vitvi04g02232/Vitvi18g01281/Vitvi12g00622/Vitvi19g04168/Vitvi19g01931/Vitvi08g02220/Vitvi04g01626	15
BP	GO:0048544	recognition of pollen	15/512	108/13608	1.21635e+09	0.00131213808801431	Vitvi12g04543/Vitvi10g04208/Vitvi19g04350/Vitvi05g00484/Vitvi19g04160/Vitvi19g04349/Vitvi05g04111/Vitvi05g00478/Vitvi04g02232/Vitvi18g01281/Vitvi12g00622/Vitvi19g04168/Vitvi19g01931/Vitvi08g02220/Vitvi04g01626	Vitvi12g04543/Vitvi10g04208/Vitvi19g04350/Vitvi05g00484/Vitvi19g04160/Vitvi19g04349/Vitvi05g04111/Vitvi05g00478/Vitvi04g02232/Vitvi18g01281/Vitvi12g00622/Vitvi19g04168/Vitvi19g01931/Vitvi08g02220/Vitvi04g01626	15
BP	GO:0009699	phenylpropanoid biosynthetic process	10/512	50/13608	1.37808e+09	0.00132142907526845	Vitvi07g03083/Vitvi03g00561/Vitvi03g00524/Vitvi06g01599/Vitvi06g04030/Vitvi10g00938/Vitvi00g04609/Vitvi17g00450/Vitvi07g02561/Vitvi17g00451	Vitvi07g03083/Vitvi03g00561/Vitvi03g00524/Vitvi06g01599/Vitvi06g04030/Vitvi10g00938/Vitvi00g04609/Vitvi17g00450/Vitvi07g02561/Vitvi17g00451	10
BP	GO:0009875	pollen-pistil interaction	15/512	115/13608	2.61433e+09	0.00225616888536799	Vitvi12g04543/Vitvi10g04208/Vitvi19g04350/Vitvi05g00484/Vitvi19g04160/Vitvi19g04349/Vitvi05g04111/Vitvi05g00478/Vitvi04g02232/Vitvi18g01281/Vitvi12g00622/Vitvi19g04168/Vitvi19g01931/Vitvi08g02220/Vitvi04g01626	Vitvi12g04543/Vitvi10g04208/Vitvi19g04350/Vitvi05g00484/Vitvi19g04160/Vitvi19g04349/Vitvi05g04111/Vitvi05g00478/Vitvi04g02232/Vitvi18g01281/Vitvi12g00622/Vitvi19g04168/Vitvi19g01931/Vitvi08g02220/Vitvi04g01626	15
BP	GO:0009698	phenylpropanoid metabolic process	12/512	78/13608	3.19623e+09	0.00250758987808139	Vitvi03g04511/Vitvi07g03083/Vitvi03g00561/Vitvi03g00524/Vitvi06g01599/Vitvi06g04030/Vitvi10g00938/Vitvi00g04609/Vitvi17g00450/Vitvi07g02561/Vitvi07g01784/Vitvi17g00451	Vitvi03g04511/Vitvi07g03083/Vitvi03g00561/Vitvi03g00524/Vitvi06g01599/Vitvi06g04030/Vitvi10g00938/Vitvi00g04609/Vitvi17g00450/Vitvi07g02561/Vitvi07g01784/Vitvi17g00451	12
BP	GO:0009723	response to ethylene	11/512	67/13608	3.65573e+09	0.00262908100547215	Vitvi02g01780/Vitvi18g01617/Vitvi15g01203/Vitvi05g00684/Vitvi05g00715/Vitvi15g01206/Vitvi10g00521/Vitvi07g01874/Vitvi09g00300/Vitvi07g02070/Vitvi17g00025	Vitvi02g01780/Vitvi18g01617/Vitvi15g01203/Vitvi05g00684/Vitvi05g00715/Vitvi15g01206/Vitvi10g00521/Vitvi07g01874/Vitvi09g00300/Vitvi07g02070/Vitvi17g00025	11
BP	GO:0009611	response to wounding	7/512	30/13608	9.81185e+09	0.00633003246898687	Vitvi01g02293/Vitvi10g00826/Vitvi09g01122/Vitvi18g00250/Vitvi09g00064/Vitvi11g00050/Vitvi10g01748	Vitvi01g02293/Vitvi10g00826/Vitvi09g01122/Vitvi18g00250/Vitvi09g00064/Vitvi11g00050/Vitvi10g01748	7
BP	GO:0007166	cell surface receptor signaling pathway	13/512	101/13608	0.00010268882336711	0.00633003246898687	Vitvi18g00203/Vitvi05g01069/Vitvi17g00289/Vitvi13g00651/Vitvi03g00268/Vitvi10g00662/Vitvi12g00300/Vitvi17g01422/Vitvi08g01747/Vitvi18g01766/Vitvi18g00885/Vitvi03g00806/Vitvi17g00175	Vitvi18g00203/Vitvi05g01069/Vitvi17g00289/Vitvi13g00651/Vitvi03g00268/Vitvi10g00662/Vitvi12g00300/Vitvi17g01422/Vitvi08g01747/Vitvi18g01766/Vitvi18g00885/Vitvi03g00806/Vitvi17g00175	13
BP	GO:0009808	lignin metabolic process	7/512	32/13608	0.000151974357374163	0.00874359136092687	Vitvi03g04511/Vitvi07g03083/Vitvi03g00561/Vitvi03g00524/Vitvi10g00938/Vitvi07g02561/Vitvi07g01784	Vitvi03g04511/Vitvi07g03083/Vitvi03g00561/Vitvi03g00524/Vitvi10g00938/Vitvi07g02561/Vitvi07g01784	7
BP	GO:0098754	detoxification	16/512	150/13608	0.000166864512334466	0.00900025463404026	Vitvi14g01808/Vitvi02g01613/Vitvi06g00111/Vitvi01g04368/Vitvi01g02210/Vitvi02g01609/Vitvi07g01614/Vitvi02g01621/Vitvi01g01803/Vitvi14g00183/Vitvi18g01608/Vitvi02g00634/Vitvi01g02205/Vitvi18g01223/Vitvi02g00963/Vitvi12g01598	Vitvi14g01808/Vitvi02g01613/Vitvi06g00111/Vitvi01g04368/Vitvi01g02210/Vitvi02g01609/Vitvi07g01614/Vitvi02g01621/Vitvi01g01803/Vitvi14g00183/Vitvi18g01608/Vitvi02g00634/Vitvi01g02205/Vitvi18g01223/Vitvi02g00963/Vitvi12g01598	16
BP	GO:0042737	drug catabolic process	18/512	184/13608	0.000201433059123886	0.0102256900014067	Vitvi07g00350/Vitvi16g00717/Vitvi06g00111/Vitvi01g04368/Vitvi01g02210/Vitvi07g00522/Vitvi07g01614/Vitvi06g01152/Vitvi11g01488/Vitvi18g01608/Vitvi11g00634/Vitvi02g00634/Vitvi01g02205/Vitvi00g04609/Vitvi05g02251/Vitvi12g01598/Vitvi06g04330/Vitvi05g01581	Vitvi07g00350/Vitvi16g00717/Vitvi06g00111/Vitvi01g04368/Vitvi01g02210/Vitvi07g00522/Vitvi07g01614/Vitvi06g01152/Vitvi11g01488/Vitvi18g01608/Vitvi11g00634/Vitvi02g00634/Vitvi01g02205/Vitvi00g04609/Vitvi05g02251/Vitvi12g01598/Vitvi06g04330/Vitvi05g01581	18
BP	GO:0009809	lignin biosynthetic process	5/512	17/13608	0.000314130143690947	0.015060795222516	Vitvi07g03083/Vitvi03g00561/Vitvi03g00524/Vitvi10g00938/Vitvi07g02561	Vitvi07g03083/Vitvi03g00561/Vitvi03g00524/Vitvi10g00938/Vitvi07g02561	5
BP	GO:0031408	oxylipin biosynthetic process	5/512	18/13608	0.00042158406966074	0.0191487922166957	Vitvi14g01808/Vitvi09g00085/Vitvi14g00234/Vitvi06g00155/Vitvi01g01562	Vitvi14g01808/Vitvi09g00085/Vitvi14g00234/Vitvi06g00155/Vitvi01g01562	5
BP	GO:0006566	threonine metabolic process	4/512	11/13608	0.000529240152734463	0.0217492500861829	Vitvi14g01472/Vitvi14g00619/Vitvi14g04547/Vitvi08g01554	Vitvi14g01472/Vitvi14g00619/Vitvi14g04547/Vitvi08g01554	4
BP	GO:0051410	detoxification of nitrogen compound	4/512	11/13608	0.000529240152734463	0.0217492500861829	Vitvi02g01613/Vitvi02g01609/Vitvi02g01621/Vitvi02g00963	Vitvi02g01613/Vitvi02g01609/Vitvi02g01621/Vitvi02g00963	4
BP	GO:0031407	oxylipin metabolic process	5/512	19/13608	0.000554584988625999	0.0217548565992835	Vitvi14g01808/Vitvi09g00085/Vitvi14g00234/Vitvi06g00155/Vitvi01g01562	Vitvi14g01808/Vitvi09g00085/Vitvi14g00234/Vitvi06g00155/Vitvi01g01562	5
BP	GO:0009856	pollination	15/512	153/13608	0.000654268385827509	0.0235264007070475	Vitvi12g04543/Vitvi10g04208/Vitvi19g04350/Vitvi05g00484/Vitvi19g04160/Vitvi19g04349/Vitvi05g04111/Vitvi05g00478/Vitvi04g02232/Vitvi18g01281/Vitvi12g00622/Vitvi19g04168/Vitvi19g01931/Vitvi08g02220/Vitvi04g01626	Vitvi12g04543/Vitvi10g04208/Vitvi19g04350/Vitvi05g00484/Vitvi19g04160/Vitvi19g04349/Vitvi05g04111/Vitvi05g00478/Vitvi04g02232/Vitvi18g01281/Vitvi12g00622/Vitvi19g04168/Vitvi19g01931/Vitvi08g02220/Vitvi04g01626	15
BP	GO:0044706	multi-multicellular organism process	15/512	153/13608	0.000654268385827509	0.0235264007070475	Vitvi12g04543/Vitvi10g04208/Vitvi19g04350/Vitvi05g00484/Vitvi19g04160/Vitvi19g04349/Vitvi05g04111/Vitvi05g00478/Vitvi04g02232/Vitvi18g01281/Vitvi12g00622/Vitvi19g04168/Vitvi19g01931/Vitvi08g02220/Vitvi04g01626	Vitvi12g04543/Vitvi10g04208/Vitvi19g04350/Vitvi05g00484/Vitvi19g04160/Vitvi19g04349/Vitvi05g04111/Vitvi05g00478/Vitvi04g02232/Vitvi18g01281/Vitvi12g00622/Vitvi19g04168/Vitvi19g01931/Vitvi08g02220/Vitvi04g01626	15
BP	GO:0009636	response to toxic substance	18/512	208/13608	0.00088367370203604	0.0305044161942841	Vitvi14g01808/Vitvi02g01613/Vitvi06g00111/Vitvi01g04368/Vitvi01g02210/Vitvi02g01609/Vitvi07g02188/Vitvi07g01614/Vitvi02g01621/Vitvi01g01803/Vitvi12g00080/Vitvi14g00183/Vitvi18g01608/Vitvi02g00634/Vitvi01g02205/Vitvi18g01223/Vitvi02g00963/Vitvi12g01598	Vitvi14g01808/Vitvi02g01613/Vitvi06g00111/Vitvi01g04368/Vitvi01g02210/Vitvi02g01609/Vitvi07g02188/Vitvi07g01614/Vitvi02g01621/Vitvi01g01803/Vitvi12g00080/Vitvi14g00183/Vitvi18g01608/Vitvi02g00634/Vitvi01g02205/Vitvi18g01223/Vitvi02g00963/Vitvi12g01598	18
BP	GO:0006026	aminoglycan catabolic process	5/512	22/13608	0.00114401954132211	0.0329096288053659	Vitvi07g00522/Vitvi11g01488/Vitvi11g00634/Vitvi05g02251/Vitvi05g01581	Vitvi07g00522/Vitvi11g01488/Vitvi11g00634/Vitvi05g02251/Vitvi05g01581	5
BP	GO:0006030	chitin metabolic process	5/512	22/13608	0.00114401954132211	0.0329096288053659	Vitvi07g00522/Vitvi11g01488/Vitvi11g00634/Vitvi05g02251/Vitvi05g01581	Vitvi07g00522/Vitvi11g01488/Vitvi11g00634/Vitvi05g02251/Vitvi05g01581	5
BP	GO:0006032	chitin catabolic process	5/512	22/13608	0.00114401954132211	0.0329096288053659	Vitvi07g00522/Vitvi11g01488/Vitvi11g00634/Vitvi05g02251/Vitvi05g01581	Vitvi07g00522/Vitvi11g01488/Vitvi11g00634/Vitvi05g02251/Vitvi05g01581	5
BP	GO:0046348	amino sugar catabolic process	5/512	22/13608	0.00114401954132211	0.0329096288053659	Vitvi07g00522/Vitvi11g01488/Vitvi11g00634/Vitvi05g02251/Vitvi05g01581	Vitvi07g00522/Vitvi11g01488/Vitvi11g00634/Vitvi05g02251/Vitvi05g01581	5
BP	GO:1901072	glucosamine-containing compound catabolic process	5/512	22/13608	0.00114401954132211	0.0329096288053659	Vitvi07g00522/Vitvi11g01488/Vitvi11g00634/Vitvi05g02251/Vitvi05g01581	Vitvi07g00522/Vitvi11g01488/Vitvi11g00634/Vitvi05g02251/Vitvi05g01581	5
BP	GO:2000022	regulation of jasmonic acid mediated signaling pathway	4/512	14/13608	0.00146710173273366	0.0408422192048113	Vitvi01g02293/Vitvi10g00826/Vitvi09g00064/Vitvi11g00050	Vitvi01g02293/Vitvi10g00826/Vitvi09g00064/Vitvi11g00050	4
BP	GO:0042537	benzene-containing compound metabolic process	6/512	35/13608	0.00176458837674295	0.0462444085213668	Vitvi01g00034/Vitvi14g00118/Vitvi13g00015/Vitvi07g01300/Vitvi00g04609/Vitvi18g00299	Vitvi01g00034/Vitvi14g00118/Vitvi13g00015/Vitvi07g01300/Vitvi00g04609/Vitvi18g00299	6
BP	GO:0006749	glutathione metabolic process	9/512	74/13608	0.00176832616593871	0.0462444085213668	Vitvi16g01501/Vitvi01g02132/Vitvi07g02188/Vitvi06g01727/Vitvi12g00080/Vitvi17g01381/Vitvi01g00893/Vitvi06g01725/Vitvi15g00172	Vitvi16g01501/Vitvi01g02132/Vitvi07g02188/Vitvi06g01727/Vitvi12g00080/Vitvi17g01381/Vitvi01g00893/Vitvi06g01725/Vitvi15g00172	9
CC	GO:0005576	extracellular region	32/417	451/13452	1.14444e+09	0.0010185514822677	Vitvi02g00393/Vitvi03g04511/Vitvi16g00717/Vitvi18g00635/Vitvi11g01265/Vitvi06g00111/Vitvi15g04511/Vitvi01g04368/Vitvi01g02210/Vitvi08g01844/Vitvi07g01614/Vitvi06g01599/Vitvi06g04030/Vitvi11g01488/Vitvi09g01513/Vitvi18g01608/Vitvi11g00634/Vitvi02g00634/Vitvi01g02205/Vitvi11g04357/Vitvi17g00450/Vitvi12g01598/Vitvi05g00089/Vitvi10g00567/Vitvi02g00391/Vitvi07g01784/Vitvi11g01682/Vitvi07g00295/Vitvi11…	Vitvi02g00393/Vitvi03g04511/Vitvi16g00717/Vitvi18g00635/Vitvi11g01265/Vitvi06g00111/Vitvi15g04511/Vitvi01g04368/Vitvi01g02210/Vitvi08g01844/Vitvi07g01614/Vitvi06g01599/Vitvi06g04030/Vitvi11g01488/Vitvi09g01513/Vitvi18g01608/Vitvi11g00634/Vitvi02g00634/Vitvi01g02205/Vitvi11g04357/Vitvi17g00450/Vitvi12g01598/Vitvi05g00089/Vitvi10g00567/Vitvi02g00391/Vitvi07g01784/Vitvi11g01682/Vitvi07g00295/Vitvi11…	32
CC	GO:0048046	apoplast	11/417	91/13452	0.00011333501704451	0.00504340825848069	Vitvi03g04511/Vitvi11g01265/Vitvi06g01599/Vitvi06g04030/Vitvi09g01513/Vitvi11g04357/Vitvi17g00450/Vitvi07g01784/Vitvi11g01682/Vitvi11g01674/Vitvi17g00451	Vitvi03g04511/Vitvi11g01265/Vitvi06g01599/Vitvi06g04030/Vitvi09g01513/Vitvi11g04357/Vitvi17g00450/Vitvi07g01784/Vitvi11g01682/Vitvi11g01674/Vitvi17g00451	11
CC	GO:0030126	COPI vesicle coat	4/417	16/13452	0.00123163851379452	0.0219231655455424	Vitvi18g03054/Vitvi18g01873/Vitvi18g04499/Vitvi09g00394	Vitvi18g03054/Vitvi18g01873/Vitvi18g04499/Vitvi09g00394	4
CC	GO:0030137	COPI-coated vesicle	4/417	16/13452	0.00123163851379452	0.0219231655455424	Vitvi18g03054/Vitvi18g01873/Vitvi18g04499/Vitvi09g00394	Vitvi18g03054/Vitvi18g01873/Vitvi18g04499/Vitvi09g00394	4
CC	GO:0030663	COPI-coated vesicle membrane	4/417	16/13452	0.00123163851379452	0.0219231655455424	Vitvi18g03054/Vitvi18g01873/Vitvi18g04499/Vitvi09g00394	Vitvi18g03054/Vitvi18g01873/Vitvi18g04499/Vitvi09g00394	4
MF	GO:0050350	trihydroxystilbene synthase activity	7/592	22/15361	1.25371e+09	0.00292004548512248	Vitvi16g04353/Vitvi00g04407/Vitvi16g04347/Vitvi16g04349/Vitvi16g01485/Vitvi10g04623/Vitvi16g04345	Vitvi16g04353/Vitvi00g04407/Vitvi16g04347/Vitvi16g04349/Vitvi16g01485/Vitvi10g04623/Vitvi16g04345	7
MF	GO:0030246	carbohydrate binding	30/592	334/15361	1.55736e+09	0.00292004548512248	Vitvi13g02551/Vitvi18g00203/Vitvi10g04208/Vitvi13g02552/Vitvi05g00761/Vitvi05g00484/Vitvi17g00289/Vitvi19g04349/Vitvi05g04111/Vitvi05g00478/Vitvi04g02232/Vitvi17g00511/Vitvi04g00485/Vitvi01g04078/Vitvi03g00268/Vitvi18g01281/Vitvi12g00622/Vitvi12g00300/Vitvi19g04168/Vitvi14g01965/Vitvi14g04419/Vitvi19g01931/Vitvi17g01422/Vitvi08g01747/Vitvi18g00549/Vitvi13g04787/Vitvi03g00806/Vitvi04g01626/Vitvi17…	Vitvi13g02551/Vitvi18g00203/Vitvi10g04208/Vitvi13g02552/Vitvi05g00761/Vitvi05g00484/Vitvi17g00289/Vitvi19g04349/Vitvi05g04111/Vitvi05g00478/Vitvi04g02232/Vitvi17g00511/Vitvi04g00485/Vitvi01g04078/Vitvi03g00268/Vitvi18g01281/Vitvi12g00622/Vitvi12g00300/Vitvi19g04168/Vitvi14g01965/Vitvi14g04419/Vitvi19g01931/Vitvi17g01422/Vitvi08g01747/Vitvi18g00549/Vitvi13g04787/Vitvi03g00806/Vitvi04g01626/Vitvi17…	30
MF	GO:0020037	heme binding	27/592	331/15361	0.000207625050970843	0.0197158746763708	Vitvi14g01808/Vitvi06g01454/Vitvi09g00564/Vitvi06g00111/Vitvi07g00012/Vitvi01g04368/Vitvi01g02210/Vitvi07g01658/Vitvi11g00924/Vitvi02g00805/Vitvi07g01614/Vitvi16g01046/Vitvi18g00886/Vitvi03g00509/Vitvi06g04008/Vitvi17g01571/Vitvi13g00015/Vitvi03g00395/Vitvi18g01608/Vitvi02g00634/Vitvi01g02205/Vitvi12g01598/Vitvi11g01045/Vitvi09g00562/Vitvi01g00162/Vitvi05g04571/Vitvi15g00522	Vitvi14g01808/Vitvi06g01454/Vitvi09g00564/Vitvi06g00111/Vitvi07g00012/Vitvi01g04368/Vitvi01g02210/Vitvi07g01658/Vitvi11g00924/Vitvi02g00805/Vitvi07g01614/Vitvi16g01046/Vitvi18g00886/Vitvi03g00509/Vitvi06g04008/Vitvi17g01571/Vitvi13g00015/Vitvi03g00395/Vitvi18g01608/Vitvi02g00634/Vitvi01g02205/Vitvi12g01598/Vitvi11g01045/Vitvi09g00562/Vitvi01g00162/Vitvi05g04571/Vitvi15g00522	27
MF	GO:0047427	cyanoalanine nitrilase activity	4/592	10/15361	0.000380876990542557	0.0197158746763708	Vitvi02g01613/Vitvi02g01609/Vitvi02g01621/Vitvi02g00963	Vitvi02g01613/Vitvi02g01609/Vitvi02g01621/Vitvi02g00963	4
MF	GO:0004568	chitinase activity	6/592	27/15361	0.000473011494667385	0.0197158746763708	Vitvi07g00522/Vitvi11g01488/Vitvi11g00634/Vitvi05g02251/Vitvi15g01037/Vitvi05g01581	Vitvi07g00522/Vitvi11g01488/Vitvi11g00634/Vitvi05g02251/Vitvi15g01037/Vitvi05g01581	6
MF	GO:0000257	nitrilase activity	4/592	11/15361	0.000580329141477701	0.0197158746763708	Vitvi02g01613/Vitvi02g01609/Vitvi02g01621/Vitvi02g00963	Vitvi02g01613/Vitvi02g01609/Vitvi02g01621/Vitvi02g00963	4
MF	GO:0016815	hydrolase activity, acting on carbon-nitrogen (but not peptide) bonds, in nitriles	4/592	11/15361	0.000580329141477701	0.0197158746763708	Vitvi02g01613/Vitvi02g01609/Vitvi02g01621/Vitvi02g00963	Vitvi02g01613/Vitvi02g01609/Vitvi02g01621/Vitvi02g00963	4
MF	GO:0018822	nitrile hydratase activity	4/592	11/15361	0.000580329141477701	0.0197158746763708	Vitvi02g01613/Vitvi02g01609/Vitvi02g01621/Vitvi02g00963	Vitvi02g01613/Vitvi02g01609/Vitvi02g01621/Vitvi02g00963	4
MF	GO:0046906	tetrapyrrole binding	27/592	354/15361	0.000598186451738755	0.0197158746763708	Vitvi14g01808/Vitvi06g01454/Vitvi09g00564/Vitvi06g00111/Vitvi07g00012/Vitvi01g04368/Vitvi01g02210/Vitvi07g01658/Vitvi11g00924/Vitvi02g00805/Vitvi07g01614/Vitvi16g01046/Vitvi18g00886/Vitvi03g00509/Vitvi06g04008/Vitvi17g01571/Vitvi13g00015/Vitvi03g00395/Vitvi18g01608/Vitvi02g00634/Vitvi01g02205/Vitvi12g01598/Vitvi11g01045/Vitvi09g00562/Vitvi01g00162/Vitvi05g04571/Vitvi15g00522	Vitvi14g01808/Vitvi06g01454/Vitvi09g00564/Vitvi06g00111/Vitvi07g00012/Vitvi01g04368/Vitvi01g02210/Vitvi07g01658/Vitvi11g00924/Vitvi02g00805/Vitvi07g01614/Vitvi16g01046/Vitvi18g00886/Vitvi03g00509/Vitvi06g04008/Vitvi17g01571/Vitvi13g00015/Vitvi03g00395/Vitvi18g01608/Vitvi02g00634/Vitvi01g02205/Vitvi12g01598/Vitvi11g01045/Vitvi09g00562/Vitvi01g00162/Vitvi05g04571/Vitvi15g00522	27
MF	GO:0004601	peroxidase activity	11/592	89/15361	0.000606528354327616	0.0197158746763708	Vitvi14g01808/Vitvi06g00111/Vitvi01g04368/Vitvi01g02210/Vitvi07g01614/Vitvi01g01803/Vitvi14g00183/Vitvi18g01608/Vitvi02g00634/Vitvi01g02205/Vitvi12g01598	Vitvi14g01808/Vitvi06g00111/Vitvi01g04368/Vitvi01g02210/Vitvi07g01614/Vitvi01g01803/Vitvi14g00183/Vitvi18g01608/Vitvi02g00634/Vitvi01g02205/Vitvi12g01598	11
MF	GO:0016684	oxidoreductase activity, acting on peroxide as acceptor	11/592	89/15361	0.000606528354327616	0.0197158746763708	Vitvi14g01808/Vitvi06g00111/Vitvi01g04368/Vitvi01g02210/Vitvi07g01614/Vitvi01g01803/Vitvi14g00183/Vitvi18g01608/Vitvi02g00634/Vitvi01g02205/Vitvi12g01598	Vitvi14g01808/Vitvi06g00111/Vitvi01g04368/Vitvi01g02210/Vitvi07g01614/Vitvi01g01803/Vitvi14g00183/Vitvi18g01608/Vitvi02g00634/Vitvi01g02205/Vitvi12g01598	11
MF	GO:0005509	calcium ion binding	20/592	231/15361	0.000636999641003451	0.0197158746763708	Vitvi05g00605/Vitvi05g00845/Vitvi18g00203/Vitvi06g01961/Vitvi10g04258/Vitvi19g00144/Vitvi12g02350/Vitvi12g02342/Vitvi01g01803/Vitvi01g02232/Vitvi14g00183/Vitvi10g04257/Vitvi12g02348/Vitvi01g00198/Vitvi00g04582/Vitvi19g00364/Vitvi01g02229/Vitvi12g02337/Vitvi14g00949/Vitvi17g00175	Vitvi05g00605/Vitvi05g00845/Vitvi18g00203/Vitvi06g01961/Vitvi10g04258/Vitvi19g00144/Vitvi12g02350/Vitvi12g02342/Vitvi01g01803/Vitvi01g02232/Vitvi14g00183/Vitvi10g04257/Vitvi12g02348/Vitvi01g00198/Vitvi00g04582/Vitvi19g00364/Vitvi01g02229/Vitvi12g02337/Vitvi14g00949/Vitvi17g00175	20
MF	GO:0016701	oxidoreductase activity, acting on single donors with incorporation of molecular oxygen	8/592	51/15361	0.000683483655447522	0.0197158746763708	Vitvi14g01808/Vitvi09g00085/Vitvi08g00117/Vitvi14g00234/Vitvi06g00155/Vitvi01g01562/Vitvi08g01900/Vitvi14g01906	Vitvi14g01808/Vitvi09g00085/Vitvi08g00117/Vitvi14g00234/Vitvi06g00155/Vitvi01g01562/Vitvi08g01900/Vitvi14g01906	8
MF	GO:0045551	cinnamyl-alcohol dehydrogenase activity	4/592	12/15361	0.000844070502822572	0.0218770588458539	Vitvi07g03083/Vitvi03g00561/Vitvi10g00938/Vitvi07g02561	Vitvi07g03083/Vitvi03g00561/Vitvi10g00938/Vitvi07g02561	4
MF	GO:0016702	oxidoreductase activity, acting on single donors with incorporation of molecular oxygen, incorporation of two atoms of oxygen	7/592	41/15361	0.000875082353834155	0.0218770588458539	Vitvi14g01808/Vitvi09g00085/Vitvi08g00117/Vitvi14g00234/Vitvi06g00155/Vitvi01g01562/Vitvi14g01906	Vitvi14g01808/Vitvi09g00085/Vitvi08g00117/Vitvi14g00234/Vitvi06g00155/Vitvi01g01562/Vitvi14g01906	7
MF	GO:0004364	glutathione transferase activity	9/592	68/15361	0.00114321543847984	0.0267941118393713	Vitvi16g01501/Vitvi01g02132/Vitvi07g02188/Vitvi06g01727/Vitvi12g00080/Vitvi17g01381/Vitvi01g00893/Vitvi06g01725/Vitvi15g00172	Vitvi16g01501/Vitvi01g02132/Vitvi07g02188/Vitvi06g01727/Vitvi12g00080/Vitvi17g01381/Vitvi01g00893/Vitvi06g01725/Vitvi15g00172	9
MF	GO:0001871	pattern binding	11/592	99/15361	0.00148165657229752	0.0308678452561984	Vitvi18g00203/Vitvi10g04208/Vitvi05g00761/Vitvi17g00289/Vitvi01g04078/Vitvi12g00622/Vitvi12g00300/Vitvi14g04419/Vitvi17g01422/Vitvi17g00175/Vitvi01g00327	Vitvi18g00203/Vitvi10g04208/Vitvi05g00761/Vitvi17g00289/Vitvi01g04078/Vitvi12g00622/Vitvi12g00300/Vitvi14g04419/Vitvi17g01422/Vitvi17g00175/Vitvi01g00327	11
MF	GO:0030247	polysaccharide binding	11/592	99/15361	0.00148165657229752	0.0308678452561984	Vitvi18g00203/Vitvi10g04208/Vitvi05g00761/Vitvi17g00289/Vitvi01g04078/Vitvi12g00622/Vitvi12g00300/Vitvi14g04419/Vitvi17g01422/Vitvi17g00175/Vitvi01g00327	Vitvi18g00203/Vitvi10g04208/Vitvi05g00761/Vitvi17g00289/Vitvi01g04078/Vitvi12g00622/Vitvi12g00300/Vitvi14g04419/Vitvi17g01422/Vitvi17g00175/Vitvi01g00327	11
MF	GO:0080043	quercetin 3-O-glucosyltransferase activity	6/592	36/15361	0.00231977200155114	0.043495725029084	Vitvi05g01300/Vitvi05g01301/Vitvi05g02116/Vitvi07g02558/Vitvi03g00566/Vitvi18g00427	Vitvi05g01300/Vitvi05g01301/Vitvi05g02116/Vitvi07g02558/Vitvi03g00566/Vitvi18g00427	6
MF	GO:0080044	quercetin 7-O-glucosyltransferase activity	6/592	36/15361	0.00231977200155114	0.043495725029084	Vitvi05g01300/Vitvi05g01301/Vitvi05g02116/Vitvi07g02558/Vitvi03g00566/Vitvi18g00427	Vitvi05g01300/Vitvi05g01301/Vitvi05g02116/Vitvi07g02558/Vitvi03g00566/Vitvi18g00427	6
MF	GO:0004871	signal transducer activity	18/592	224/15361	0.0026714839840843	0.0477050711443625	Vitvi18g00233/Vitvi05g01069/Vitvi19g00394/Vitvi18g01152/Vitvi05g00684/Vitvi13g00114/Vitvi05g00065/Vitvi03g00268/Vitvi12g01903/Vitvi18g00849/Vitvi12g00300/Vitvi03g00144/Vitvi07g04697/Vitvi19g00020/Vitvi08g01747/Vitvi15g01077/Vitvi10g01787/Vitvi03g00806	Vitvi18g00233/Vitvi05g01069/Vitvi19g00394/Vitvi18g01152/Vitvi05g00684/Vitvi13g00114/Vitvi05g00065/Vitvi03g00268/Vitvi12g01903/Vitvi18g00849/Vitvi12g00300/Vitvi03g00144/Vitvi07g04697/Vitvi19g00020/Vitvi08g01747/Vitvi15g01077/Vitvi10g01787/Vitvi03g00806	18
MF	GO:0016682	oxidoreductase activity, acting on diphenols and related substances as donors, oxygen as acceptor	5/592	26/15361	0.002805818463349	0.0478264510798125	Vitvi02g01182/Vitvi03g04511/Vitvi10g04288/Vitvi10g04287/Vitvi07g01784	Vitvi02g01182/Vitvi03g04511/Vitvi10g04288/Vitvi10g04287/Vitvi07g01784	5
MF	GO:0004713	protein tyrosine kinase activity	11/592	108/15361	0.00297397314061348	0.0484886925100024	Vitvi12g04532/Vitvi18g00233/Vitvi05g01069/Vitvi19g00394/Vitvi18g01152/Vitvi18g00966/Vitvi15g00511/Vitvi12g01903/Vitvi03g00144/Vitvi07g04697/Vitvi18g01766	Vitvi12g04532/Vitvi18g00233/Vitvi05g01069/Vitvi19g00394/Vitvi18g01152/Vitvi18g00966/Vitvi15g00511/Vitvi12g01903/Vitvi03g00144/Vitvi07g04697/Vitvi18g01766	11

## Sheet: Sus(T2)_IvsNI.down_GOenrich_sig
Category	GOID	Description	GeneRatio	BgRatio	pvalue	padj	geneID	geneName	Count
CC	GO:0005576	extracellular region	11/100	391/12792	0.000233373834451971	0.0186699067561576	Vitvi14g04418/Vitvi09g00767/Vitvi14g01977/Vitvi18g02341/Vitvi08g04165/Vitvi01g01805/Vitvi13g00309/Vitvi18g01022/Vitvi08g04233/Vitvi07g02132/Vitvi11g01293	Vitvi14g04418/Vitvi09g00767/Vitvi14g01977/Vitvi18g02341/Vitvi08g04165/Vitvi01g01805/Vitvi13g00309/Vitvi18g01022/Vitvi08g04233/Vitvi07g02132/Vitvi11g01293	11
MF	GO:0016705	oxidoreductase activity, acting on paired donors, with incorporation or reduction of molecular oxygen	10/129	288/14450	0.000258112428789132	0.0357273483498588	Vitvi19g00432/Vitvi17g00664/Vitvi00g04654/Vitvi10g01650/Vitvi01g00617/Vitvi07g01844/Vitvi18g00107/Vitvi18g02738/Vitvi17g01414/Vitvi07g02640	Vitvi19g00432/Vitvi17g00664/Vitvi00g04654/Vitvi10g01650/Vitvi01g00617/Vitvi07g01844/Vitvi18g00107/Vitvi18g02738/Vitvi17g01414/Vitvi07g02640	10
MF	GO:0004497	monooxygenase activity	9/129	245/14450	0.000350268121077048	0.0357273483498588	Vitvi17g00664/Vitvi00g04654/Vitvi10g01650/Vitvi01g00617/Vitvi07g01844/Vitvi18g00107/Vitvi18g02738/Vitvi17g01414/Vitvi07g02640	Vitvi17g00664/Vitvi00g04654/Vitvi10g01650/Vitvi01g00617/Vitvi07g01844/Vitvi18g00107/Vitvi18g02738/Vitvi17g01414/Vitvi07g02640	9

## Sheet: Tol(T2)_IvsNI.up_GOenrich_sig
Category	GOID	Description	GeneRatio	BgRatio	pvalue	padj	geneID	geneName	Count
MF	GO:0016641	oxidoreductase activity, acting on the CH-NH2 group of donors, oxygen as acceptor	4/161	10/15361	2.32449e+08	0.000655505587174508	Vitvi02g04136/Vitvi17g00898/Vitvi18g00490/Vitvi05g04568	Vitvi02g04136/Vitvi17g00898/Vitvi18g00490/Vitvi05g04568	4
MF	GO:0016638	oxidoreductase activity, acting on the CH-NH2 group of donors	4/161	19/15361	3.98554e+09	0.00561961034708906	Vitvi02g04136/Vitvi17g00898/Vitvi18g00490/Vitvi05g04568	Vitvi02g04136/Vitvi17g00898/Vitvi18g00490/Vitvi05g04568	4
MF	GO:0048038	quinone binding	4/161	22/15361	7.33954e+09	0.00689916420575057	Vitvi02g04136/Vitvi17g00898/Vitvi09g02090/Vitvi05g04568	Vitvi02g04136/Vitvi17g00898/Vitvi09g02090/Vitvi05g04568	4
MF	GO:1904680	peptide transmembrane transporter activity	5/161	70/15361	0.000830829858820865	0.0398348155374363	Vitvi19g00713/Vitvi18g01992/Vitvi08g00755/Vitvi08g01333/Vitvi13g01423	Vitvi19g00713/Vitvi18g01992/Vitvi08g00755/Vitvi08g01333/Vitvi13g01423	5
MF	GO:0035673	oligopeptide transmembrane transporter activity	4/161	42/15361	0.000954242766011175	0.0398348155374363	Vitvi19g00713/Vitvi18g01992/Vitvi08g01333/Vitvi13g01423	Vitvi19g00713/Vitvi18g01992/Vitvi08g01333/Vitvi13g01423	4
MF	GO:0042887	amide transmembrane transporter activity	5/161	74/15361	0.00106933411029616	0.0398348155374363	Vitvi19g00713/Vitvi18g01992/Vitvi08g00755/Vitvi08g01333/Vitvi13g01423	Vitvi19g00713/Vitvi18g01992/Vitvi08g00755/Vitvi08g01333/Vitvi13g01423	5
MF	GO:0042937	tripeptide transmembrane transporter activity	3/161	20/15361	0.00113006568900529	0.0398348155374363	Vitvi18g01992/Vitvi08g01333/Vitvi13g01423	Vitvi18g01992/Vitvi08g01333/Vitvi13g01423	3
MF	GO:0071916	dipeptide transmembrane transporter activity	3/161	20/15361	0.00113006568900529	0.0398348155374363	Vitvi18g01992/Vitvi08g01333/Vitvi13g01423	Vitvi18g01992/Vitvi08g01333/Vitvi13g01423	3

## Sheet: Sus(T2)_IvsNI.up_GOenrich_signi
Category	GOID	Description	GeneRatio	BgRatio	pvalue	padj	geneID	geneName	Count
BP	GO:0030638	polyketide metabolic process	8/188	14/12878	495.25	118932	Vitvi16g04349/Vitvi05g01044/Vitvi10g04623/Vitvi00g04407/Vitvi16g04351/Vitvi16g04347/Vitvi16g04346/Vitvi16g04350	Vitvi16g04349/Vitvi05g01044/Vitvi10g04623/Vitvi00g04407/Vitvi16g04351/Vitvi16g04347/Vitvi16g04346/Vitvi16g04350	8
BP	GO:0030639	polyketide biosynthetic process	8/188	14/12878	495.25	118932	Vitvi16g04349/Vitvi05g01044/Vitvi10g04623/Vitvi00g04407/Vitvi16g04351/Vitvi16g04347/Vitvi16g04346/Vitvi16g04350	Vitvi16g04349/Vitvi05g01044/Vitvi10g04623/Vitvi00g04407/Vitvi16g04351/Vitvi16g04347/Vitvi16g04346/Vitvi16g04350	8
BP	GO:0044550	secondary metabolite biosynthetic process	13/188	64/12878	618.362	118932	Vitvi16g04349/Vitvi05g01044/Vitvi10g04623/Vitvi00g04609/Vitvi06g01599/Vitvi00g04407/Vitvi16g04351/Vitvi16g04347/Vitvi16g04346/Vitvi16g04350/Vitvi06g04091/Vitvi10g00938/Vitvi08g00793	Vitvi16g04349/Vitvi05g01044/Vitvi10g04623/Vitvi00g04609/Vitvi06g01599/Vitvi00g04407/Vitvi16g04351/Vitvi16g04347/Vitvi16g04346/Vitvi16g04350/Vitvi06g04091/Vitvi10g00938/Vitvi08g00793	13
BP	GO:0019748	secondary metabolic process	15/188	111/12878	6652.06	959560	Vitvi16g04349/Vitvi05g01044/Vitvi03g00708/Vitvi10g04623/Vitvi06g00803/Vitvi00g04609/Vitvi06g01599/Vitvi00g04407/Vitvi16g04351/Vitvi16g04347/Vitvi16g04346/Vitvi16g04350/Vitvi06g04091/Vitvi10g00938/Vitvi08g00793	Vitvi16g04349/Vitvi05g01044/Vitvi03g00708/Vitvi10g04623/Vitvi06g00803/Vitvi00g04609/Vitvi06g01599/Vitvi00g04407/Vitvi16g04351/Vitvi16g04347/Vitvi16g04346/Vitvi16g04350/Vitvi06g04091/Vitvi10g00938/Vitvi08g00793	15
BP	GO:0000041	transition metal ion transport	8/188	66/12878	4.95203e+08	0.00057146422021499	Vitvi19g04635/Vitvi04g00109/Vitvi03g01290/Vitvi19g01726/Vitvi08g04123/Vitvi13g04023/Vitvi19g01729/Vitvi08g02076	Vitvi19g04635/Vitvi04g00109/Vitvi03g01290/Vitvi19g01726/Vitvi08g04123/Vitvi13g04023/Vitvi19g01729/Vitvi08g02076	8
BP	GO:0080163	regulation of protein serine/threonine phosphatase activity	5/188	22/12878	1.35309e+09	0.00109538287783246	Vitvi05g01759/Vitvi05g01757/Vitvi05g00072/Vitvi05g00071/Vitvi05g00065	Vitvi05g01759/Vitvi05g01757/Vitvi05g00072/Vitvi05g00071/Vitvi05g00065	5
BP	GO:0043086	negative regulation of catalytic activity	10/188	126/12878	1.54075e+09	0.00109538287783246	Vitvi05g01759/Vitvi05g01757/Vitvi15g00704/Vitvi05g00072/Vitvi05g00071/Vitvi06g04331/Vitvi05g01911/Vitvi05g00065/Vitvi13g01123/Vitvi16g00717	Vitvi05g01759/Vitvi05g01757/Vitvi15g00704/Vitvi05g00072/Vitvi05g00071/Vitvi06g04331/Vitvi05g01911/Vitvi05g00065/Vitvi13g01123/Vitvi16g00717	10
BP	GO:0044092	negative regulation of molecular function	10/188	126/12878	1.54075e+09	0.00109538287783246	Vitvi05g01759/Vitvi05g01757/Vitvi15g00704/Vitvi05g00072/Vitvi05g00071/Vitvi06g04331/Vitvi05g01911/Vitvi05g00065/Vitvi13g01123/Vitvi16g00717	Vitvi05g01759/Vitvi05g01757/Vitvi15g00704/Vitvi05g00072/Vitvi05g00071/Vitvi06g04331/Vitvi05g01911/Vitvi05g00065/Vitvi13g01123/Vitvi16g00717	10
BP	GO:0071577	zinc ion transmembrane transport	5/188	23/12878	1.70857e+09	0.00109538287783246	Vitvi19g04635/Vitvi04g00109/Vitvi03g01290/Vitvi19g01726/Vitvi19g01729	Vitvi19g04635/Vitvi04g00109/Vitvi03g01290/Vitvi19g01726/Vitvi19g01729	5
BP	GO:0009873	ethylene-activated signaling pathway	6/188	39/12878	1.95313e+09	0.00112695618465463	Vitvi05g00715/Vitvi10g00521/Vitvi02g01780/Vitvi16g00349/Vitvi18g01617/Vitvi07g02070	Vitvi05g00715/Vitvi10g00521/Vitvi02g01780/Vitvi16g00349/Vitvi18g01617/Vitvi07g02070	6
BP	GO:0071369	cellular response to ethylene stimulus	6/188	40/12878	2.27014e+09	0.00119078904516282	Vitvi05g00715/Vitvi10g00521/Vitvi02g01780/Vitvi16g00349/Vitvi18g01617/Vitvi07g02070	Vitvi05g00715/Vitvi10g00521/Vitvi02g01780/Vitvi16g00349/Vitvi18g01617/Vitvi07g02070	6
BP	GO:0006829	zinc ion transport	5/188	26/12878	3.22338e+09	0.00154991048419724	Vitvi19g04635/Vitvi04g00109/Vitvi03g01290/Vitvi19g01726/Vitvi19g01729	Vitvi19g04635/Vitvi04g00109/Vitvi03g01290/Vitvi19g01726/Vitvi19g01729	5
BP	GO:0043666	regulation of phosphoprotein phosphatase activity	5/188	33/12878	0.000107054215028968	0.00475156015936266	Vitvi05g01759/Vitvi05g01757/Vitvi05g00072/Vitvi05g00071/Vitvi05g00065	Vitvi05g01759/Vitvi05g01757/Vitvi05g00072/Vitvi05g00071/Vitvi05g00065	5
BP	GO:0010921	regulation of phosphatase activity	5/188	35/12878	0.000143009904329039	0.00589405105698968	Vitvi05g01759/Vitvi05g01757/Vitvi05g00072/Vitvi05g00071/Vitvi05g00065	Vitvi05g01759/Vitvi05g01757/Vitvi05g00072/Vitvi05g00071/Vitvi05g00065	5
BP	GO:0009723	response to ethylene	6/188	59/12878	0.000211805326326962	0.00814744488604381	Vitvi05g00715/Vitvi10g00521/Vitvi02g01780/Vitvi16g00349/Vitvi18g01617/Vitvi07g02070	Vitvi05g00715/Vitvi10g00521/Vitvi02g01780/Vitvi16g00349/Vitvi18g01617/Vitvi07g02070	6
BP	GO:0035304	regulation of protein dephosphorylation	5/188	39/12878	0.000241937014796812	0.00872485359611002	Vitvi05g01759/Vitvi05g01757/Vitvi05g00072/Vitvi05g00071/Vitvi05g00065	Vitvi05g01759/Vitvi05g01757/Vitvi05g00072/Vitvi05g00071/Vitvi05g00065	5
BP	GO:0035303	regulation of dephosphorylation	5/188	43/12878	0.000385853104095529	0.0129371472641632	Vitvi05g01759/Vitvi05g01757/Vitvi05g00072/Vitvi05g00071/Vitvi05g00065	Vitvi05g01759/Vitvi05g01757/Vitvi05g00072/Vitvi05g00071/Vitvi05g00065	5
BP	GO:0042737	drug catabolic process	9/188	153/12878	0.000407509846510962	0.0129371472641632	Vitvi00g04609/Vitvi15g00704/Vitvi06g00111/Vitvi18g00473/Vitvi06g04331/Vitvi07g00522/Vitvi06g04091/Vitvi13g01123/Vitvi16g00717	Vitvi00g04609/Vitvi15g00704/Vitvi06g00111/Vitvi18g00473/Vitvi06g04331/Vitvi07g00522/Vitvi06g04091/Vitvi13g01123/Vitvi16g00717	9
BP	GO:0006749	glutathione metabolic process	6/188	67/12878	0.00042600658235546	0.0129371472641632	Vitvi08g00957/Vitvi06g01727/Vitvi19g04377/Vitvi19g04456/Vitvi16g01501/Vitvi03g04471	Vitvi08g00957/Vitvi06g01727/Vitvi19g04377/Vitvi19g04456/Vitvi16g01501/Vitvi03g04471	6
BP	GO:0070838	divalent metal ion transport	7/188	99/12878	0.000606987667231413	0.0166777087615488	Vitvi19g04635/Vitvi04g00109/Vitvi03g01290/Vitvi19g01726/Vitvi18g02730/Vitvi19g01729/Vitvi12g00678	Vitvi19g04635/Vitvi04g00109/Vitvi03g01290/Vitvi19g01726/Vitvi18g02730/Vitvi19g01729/Vitvi12g00678	7
BP	GO:0072511	divalent inorganic cation transport	7/188	99/12878	0.000606987667231413	0.0166777087615488	Vitvi19g04635/Vitvi04g00109/Vitvi03g01290/Vitvi19g01726/Vitvi18g02730/Vitvi19g01729/Vitvi12g00678	Vitvi19g04635/Vitvi04g00109/Vitvi03g01290/Vitvi19g01726/Vitvi18g02730/Vitvi19g01729/Vitvi12g00678	7
BP	GO:0030001	metal ion transport	10/188	198/12878	0.000656253072009243	0.017211728297697	Vitvi19g04635/Vitvi04g00109/Vitvi03g01290/Vitvi19g01726/Vitvi08g04123/Vitvi18g02730/Vitvi13g04023/Vitvi19g01729/Vitvi12g00678/Vitvi08g02076	Vitvi19g04635/Vitvi04g00109/Vitvi03g01290/Vitvi19g01726/Vitvi08g04123/Vitvi18g02730/Vitvi13g04023/Vitvi19g01729/Vitvi12g00678/Vitvi08g02076	10
BP	GO:0006826	iron ion transport	3/188	15/12878	0.00122411229423049	0.0307092519030868	Vitvi08g04123/Vitvi13g04023/Vitvi08g02076	Vitvi08g04123/Vitvi13g04023/Vitvi08g02076	3
BP	GO:0000160	phosphorelay signal transduction system	6/188	87/12878	0.00169537025683842	0.0407595265914905	Vitvi05g00715/Vitvi10g00521/Vitvi02g01780/Vitvi16g00349/Vitvi18g01617/Vitvi07g02070	Vitvi05g00715/Vitvi10g00521/Vitvi02g01780/Vitvi16g00349/Vitvi18g01617/Vitvi07g02070	6
CC	GO:0005576	extracellular region	16/154	391/12792	1.94072e+09	0.00112561672736241	Vitvi03g01650/Vitvi02g00391/Vitvi09g01513/Vitvi06g01599/Vitvi15g00704/Vitvi02g01406/Vitvi02g01404/Vitvi06g00111/Vitvi18g00473/Vitvi09g00264/Vitvi18g02570/Vitvi01g02024/Vitvi18g00635/Vitvi02g01408/Vitvi06g01649/Vitvi16g00717	Vitvi03g01650/Vitvi02g00391/Vitvi09g01513/Vitvi06g01599/Vitvi15g00704/Vitvi02g01406/Vitvi02g01404/Vitvi06g00111/Vitvi18g00473/Vitvi09g00264/Vitvi18g02570/Vitvi01g02024/Vitvi18g00635/Vitvi02g01408/Vitvi06g01649/Vitvi16g00717	16
MF	GO:0050350	trihydroxystilbene synthase activity	8/222	14/14450	759.161	192827	Vitvi16g04349/Vitvi05g01044/Vitvi10g04623/Vitvi00g04407/Vitvi16g04351/Vitvi16g04347/Vitvi16g04346/Vitvi16g04350	Vitvi16g04349/Vitvi05g01044/Vitvi10g04623/Vitvi00g04407/Vitvi16g04351/Vitvi16g04347/Vitvi16g04346/Vitvi16g04350	8
MF	GO:0016746	transferase activity, transferring acyl groups	17/222	307/14450	5.37971e+07	0.000683222830458197	Vitvi16g04349/Vitvi05g01044/Vitvi03g00708/Vitvi10g04623/Vitvi01g00698/Vitvi00g04407/Vitvi00g04588/Vitvi16g04351/Vitvi05g00616/Vitvi16g04348/Vitvi16g04347/Vitvi18g04177/Vitvi16g04346/Vitvi16g04350/Vitvi14g01811/Vitvi14g01268/Vitvi18g04178	Vitvi16g04349/Vitvi05g01044/Vitvi03g00708/Vitvi10g04623/Vitvi01g00698/Vitvi00g04407/Vitvi00g04588/Vitvi16g04351/Vitvi05g00616/Vitvi16g04348/Vitvi16g04347/Vitvi18g04177/Vitvi16g04346/Vitvi16g04350/Vitvi14g01811/Vitvi14g01268/Vitvi18g04178	17
MF	GO:0004857	enzyme inhibitor activity	10/222	121/14450	1.71174e+09	0.00139207454972995	Vitvi05g01759/Vitvi05g01757/Vitvi15g00704/Vitvi05g00072/Vitvi05g00071/Vitvi06g04331/Vitvi05g01911/Vitvi05g00065/Vitvi13g01123/Vitvi16g00717	Vitvi05g01759/Vitvi05g01757/Vitvi15g00704/Vitvi05g00072/Vitvi05g00071/Vitvi06g04331/Vitvi05g01911/Vitvi05g00065/Vitvi13g01123/Vitvi16g00717	10
MF	GO:0016747	transferase activity, transferring acyl groups other than amino-acyl groups	15/222	277/14450	2.52838e+09	0.00139207454972995	Vitvi16g04349/Vitvi05g01044/Vitvi03g00708/Vitvi10g04623/Vitvi00g04407/Vitvi00g04588/Vitvi16g04351/Vitvi05g00616/Vitvi16g04348/Vitvi16g04347/Vitvi18g04177/Vitvi16g04346/Vitvi16g04350/Vitvi14g01811/Vitvi14g01268	Vitvi16g04349/Vitvi05g01044/Vitvi03g00708/Vitvi10g04623/Vitvi00g04407/Vitvi00g04588/Vitvi16g04351/Vitvi05g00616/Vitvi16g04348/Vitvi16g04347/Vitvi18g04177/Vitvi16g04346/Vitvi16g04350/Vitvi14g01811/Vitvi14g01268	15
MF	GO:0005385	zinc ion transmembrane transporter activity	5/222	24/14450	2.7403e+09	0.00139207454972995	Vitvi19g04635/Vitvi04g00109/Vitvi03g01290/Vitvi19g01726/Vitvi19g01729	Vitvi19g04635/Vitvi04g00109/Vitvi03g01290/Vitvi19g01726/Vitvi19g01729	5
MF	GO:0010427	abscisic acid binding	5/222	25/14450	3.38275e+09	0.00143203222710132	Vitvi05g01759/Vitvi05g01757/Vitvi05g00072/Vitvi05g00071/Vitvi05g00065	Vitvi05g01759/Vitvi05g01757/Vitvi05g00072/Vitvi05g00071/Vitvi05g00065	5
MF	GO:0072509	divalent inorganic cation transmembrane transporter activity	5/222	26/14450	4.13607e+09	0.00150080187526188	Vitvi19g04635/Vitvi04g00109/Vitvi03g01290/Vitvi19g01726/Vitvi19g01729	Vitvi19g04635/Vitvi04g00109/Vitvi03g01290/Vitvi19g01726/Vitvi19g01729	5
MF	GO:0019840	isoprenoid binding	5/222	27/14450	5.01296e+09	0.00159161341800155	Vitvi05g01759/Vitvi05g01757/Vitvi05g00072/Vitvi05g00071/Vitvi05g00065	Vitvi05g01759/Vitvi05g01757/Vitvi05g00072/Vitvi05g00071/Vitvi05g00065	5
MF	GO:0042562	hormone binding	5/222	34/14450	0.000158310426213397	0.00446787202868919	Vitvi05g01759/Vitvi05g01757/Vitvi05g00072/Vitvi05g00071/Vitvi05g00065	Vitvi05g01759/Vitvi05g01757/Vitvi05g00072/Vitvi05g00071/Vitvi05g00065	5
MF	GO:0043178	alcohol binding	5/222	35/14450	0.000182404638856013	0.00463307782694274	Vitvi05g01759/Vitvi05g01757/Vitvi05g00072/Vitvi05g00071/Vitvi05g00065	Vitvi05g01759/Vitvi05g01757/Vitvi05g00072/Vitvi05g00071/Vitvi05g00065	5
MF	GO:0004864	protein phosphatase inhibitor activity	5/222	36/14450	0.000209198272478015	0.00483057829176507	Vitvi05g01759/Vitvi05g01757/Vitvi05g00072/Vitvi05g00071/Vitvi05g00065	Vitvi05g01759/Vitvi05g01757/Vitvi05g00072/Vitvi05g00071/Vitvi05g00065	5
MF	GO:0019212	phosphatase inhibitor activity	5/222	37/14450	0.000238887315671993	0.00505644818172384	Vitvi05g01759/Vitvi05g01757/Vitvi05g00072/Vitvi05g00071/Vitvi05g00065	Vitvi05g01759/Vitvi05g01757/Vitvi05g00072/Vitvi05g00071/Vitvi05g00065	5
MF	GO:0008194	UDP-glycosyltransferase activity	13/222	274/14450	0.000324799953539952	0.00630241408887086	Vitvi11g00030/Vitvi08g01580/Vitvi16g00156/Vitvi15g01623/Vitvi07g02558/Vitvi10g02282/Vitvi06g04227/Vitvi05g04355/Vitvi06g01762/Vitvi08g02289/Vitvi05g04356/Vitvi11g01294/Vitvi10g04131	Vitvi11g00030/Vitvi08g01580/Vitvi16g00156/Vitvi15g01623/Vitvi07g02558/Vitvi10g02282/Vitvi06g04227/Vitvi05g04355/Vitvi06g01762/Vitvi08g02289/Vitvi05g04356/Vitvi11g01294/Vitvi10g04131	13
MF	GO:0033293	monocarboxylic acid binding	5/222	40/14450	0.000347377154504693	0.00630241408887086	Vitvi05g01759/Vitvi05g01757/Vitvi05g00072/Vitvi05g00071/Vitvi05g00065	Vitvi05g01759/Vitvi05g01757/Vitvi05g00072/Vitvi05g00071/Vitvi05g00065	5
MF	GO:0004364	glutathione transferase activity	6/222	63/14450	0.000402337488238962	0.00681291480084643	Vitvi08g00957/Vitvi06g01727/Vitvi19g04377/Vitvi19g04456/Vitvi16g01501/Vitvi03g04471	Vitvi08g00957/Vitvi06g01727/Vitvi19g04377/Vitvi19g04456/Vitvi16g01501/Vitvi03g04471	6
MF	GO:0046910	pectinesterase inhibitor activity	4/222	25/14450	0.000532293907606691	0.00845016578325623	Vitvi15g00704/Vitvi06g04331/Vitvi13g01123/Vitvi16g00717	Vitvi15g00704/Vitvi06g04331/Vitvi13g01123/Vitvi16g00717	4
MF	GO:0016709	oxidoreductase activity, acting on paired donors, with incorporation or reduction of molecular oxygen, NAD(P)H as one donor, and incorporation of one atom of oxygen	6/222	71/14450	0.000766026592115092	0.0114453384939549	Vitvi06g00803/Vitvi11g00835/Vitvi11g00039/Vitvi02g01537/Vitvi02g01269/Vitvi03g01703	Vitvi06g00803/Vitvi11g00835/Vitvi11g00039/Vitvi02g01537/Vitvi02g01269/Vitvi03g01703	6
MF	GO:0035251	UDP-glucosyltransferase activity	7/222	104/14450	0.00110630712805881	0.0156112228070522	Vitvi11g00030/Vitvi16g00156/Vitvi07g02558/Vitvi10g02282/Vitvi05g04355/Vitvi05g04356/Vitvi10g04131	Vitvi11g00030/Vitvi16g00156/Vitvi07g02558/Vitvi10g02282/Vitvi05g04355/Vitvi05g04356/Vitvi10g04131	7
MF	GO:0004497	monooxygenase activity	11/222	245/14450	0.00145107143819824	0.0193985339632817	Vitvi11g00924/Vitvi06g00803/Vitvi11g00835/Vitvi14g01351/Vitvi07g00012/Vitvi04g02205/Vitvi11g00039/Vitvi02g01537/Vitvi02g01269/Vitvi03g01703/Vitvi04g02210	Vitvi11g00924/Vitvi06g00803/Vitvi11g00835/Vitvi14g01351/Vitvi07g00012/Vitvi04g02205/Vitvi11g00039/Vitvi02g01537/Vitvi02g01269/Vitvi03g01703/Vitvi04g02210	11
MF	GO:0046915	transition metal ion transmembrane transporter activity	5/222	56/14450	0.0016530714894175	0.0209940079156023	Vitvi19g04635/Vitvi04g00109/Vitvi03g01290/Vitvi19g01726/Vitvi19g01729	Vitvi19g04635/Vitvi04g00109/Vitvi03g01290/Vitvi19g01726/Vitvi19g01729	5
MF	GO:0045330	aspartyl esterase activity	4/222	35/14450	0.00195410293546678	0.0236353402670744	Vitvi15g00704/Vitvi06g04331/Vitvi13g01123/Vitvi16g00717	Vitvi15g00704/Vitvi06g04331/Vitvi13g01123/Vitvi16g00717	4
MF	GO:0071949	FAD binding	5/222	59/14450	0.00208758232694755	0.0239888203764547	Vitvi14g01283/Vitvi12g00153/Vitvi04g02205/Vitvi12g02235/Vitvi04g02210	Vitvi14g01283/Vitvi12g00153/Vitvi04g02205/Vitvi12g02235/Vitvi04g02210	5
MF	GO:0030599	pectinesterase activity	4/222	36/14450	0.00217221601834038	0.0239888203764547	Vitvi15g00704/Vitvi06g04331/Vitvi13g01123/Vitvi16g00717	Vitvi15g00704/Vitvi06g04331/Vitvi13g01123/Vitvi16g00717	4
MF	GO:0005506	iron ion binding	11/222	266/14450	0.00276246116753076	0.0290260387022218	Vitvi11g00924/Vitvi06g00803/Vitvi11g00835/Vitvi14g01351/Vitvi07g00012/Vitvi08g04123/Vitvi02g01537/Vitvi02g01269/Vitvi03g01703/Vitvi13g04023/Vitvi08g02076	Vitvi11g00924/Vitvi06g00803/Vitvi11g00835/Vitvi14g01351/Vitvi07g00012/Vitvi08g04123/Vitvi02g01537/Vitvi02g01269/Vitvi03g01703/Vitvi13g04023/Vitvi08g02076	11
MF	GO:0016722	oxidoreductase activity, oxidizing metal ions	3/222	19/14450	0.00289039600732537	0.0290260387022218	Vitvi08g04123/Vitvi13g04023/Vitvi08g02076	Vitvi08g04123/Vitvi13g04023/Vitvi08g02076	3
MF	GO:0031406	carboxylic acid binding	6/222	93/14450	0.00308544505889759	0.0290260387022218	Vitvi05g01759/Vitvi05g01757/Vitvi05g00072/Vitvi05g00071/Vitvi05g00065/Vitvi17g00082	Vitvi05g01759/Vitvi05g01757/Vitvi05g00072/Vitvi05g00071/Vitvi05g00065/Vitvi17g00082	6
MF	GO:0043177	organic acid binding	6/222	93/14450	0.00308544505889759	0.0290260387022218	Vitvi05g01759/Vitvi05g01757/Vitvi05g00072/Vitvi05g00071/Vitvi05g00065/Vitvi17g00082	Vitvi05g01759/Vitvi05g01757/Vitvi05g00072/Vitvi05g00071/Vitvi05g00065/Vitvi17g00082	6
MF	GO:0019888	protein phosphatase regulator activity	5/222	68/14450	0.00388935096139154	0.0352819694354804	Vitvi05g01759/Vitvi05g01757/Vitvi05g00072/Vitvi05g00071/Vitvi05g00065	Vitvi05g01759/Vitvi05g01757/Vitvi05g00072/Vitvi05g00071/Vitvi05g00065	5
MF	GO:0019208	phosphatase regulator activity	5/222	69/14450	0.0041418247767303	0.0362766721823964	Vitvi05g01759/Vitvi05g01757/Vitvi05g00072/Vitvi05g00071/Vitvi05g00065	Vitvi05g01759/Vitvi05g01757/Vitvi05g00072/Vitvi05g00071/Vitvi05g00065	5
MF	GO:0046527	glucosyltransferase activity	7/222	133/14450	0.00446348218026728	0.0377908157929296	Vitvi11g00030/Vitvi16g00156/Vitvi07g02558/Vitvi10g02282/Vitvi05g04355/Vitvi05g04356/Vitvi10g04131	Vitvi11g00030/Vitvi16g00156/Vitvi07g02558/Vitvi10g02282/Vitvi05g04355/Vitvi05g04356/Vitvi10g04131	7
MF	GO:0020037	heme binding	11/222	285/14450	0.00465178032713844	0.0381145871965537	Vitvi11g00924/Vitvi06g00803/Vitvi14g01351/Vitvi07g00012/Vitvi06g00111/Vitvi18g00473/Vitvi02g01537/Vitvi03g01517/Vitvi02g01269/Vitvi03g01703/Vitvi04g04089	Vitvi11g00924/Vitvi06g00803/Vitvi14g01351/Vitvi07g00012/Vitvi06g00111/Vitvi18g00473/Vitvi02g01537/Vitvi03g01517/Vitvi02g01269/Vitvi03g01703/Vitvi04g04089	11
MF	GO:0050662	coenzyme binding	13/222	382/14450	0.00623948365655088	0.0495259015238726	Vitvi14g01283/Vitvi02g00032/Vitvi18g00362/Vitvi18g02138/Vitvi12g00153/Vitvi04g02205/Vitvi12g02235/Vitvi11g00039/Vitvi02g00225/Vitvi08g01950/Vitvi04g02210/Vitvi18g04623/Vitvi11g00130	Vitvi14g01283/Vitvi02g00032/Vitvi18g00362/Vitvi18g02138/Vitvi12g00153/Vitvi04g02205/Vitvi12g02235/Vitvi11g00039/Vitvi02g00225/Vitvi08g01950/Vitvi04g02210/Vitvi18g04623/Vitvi11g00130	13

## Sheet: Tol(T3)_IvsNI.down_GOenrich_sig
Category	GOID	Description	GeneRatio	BgRatio	pvalue	padj	geneID	geneName	Count
BP	GO:0044550	secondary metabolite biosynthetic process	19/530	77/13478	8774.22	9.44984e+06	Vitvi16g04346/Vitvi16g04350/Vitvi16g04351/Vitvi00g04407/Vitvi16g04353/Vitvi08g00793/Vitvi16g04347/Vitvi16g04349/Vitvi10g00938/Vitvi07g02555/Vitvi06g04030/Vitvi07g02561/Vitvi06g01599/Vitvi06g01603/Vitvi00g04609/Vitvi10g04624/Vitvi16g01485/Vitvi18g00033/Vitvi17g00451	Vitvi16g04346/Vitvi16g04350/Vitvi16g04351/Vitvi00g04407/Vitvi16g04353/Vitvi08g00793/Vitvi16g04347/Vitvi16g04349/Vitvi10g00938/Vitvi07g02555/Vitvi06g04030/Vitvi07g02561/Vitvi06g01599/Vitvi06g01603/Vitvi00g04609/Vitvi10g04624/Vitvi16g01485/Vitvi18g00033/Vitvi17g00451	19
BP	GO:0019748	secondary metabolic process	23/530	130/13478	118950	6.40548e+06	Vitvi16g04346/Vitvi16g04350/Vitvi16g04351/Vitvi00g04407/Vitvi16g04353/Vitvi08g00793/Vitvi16g04347/Vitvi16g04349/Vitvi06g00143/Vitvi07g01784/Vitvi10g00938/Vitvi07g02555/Vitvi06g04030/Vitvi07g02561/Vitvi06g01599/Vitvi06g01603/Vitvi00g04609/Vitvi10g04624/Vitvi16g01485/Vitvi07g01791/Vitvi18g00033/Vitvi17g00451/Vitvi03g04511	Vitvi16g04346/Vitvi16g04350/Vitvi16g04351/Vitvi00g04407/Vitvi16g04353/Vitvi08g00793/Vitvi16g04347/Vitvi16g04349/Vitvi06g00143/Vitvi07g01784/Vitvi10g00938/Vitvi07g02555/Vitvi06g04030/Vitvi07g02561/Vitvi06g01599/Vitvi06g01603/Vitvi00g04609/Vitvi10g04624/Vitvi16g01485/Vitvi07g01791/Vitvi18g00033/Vitvi17g00451/Vitvi03g04511	23
BP	GO:0030638	polyketide metabolic process	9/530	19/13478	1.36537e+06	3.67626e+07	Vitvi16g04346/Vitvi16g04350/Vitvi16g04351/Vitvi00g04407/Vitvi16g04353/Vitvi16g04347/Vitvi16g04349/Vitvi10g04624/Vitvi16g01485	Vitvi16g04346/Vitvi16g04350/Vitvi16g04351/Vitvi00g04407/Vitvi16g04353/Vitvi16g04347/Vitvi16g04349/Vitvi10g04624/Vitvi16g01485	9
BP	GO:0030639	polyketide biosynthetic process	9/530	19/13478	1.36537e+06	3.67626e+07	Vitvi16g04346/Vitvi16g04350/Vitvi16g04351/Vitvi00g04407/Vitvi16g04353/Vitvi16g04347/Vitvi16g04349/Vitvi10g04624/Vitvi16g01485	Vitvi16g04346/Vitvi16g04350/Vitvi16g04351/Vitvi00g04407/Vitvi16g04353/Vitvi16g04347/Vitvi16g04349/Vitvi10g04624/Vitvi16g01485	9
BP	GO:0009873	ethylene-activated signaling pathway	11/530	45/13478	9.43578e+07	0.000203246797369397	Vitvi05g01723/Vitvi02g01780/Vitvi08g00738/Vitvi14g00564/Vitvi15g01202/Vitvi18g01617/Vitvi10g00521/Vitvi07g00357/Vitvi15g01203/Vitvi07g02070/Vitvi05g00715	Vitvi05g01723/Vitvi02g01780/Vitvi08g00738/Vitvi14g00564/Vitvi15g01202/Vitvi18g01617/Vitvi10g00521/Vitvi07g00357/Vitvi15g01203/Vitvi07g02070/Vitvi05g00715	11
BP	GO:0071369	cellular response to ethylene stimulus	11/530	46/13478	1.19664e+08	0.000214796044704367	Vitvi05g01723/Vitvi02g01780/Vitvi08g00738/Vitvi14g00564/Vitvi15g01202/Vitvi18g01617/Vitvi10g00521/Vitvi07g00357/Vitvi15g01203/Vitvi07g02070/Vitvi05g00715	Vitvi05g01723/Vitvi02g01780/Vitvi08g00738/Vitvi14g00564/Vitvi15g01202/Vitvi18g01617/Vitvi10g00521/Vitvi07g00357/Vitvi15g01203/Vitvi07g02070/Vitvi05g00715	11
BP	GO:0098754	detoxification	19/530	148/13478	5.4338e+08	0.000836028788303457	Vitvi14g01808/Vitvi02g01609/Vitvi08g00823/Vitvi02g01613/Vitvi06g00111/Vitvi10g00100/Vitvi02g01618/Vitvi14g00183/Vitvi01g02210/Vitvi01g04368/Vitvi01g02205/Vitvi12g01598/Vitvi02g01607/Vitvi18g01223/Vitvi04g01670/Vitvi14g01532/Vitvi01g00844/Vitvi16g01310/Vitvi09g00373	Vitvi14g01808/Vitvi02g01609/Vitvi08g00823/Vitvi02g01613/Vitvi06g00111/Vitvi10g00100/Vitvi02g01618/Vitvi14g00183/Vitvi01g02210/Vitvi01g04368/Vitvi01g02205/Vitvi12g01598/Vitvi02g01607/Vitvi18g01223/Vitvi04g01670/Vitvi14g01532/Vitvi01g00844/Vitvi16g01310/Vitvi09g00373	19
BP	GO:0051187	cofactor catabolic process	14/530	87/13478	6.85493e+08	0.000892688181016375	Vitvi08g00823/Vitvi06g00111/Vitvi10g00100/Vitvi01g02210/Vitvi01g04368/Vitvi01g02205/Vitvi07g02115/Vitvi12g01598/Vitvi14g01532/Vitvi01g00844/Vitvi10g00542/Vitvi09g00373/Vitvi04g00252/Vitvi11g00234	Vitvi08g00823/Vitvi06g00111/Vitvi10g00100/Vitvi01g02210/Vitvi01g04368/Vitvi01g02205/Vitvi07g02115/Vitvi12g01598/Vitvi14g01532/Vitvi01g00844/Vitvi10g00542/Vitvi09g00373/Vitvi04g00252/Vitvi11g00234	14
BP	GO:0042737	drug catabolic process	21/530	179/13478	7.45979e+08	0.000892688181016375	Vitvi08g00823/Vitvi03g00206/Vitvi06g00111/Vitvi06g01152/Vitvi16g00717/Vitvi05g01581/Vitvi10g00100/Vitvi11g00641/Vitvi01g02210/Vitvi01g04368/Vitvi06g04331/Vitvi06g01870/Vitvi01g02205/Vitvi00g04609/Vitvi12g01598/Vitvi11g01488/Vitvi11g00634/Vitvi14g01532/Vitvi07g00350/Vitvi01g00844/Vitvi09g00373	Vitvi08g00823/Vitvi03g00206/Vitvi06g00111/Vitvi06g01152/Vitvi16g00717/Vitvi05g01581/Vitvi10g00100/Vitvi11g00641/Vitvi01g02210/Vitvi01g04368/Vitvi06g04331/Vitvi06g01870/Vitvi01g02205/Vitvi00g04609/Vitvi12g01598/Vitvi11g01488/Vitvi11g00634/Vitvi14g01532/Vitvi07g00350/Vitvi01g00844/Vitvi09g00373	21
BP	GO:0009694	jasmonic acid metabolic process	6/530	17/13478	3.07043e+09	0.00330685179583039	Vitvi07g02516/Vitvi07g02513/Vitvi18g00262/Vitvi07g02517/Vitvi01g00034/Vitvi17g00148	Vitvi07g02516/Vitvi07g02513/Vitvi18g00262/Vitvi07g02517/Vitvi01g00034/Vitvi17g00148	6
BP	GO:0009723	response to ethylene	11/530	66/13478	4.72634e+09	0.00462751164001538	Vitvi05g01723/Vitvi02g01780/Vitvi08g00738/Vitvi14g00564/Vitvi15g01202/Vitvi18g01617/Vitvi10g00521/Vitvi07g00357/Vitvi15g01203/Vitvi07g02070/Vitvi05g00715	Vitvi05g01723/Vitvi02g01780/Vitvi08g00738/Vitvi14g00564/Vitvi15g01202/Vitvi18g01617/Vitvi10g00521/Vitvi07g00357/Vitvi15g01203/Vitvi07g02070/Vitvi05g00715	11
BP	GO:0009698	phenylpropanoid metabolic process	12/530	79/13478	5.58493e+09	0.00501247741349519	Vitvi07g01784/Vitvi10g00938/Vitvi07g02555/Vitvi06g04030/Vitvi07g02561/Vitvi06g01599/Vitvi06g01603/Vitvi00g04609/Vitvi07g01791/Vitvi18g00033/Vitvi17g00451/Vitvi03g04511	Vitvi07g01784/Vitvi10g00938/Vitvi07g02555/Vitvi06g04030/Vitvi07g02561/Vitvi06g01599/Vitvi06g01603/Vitvi00g04609/Vitvi07g01791/Vitvi18g00033/Vitvi17g00451/Vitvi03g04511	12
BP	GO:0017001	antibiotic catabolic process	12/530	81/13478	7.18197e+08	0.00568034292768354	Vitvi08g00823/Vitvi06g00111/Vitvi10g00100/Vitvi01g02210/Vitvi01g04368/Vitvi01g02205/Vitvi12g01598/Vitvi18g01223/Vitvi04g01670/Vitvi14g01532/Vitvi01g00844/Vitvi09g00373	Vitvi08g00823/Vitvi06g00111/Vitvi10g00100/Vitvi01g02210/Vitvi01g04368/Vitvi01g02205/Vitvi12g01598/Vitvi18g01223/Vitvi04g01670/Vitvi14g01532/Vitvi01g00844/Vitvi09g00373	12
BP	GO:0016053	organic acid biosynthetic process	33/530	411/13478	8.19896e+09	0.00568034292768354	Vitvi14g01808/Vitvi18g02571/Vitvi11g01261/Vitvi00g04407/Vitvi07g02513/Vitvi07g00824/Vitvi01g01562/Vitvi11g00415/Vitvi15g01089/Vitvi09g00085/Vitvi07g04017/Vitvi07g04016/Vitvi14g01938/Vitvi14g02011/Vitvi14g04165/Vitvi10g00088/Vitvi10g00224/Vitvi00g04609/Vitvi06g01272/Vitvi10g04624/Vitvi07g00062/Vitvi04g01589/Vitvi12g00381/Vitvi06g01946/Vitvi07g03049/Vitvi09g00762/Vitvi01g00286/Vitvi19g00654/Vitvi14…	Vitvi14g01808/Vitvi18g02571/Vitvi11g01261/Vitvi00g04407/Vitvi07g02513/Vitvi07g00824/Vitvi01g01562/Vitvi11g00415/Vitvi15g01089/Vitvi09g00085/Vitvi07g04017/Vitvi07g04016/Vitvi14g01938/Vitvi14g02011/Vitvi14g04165/Vitvi10g00088/Vitvi10g00224/Vitvi00g04609/Vitvi06g01272/Vitvi10g04624/Vitvi07g00062/Vitvi04g01589/Vitvi12g00381/Vitvi06g01946/Vitvi07g03049/Vitvi09g00762/Vitvi01g00286/Vitvi19g00654/Vitvi14…	33
BP	GO:0046394	carboxylic acid biosynthetic process	33/530	411/13478	8.19896e+09	0.00568034292768354	Vitvi14g01808/Vitvi18g02571/Vitvi11g01261/Vitvi00g04407/Vitvi07g02513/Vitvi07g00824/Vitvi01g01562/Vitvi11g00415/Vitvi15g01089/Vitvi09g00085/Vitvi07g04017/Vitvi07g04016/Vitvi14g01938/Vitvi14g02011/Vitvi14g04165/Vitvi10g00088/Vitvi10g00224/Vitvi00g04609/Vitvi06g01272/Vitvi10g04624/Vitvi07g00062/Vitvi04g01589/Vitvi12g00381/Vitvi06g01946/Vitvi07g03049/Vitvi09g00762/Vitvi01g00286/Vitvi19g00654/Vitvi14…	Vitvi14g01808/Vitvi18g02571/Vitvi11g01261/Vitvi00g04407/Vitvi07g02513/Vitvi07g00824/Vitvi01g01562/Vitvi11g00415/Vitvi15g01089/Vitvi09g00085/Vitvi07g04017/Vitvi07g04016/Vitvi14g01938/Vitvi14g02011/Vitvi14g04165/Vitvi10g00088/Vitvi10g00224/Vitvi00g04609/Vitvi06g01272/Vitvi10g04624/Vitvi07g00062/Vitvi04g01589/Vitvi12g00381/Vitvi06g01946/Vitvi07g03049/Vitvi09g00762/Vitvi01g00286/Vitvi19g00654/Vitvi14…	33
BP	GO:0000160	phosphorelay signal transduction system	13/530	95/13478	8.43876e+09	0.00568034292768354	Vitvi05g01723/Vitvi02g01780/Vitvi08g00738/Vitvi14g00564/Vitvi15g01202/Vitvi18g01617/Vitvi13g00183/Vitvi10g00521/Vitvi07g00357/Vitvi15g01203/Vitvi17g00732/Vitvi07g02070/Vitvi05g00715	Vitvi05g01723/Vitvi02g01780/Vitvi08g00738/Vitvi14g00564/Vitvi15g01202/Vitvi18g01617/Vitvi13g00183/Vitvi10g00521/Vitvi07g00357/Vitvi15g01203/Vitvi17g00732/Vitvi07g02070/Vitvi05g00715	13
BP	GO:0009699	phenylpropanoid biosynthetic process	9/530	49/13478	0.00010579748954413	0.00670258213170752	Vitvi10g00938/Vitvi07g02555/Vitvi06g04030/Vitvi07g02561/Vitvi06g01599/Vitvi06g01603/Vitvi00g04609/Vitvi18g00033/Vitvi17g00451	Vitvi10g00938/Vitvi07g02555/Vitvi06g04030/Vitvi07g02561/Vitvi06g01599/Vitvi06g01603/Vitvi00g04609/Vitvi18g00033/Vitvi17g00451	9
BP	GO:0009636	response to toxic substance	20/530	206/13478	0.000181880890011375	0.0108825399190139	Vitvi14g01808/Vitvi02g01609/Vitvi08g00823/Vitvi02g01613/Vitvi06g00111/Vitvi10g00100/Vitvi02g01618/Vitvi14g00183/Vitvi01g02210/Vitvi01g04368/Vitvi01g02205/Vitvi12g00081/Vitvi12g01598/Vitvi02g01607/Vitvi18g01223/Vitvi04g01670/Vitvi14g01532/Vitvi01g00844/Vitvi16g01310/Vitvi09g00373	Vitvi14g01808/Vitvi02g01609/Vitvi08g00823/Vitvi02g01613/Vitvi06g00111/Vitvi10g00100/Vitvi02g01618/Vitvi14g00183/Vitvi01g02210/Vitvi01g04368/Vitvi01g02205/Vitvi12g00081/Vitvi12g01598/Vitvi02g01607/Vitvi18g01223/Vitvi04g01670/Vitvi14g01532/Vitvi01g00844/Vitvi16g01310/Vitvi09g00373	20
BP	GO:0009808	lignin metabolic process	7/530	32/13478	0.000199610948736774	0.0113147890415529	Vitvi07g01784/Vitvi10g00938/Vitvi07g02555/Vitvi07g02561/Vitvi07g01791/Vitvi18g00033/Vitvi03g04511	Vitvi07g01784/Vitvi10g00938/Vitvi07g02555/Vitvi07g02561/Vitvi07g01791/Vitvi18g00033/Vitvi03g04511	7
BP	GO:0016999	antibiotic metabolic process	16/530	148/13478	0.00023523210413856	0.0126672488078614	Vitvi08g00823/Vitvi07g02516/Vitvi06g00111/Vitvi07g02513/Vitvi07g02517/Vitvi10g00100/Vitvi01g00034/Vitvi01g02210/Vitvi01g04368/Vitvi01g02205/Vitvi12g01598/Vitvi18g01223/Vitvi04g01670/Vitvi14g01532/Vitvi01g00844/Vitvi09g00373	Vitvi08g00823/Vitvi07g02516/Vitvi06g00111/Vitvi07g02513/Vitvi07g02517/Vitvi10g00100/Vitvi01g00034/Vitvi01g02210/Vitvi01g04368/Vitvi01g02205/Vitvi12g01598/Vitvi18g01223/Vitvi04g01670/Vitvi14g01532/Vitvi01g00844/Vitvi09g00373	16
BP	GO:0097237	cellular response to toxic substance	15/530	135/13478	0.000271007916203728	0.013267069352337	Vitvi14g01808/Vitvi08g00823/Vitvi06g00111/Vitvi10g00100/Vitvi14g00183/Vitvi01g02210/Vitvi01g04368/Vitvi01g02205/Vitvi12g01598/Vitvi18g01223/Vitvi04g01670/Vitvi14g01532/Vitvi01g00844/Vitvi16g01310/Vitvi09g00373	Vitvi14g01808/Vitvi08g00823/Vitvi06g00111/Vitvi10g00100/Vitvi14g00183/Vitvi01g02210/Vitvi01g04368/Vitvi01g02205/Vitvi12g01598/Vitvi18g01223/Vitvi04g01670/Vitvi14g01532/Vitvi01g00844/Vitvi16g01310/Vitvi09g00373	15
BP	GO:1990748	cellular detoxification	15/530	135/13478	0.000271007916203728	0.013267069352337	Vitvi14g01808/Vitvi08g00823/Vitvi06g00111/Vitvi10g00100/Vitvi14g00183/Vitvi01g02210/Vitvi01g04368/Vitvi01g02205/Vitvi12g01598/Vitvi18g01223/Vitvi04g01670/Vitvi14g01532/Vitvi01g00844/Vitvi16g01310/Vitvi09g00373	Vitvi14g01808/Vitvi08g00823/Vitvi06g00111/Vitvi10g00100/Vitvi14g00183/Vitvi01g02210/Vitvi01g04368/Vitvi01g02205/Vitvi12g01598/Vitvi18g01223/Vitvi04g01670/Vitvi14g01532/Vitvi01g00844/Vitvi16g01310/Vitvi09g00373	15
BP	GO:0042744	hydrogen peroxide catabolic process	10/530	68/13478	0.000302945825916293	0.0141857675874716	Vitvi08g00823/Vitvi06g00111/Vitvi10g00100/Vitvi01g02210/Vitvi01g04368/Vitvi01g02205/Vitvi12g01598/Vitvi14g01532/Vitvi01g00844/Vitvi09g00373	Vitvi08g00823/Vitvi06g00111/Vitvi10g00100/Vitvi01g02210/Vitvi01g04368/Vitvi01g02205/Vitvi12g01598/Vitvi14g01532/Vitvi01g00844/Vitvi09g00373	10
BP	GO:0016102	diterpenoid biosynthetic process	6/530	25/13478	0.000335912627301157	0.0150740791501394	Vitvi18g04688/Vitvi12g00563/Vitvi18g02298/Vitvi12g00574/Vitvi10g04194/Vitvi18g04714	Vitvi18g04688/Vitvi12g00563/Vitvi18g02298/Vitvi12g00574/Vitvi10g04194/Vitvi18g04714	6
BP	GO:0032787	monocarboxylic acid metabolic process	27/530	343/13478	0.000489144766785648	0.0210723565531257	Vitvi14g01808/Vitvi18g02571/Vitvi07g02516/Vitvi00g04407/Vitvi07g02513/Vitvi04g00009/Vitvi18g00262/Vitvi07g00824/Vitvi07g02517/Vitvi16g00178/Vitvi01g01562/Vitvi01g00034/Vitvi11g00415/Vitvi15g01089/Vitvi09g00085/Vitvi19g01703/Vitvi07g04017/Vitvi07g04016/Vitvi14g01938/Vitvi00g04609/Vitvi06g01272/Vitvi10g04624/Vitvi07g00062/Vitvi09g00762/Vitvi18g00139/Vitvi17g00148/Vitvi05g01467	Vitvi14g01808/Vitvi18g02571/Vitvi07g02516/Vitvi00g04407/Vitvi07g02513/Vitvi04g00009/Vitvi18g00262/Vitvi07g00824/Vitvi07g02517/Vitvi16g00178/Vitvi01g01562/Vitvi01g00034/Vitvi11g00415/Vitvi15g01089/Vitvi09g00085/Vitvi19g01703/Vitvi07g04017/Vitvi07g04016/Vitvi14g01938/Vitvi00g04609/Vitvi06g01272/Vitvi10g04624/Vitvi07g00062/Vitvi09g00762/Vitvi18g00139/Vitvi17g00148/Vitvi05g01467	27
BP	GO:0042743	hydrogen peroxide metabolic process	10/530	74/13478	0.000606415216210389	0.0249550367150898	Vitvi08g00823/Vitvi06g00111/Vitvi10g00100/Vitvi01g02210/Vitvi01g04368/Vitvi01g02205/Vitvi12g01598/Vitvi14g01532/Vitvi01g00844/Vitvi09g00373	Vitvi08g00823/Vitvi06g00111/Vitvi10g00100/Vitvi01g02210/Vitvi01g04368/Vitvi01g02205/Vitvi12g01598/Vitvi14g01532/Vitvi01g00844/Vitvi09g00373	10
BP	GO:0051410	detoxification of nitrogen compound	4/530	11/13478	0.000625613733804479	0.0249550367150898	Vitvi02g01609/Vitvi02g01613/Vitvi02g01618/Vitvi02g01607	Vitvi02g01609/Vitvi02g01613/Vitvi02g01618/Vitvi02g01607	4
BP	GO:0072330	monocarboxylic acid biosynthetic process	19/530	213/13478	0.000753707141809807	0.0289908068474701	Vitvi14g01808/Vitvi18g02571/Vitvi00g04407/Vitvi07g02513/Vitvi07g00824/Vitvi01g01562/Vitvi11g00415/Vitvi15g01089/Vitvi09g00085/Vitvi07g04017/Vitvi07g04016/Vitvi14g01938/Vitvi00g04609/Vitvi06g01272/Vitvi10g04624/Vitvi07g00062/Vitvi09g00762/Vitvi17g00148/Vitvi05g01467	Vitvi14g01808/Vitvi18g02571/Vitvi00g04407/Vitvi07g02513/Vitvi07g00824/Vitvi01g01562/Vitvi11g00415/Vitvi15g01089/Vitvi09g00085/Vitvi07g04017/Vitvi07g04016/Vitvi14g01938/Vitvi00g04609/Vitvi06g01272/Vitvi10g04624/Vitvi07g00062/Vitvi09g00762/Vitvi17g00148/Vitvi05g01467	19
BP	GO:0098869	cellular oxidant detoxification	13/530	122/13478	0.00101281273184018	0.0341957940425567	Vitvi14g01808/Vitvi08g00823/Vitvi06g00111/Vitvi10g00100/Vitvi14g00183/Vitvi01g02210/Vitvi01g04368/Vitvi01g02205/Vitvi12g01598/Vitvi14g01532/Vitvi01g00844/Vitvi16g01310/Vitvi09g00373	Vitvi14g01808/Vitvi08g00823/Vitvi06g00111/Vitvi10g00100/Vitvi14g00183/Vitvi01g02210/Vitvi01g04368/Vitvi01g02205/Vitvi12g01598/Vitvi14g01532/Vitvi01g00844/Vitvi16g01310/Vitvi09g00373	13
BP	GO:0006026	aminoglycan catabolic process	5/530	21/13478	0.00111208030603827	0.0341957940425567	Vitvi03g00206/Vitvi05g01581/Vitvi11g00641/Vitvi11g01488/Vitvi11g00634	Vitvi03g00206/Vitvi05g01581/Vitvi11g00641/Vitvi11g01488/Vitvi11g00634	5
BP	GO:0006030	chitin metabolic process	5/530	21/13478	0.00111208030603827	0.0341957940425567	Vitvi03g00206/Vitvi05g01581/Vitvi11g00641/Vitvi11g01488/Vitvi11g00634	Vitvi03g00206/Vitvi05g01581/Vitvi11g00641/Vitvi11g01488/Vitvi11g00634	5
BP	GO:0006032	chitin catabolic process	5/530	21/13478	0.00111208030603827	0.0341957940425567	Vitvi03g00206/Vitvi05g01581/Vitvi11g00641/Vitvi11g01488/Vitvi11g00634	Vitvi03g00206/Vitvi05g01581/Vitvi11g00641/Vitvi11g01488/Vitvi11g00634	5
BP	GO:0046348	amino sugar catabolic process	5/530	21/13478	0.00111208030603827	0.0341957940425567	Vitvi03g00206/Vitvi05g01581/Vitvi11g00641/Vitvi11g01488/Vitvi11g00634	Vitvi03g00206/Vitvi05g01581/Vitvi11g00641/Vitvi11g01488/Vitvi11g00634	5
BP	GO:1901072	glucosamine-containing compound catabolic process	5/530	21/13478	0.00111208030603827	0.0341957940425567	Vitvi03g00206/Vitvi05g01581/Vitvi11g00641/Vitvi11g01488/Vitvi11g00634	Vitvi03g00206/Vitvi05g01581/Vitvi11g00641/Vitvi11g01488/Vitvi11g00634	5
BP	GO:0009611	response to wounding	6/530	31/13478	0.00114303489835844	0.0341957940425567	Vitvi05g01911/Vitvi01g02293/Vitvi01g00959/Vitvi10g01748/Vitvi10g00826/Vitvi09g01122	Vitvi05g01911/Vitvi01g02293/Vitvi01g00959/Vitvi10g01748/Vitvi10g00826/Vitvi09g01122	6
BP	GO:0016101	diterpenoid metabolic process	6/530	31/13478	0.00114303489835844	0.0341957940425567	Vitvi18g04688/Vitvi12g00563/Vitvi18g02298/Vitvi12g00574/Vitvi10g04194/Vitvi18g04714	Vitvi18g04688/Vitvi12g00563/Vitvi18g02298/Vitvi12g00574/Vitvi10g04194/Vitvi18g04714	6
BP	GO:0044273	sulfur compound catabolic process	4/530	13/13478	0.00127296089540716	0.0370534833609058	Vitvi06g00143/Vitvi10g00542/Vitvi04g00252/Vitvi11g00234	Vitvi06g00143/Vitvi10g00542/Vitvi04g00252/Vitvi11g00234	4
BP	GO:0009617	response to bacterium	11/530	96/13478	0.0013435886495559	0.0380801309360976	Vitvi05g01069/Vitvi08g00793/Vitvi03g00268/Vitvi06g00356/Vitvi10g01748/Vitvi10g00906/Vitvi10g00457/Vitvi13g00570/Vitvi09g01122/Vitvi14g00488/Vitvi08g01747	Vitvi05g01069/Vitvi08g00793/Vitvi03g00268/Vitvi06g00356/Vitvi10g01748/Vitvi10g00906/Vitvi10g00457/Vitvi13g00570/Vitvi09g01122/Vitvi14g00488/Vitvi08g01747	11
BP	GO:0042742	defense response to bacterium	10/530	83/13478	0.0014984627664462	0.0407028628503548	Vitvi05g01069/Vitvi08g00793/Vitvi03g00268/Vitvi06g00356/Vitvi10g00906/Vitvi10g00457/Vitvi13g00570/Vitvi09g01122/Vitvi14g00488/Vitvi08g01747	Vitvi05g01069/Vitvi08g00793/Vitvi03g00268/Vitvi06g00356/Vitvi10g00906/Vitvi10g00457/Vitvi13g00570/Vitvi09g01122/Vitvi14g00488/Vitvi08g01747	10
BP	GO:0009070	serine family amino acid biosynthetic process	7/530	44/13478	0.0015117126406817	0.0407028628503548	Vitvi14g04165/Vitvi10g00224/Vitvi04g01589/Vitvi12g00381/Vitvi19g00654/Vitvi14g04547/Vitvi14g01472	Vitvi14g04165/Vitvi10g00224/Vitvi04g01589/Vitvi12g00381/Vitvi19g00654/Vitvi14g04547/Vitvi14g01472	7
BP	GO:0019344	cysteine biosynthetic process	5/530	23/13478	0.00172325046800724	0.0452668476596048	Vitvi14g04165/Vitvi10g00224/Vitvi04g01589/Vitvi12g00381/Vitvi19g00654	Vitvi14g04165/Vitvi10g00224/Vitvi04g01589/Vitvi12g00381/Vitvi19g00654	5
CC	GO:0005576	extracellular region	32/474	435/13346	8.05184e+09	0.0142517652938286	Vitvi08g00823/Vitvi06g00111/Vitvi08g02126/Vitvi16g00717/Vitvi10g00100/Vitvi11g00641/Vitvi07g01784/Vitvi01g02210/Vitvi01g04368/Vitvi09g01513/Vitvi06g04030/Vitvi06g01599/Vitvi18g00635/Vitvi06g01603/Vitvi01g02205/Vitvi08g01510/Vitvi07g00295/Vitvi01g00850/Vitvi15g04511/Vitvi01g01924/Vitvi12g01598/Vitvi11g01488/Vitvi07g01791/Vitvi05g00160/Vitvi11g00634/Vitvi14g01532/Vitvi01g00844/Vitvi13g04603/Vitvi17…	Vitvi08g00823/Vitvi06g00111/Vitvi08g02126/Vitvi16g00717/Vitvi10g00100/Vitvi11g00641/Vitvi07g01784/Vitvi01g02210/Vitvi01g04368/Vitvi09g01513/Vitvi06g04030/Vitvi06g01599/Vitvi18g00635/Vitvi06g01603/Vitvi01g02205/Vitvi08g01510/Vitvi07g00295/Vitvi01g00850/Vitvi15g04511/Vitvi01g01924/Vitvi12g01598/Vitvi11g01488/Vitvi07g01791/Vitvi05g00160/Vitvi11g00634/Vitvi14g01532/Vitvi01g00844/Vitvi13g04603/Vitvi17…	32
MF	GO:0050350	trihydroxystilbene synthase activity	10/620	22/15214	487975	2.08365e+08	Vitvi16g04346/Vitvi16g04350/Vitvi16g04351/Vitvi00g04407/Vitvi16g04353/Vitvi16g04347/Vitvi16g04349/Vitvi10g04624/Vitvi16g01485/Vitvi00g04362	Vitvi16g04346/Vitvi16g04350/Vitvi16g04351/Vitvi00g04407/Vitvi16g04353/Vitvi16g04347/Vitvi16g04349/Vitvi10g04624/Vitvi16g01485/Vitvi00g04362	10
MF	GO:0016746	transferase activity, transferring acyl groups	35/620	340/15214	4.67008e+07	9.97062e+09	Vitvi16g04346/Vitvi16g04350/Vitvi18g04177/Vitvi16g04351/Vitvi18g04178/Vitvi16g04348/Vitvi00g04407/Vitvi18g00759/Vitvi16g04353/Vitvi16g01082/Vitvi16g04347/Vitvi00g04588/Vitvi12g00168/Vitvi16g04349/Vitvi05g01893/Vitvi11g00415/Vitvi07g04017/Vitvi18g01057/Vitvi07g04016/Vitvi05g00523/Vitvi10g00224/Vitvi05g00524/Vitvi00g04408/Vitvi10g04624/Vitvi16g01485/Vitvi14g01481/Vitvi01g01944/Vitvi07g00523/Vitvi19…	Vitvi16g04346/Vitvi16g04350/Vitvi18g04177/Vitvi16g04351/Vitvi18g04178/Vitvi16g04348/Vitvi00g04407/Vitvi18g00759/Vitvi16g04353/Vitvi16g01082/Vitvi16g04347/Vitvi00g04588/Vitvi12g00168/Vitvi16g04349/Vitvi05g01893/Vitvi11g00415/Vitvi07g04017/Vitvi18g01057/Vitvi07g04016/Vitvi05g00523/Vitvi10g00224/Vitvi05g00524/Vitvi00g04408/Vitvi10g04624/Vitvi16g01485/Vitvi14g01481/Vitvi01g01944/Vitvi07g00523/Vitvi19…	35
MF	GO:0052689	carboxylic ester hydrolase activity	20/620	140/15214	9.96664e+07	0.000117959557040672	Vitvi07g02664/Vitvi18g00780/Vitvi07g02516/Vitvi07g02513/Vitvi06g01152/Vitvi16g00717/Vitvi07g02517/Vitvi01g00034/Vitvi18g02695/Vitvi18g02696/Vitvi06g04331/Vitvi18g01057/Vitvi06g01870/Vitvi07g02115/Vitvi02g00534/Vitvi06g04332/Vitvi17g00349/Vitvi07g00350/Vitvi03g00570/Vitvi17g00451	Vitvi07g02664/Vitvi18g00780/Vitvi07g02516/Vitvi07g02513/Vitvi06g01152/Vitvi16g00717/Vitvi07g02517/Vitvi01g00034/Vitvi18g02695/Vitvi18g02696/Vitvi06g04331/Vitvi18g01057/Vitvi06g01870/Vitvi07g02115/Vitvi02g00534/Vitvi06g04332/Vitvi17g00349/Vitvi07g00350/Vitvi03g00570/Vitvi17g00451	20
MF	GO:0016747	transferase activity, transferring acyl groups other than amino-acyl groups	32/620	307/15214	1.10501e+08	0.000117959557040672	Vitvi16g04346/Vitvi16g04350/Vitvi18g04177/Vitvi16g04351/Vitvi16g04348/Vitvi00g04407/Vitvi18g00759/Vitvi16g04353/Vitvi16g01082/Vitvi16g04347/Vitvi00g04588/Vitvi12g00168/Vitvi16g04349/Vitvi05g01893/Vitvi11g00415/Vitvi07g04017/Vitvi18g01057/Vitvi07g04016/Vitvi05g00523/Vitvi10g00224/Vitvi05g00524/Vitvi00g04408/Vitvi10g04624/Vitvi16g01485/Vitvi14g01481/Vitvi01g01944/Vitvi07g00523/Vitvi19g00654/Vitvi17…	Vitvi16g04346/Vitvi16g04350/Vitvi18g04177/Vitvi16g04351/Vitvi16g04348/Vitvi00g04407/Vitvi18g00759/Vitvi16g04353/Vitvi16g01082/Vitvi16g04347/Vitvi00g04588/Vitvi12g00168/Vitvi16g04349/Vitvi05g01893/Vitvi11g00415/Vitvi07g04017/Vitvi18g01057/Vitvi07g04016/Vitvi05g00523/Vitvi10g00224/Vitvi05g00524/Vitvi00g04408/Vitvi10g04624/Vitvi16g01485/Vitvi14g01481/Vitvi01g01944/Vitvi07g00523/Vitvi19g00654/Vitvi17…	32
MF	GO:0005509	calcium ion binding	25/620	227/15214	6.28526e+08	0.000536760995970296	Vitvi19g00144/Vitvi12g02342/Vitvi12g02348/Vitvi01g00540/Vitvi14g00183/Vitvi10g04257/Vitvi04g01220/Vitvi01g02232/Vitvi12g02337/Vitvi14g01975/Vitvi01g04404/Vitvi17g01311/Vitvi09g00721/Vitvi17g00175/Vitvi13g04600/Vitvi03g00174/Vitvi18g00203/Vitvi12g02350/Vitvi18g00395/Vitvi12g02340/Vitvi01g00198/Vitvi14g01573/Vitvi18g02513/Vitvi12g00351/Vitvi12g00594	Vitvi19g00144/Vitvi12g02342/Vitvi12g02348/Vitvi01g00540/Vitvi14g00183/Vitvi10g04257/Vitvi04g01220/Vitvi01g02232/Vitvi12g02337/Vitvi14g01975/Vitvi01g04404/Vitvi17g01311/Vitvi09g00721/Vitvi17g00175/Vitvi13g04600/Vitvi03g00174/Vitvi18g00203/Vitvi12g02350/Vitvi18g00395/Vitvi12g02340/Vitvi01g00198/Vitvi14g01573/Vitvi18g02513/Vitvi12g00351/Vitvi12g00594	25
MF	GO:0016835	carbon-oxygen lyase activity	15/620	121/15214	0.000118472867270336	0.00843131905407225	Vitvi02g01609/Vitvi02g01613/Vitvi17g00819/Vitvi06g00250/Vitvi02g01618/Vitvi18g04688/Vitvi12g00563/Vitvi10g00088/Vitvi18g02298/Vitvi12g00574/Vitvi10g04194/Vitvi02g01607/Vitvi06g01946/Vitvi18g04714/Vitvi18g00139	Vitvi02g01609/Vitvi02g01613/Vitvi17g00819/Vitvi06g00250/Vitvi02g01618/Vitvi18g04688/Vitvi12g00563/Vitvi10g00088/Vitvi18g02298/Vitvi12g00574/Vitvi10g04194/Vitvi02g01607/Vitvi06g01946/Vitvi18g04714/Vitvi18g00139	15
MF	GO:0005544	calcium-dependent phospholipid binding	5/620	14/15214	0.000162933500388331	0.00866384939438755	Vitvi14g04125/Vitvi01g00540/Vitvi12g00941/Vitvi18g00395/Vitvi14g00334	Vitvi14g04125/Vitvi01g00540/Vitvi12g00941/Vitvi18g00395/Vitvi14g00334	5
MF	GO:0004601	peroxidase activity	12/620	86/15214	0.000182610408781002	0.00866384939438755	Vitvi14g01808/Vitvi08g00823/Vitvi06g00111/Vitvi10g00100/Vitvi14g00183/Vitvi01g02210/Vitvi01g04368/Vitvi01g02205/Vitvi12g01598/Vitvi14g01532/Vitvi01g00844/Vitvi09g00373	Vitvi14g01808/Vitvi08g00823/Vitvi06g00111/Vitvi10g00100/Vitvi14g00183/Vitvi01g02210/Vitvi01g04368/Vitvi01g02205/Vitvi12g01598/Vitvi14g01532/Vitvi01g00844/Vitvi09g00373	12
MF	GO:0016684	oxidoreductase activity, acting on peroxide as acceptor	12/620	86/15214	0.000182610408781002	0.00866384939438755	Vitvi14g01808/Vitvi08g00823/Vitvi06g00111/Vitvi10g00100/Vitvi14g00183/Vitvi01g02210/Vitvi01g04368/Vitvi01g02205/Vitvi12g01598/Vitvi14g01532/Vitvi01g00844/Vitvi09g00373	Vitvi14g01808/Vitvi08g00823/Vitvi06g00111/Vitvi10g00100/Vitvi14g00183/Vitvi01g02210/Vitvi01g04368/Vitvi01g02205/Vitvi12g01598/Vitvi14g01532/Vitvi01g00844/Vitvi09g00373	12
MF	GO:0008061	chitin binding	6/620	23/15214	0.000249096623762061	0.010590549916009	Vitvi03g00206/Vitvi05g01581/Vitvi11g00641/Vitvi11g01488/Vitvi11g00634/Vitvi14g00488	Vitvi03g00206/Vitvi05g01581/Vitvi11g00641/Vitvi11g01488/Vitvi11g00634/Vitvi14g00488	6
MF	GO:0010333	terpene synthase activity	6/620	24/15214	0.000320778283474277	0.010590549916009	Vitvi18g04688/Vitvi12g00563/Vitvi18g02298/Vitvi12g00574/Vitvi10g04194/Vitvi18g04714	Vitvi18g04688/Vitvi12g00563/Vitvi18g02298/Vitvi12g00574/Vitvi10g04194/Vitvi18g04714	6
MF	GO:0020037	heme binding	27/620	323/15214	0.000339378617764562	0.010590549916009	Vitvi14g01808/Vitvi06g01454/Vitvi16g01046/Vitvi03g00395/Vitvi08g00823/Vitvi03g01517/Vitvi06g00111/Vitvi15g04163/Vitvi11g00924/Vitvi07g01657/Vitvi10g00100/Vitvi07g04688/Vitvi01g02210/Vitvi01g04368/Vitvi09g00562/Vitvi01g02205/Vitvi18g00108/Vitvi12g01598/Vitvi18g02720/Vitvi13g00832/Vitvi06g00629/Vitvi09g00564/Vitvi14g01532/Vitvi01g00844/Vitvi09g00373/Vitvi18g02738/Vitvi02g04113	Vitvi14g01808/Vitvi06g01454/Vitvi16g01046/Vitvi03g00395/Vitvi08g00823/Vitvi03g01517/Vitvi06g00111/Vitvi15g04163/Vitvi11g00924/Vitvi07g01657/Vitvi10g00100/Vitvi07g04688/Vitvi01g02210/Vitvi01g04368/Vitvi09g00562/Vitvi01g02205/Vitvi18g00108/Vitvi12g01598/Vitvi18g02720/Vitvi13g00832/Vitvi06g00629/Vitvi09g00564/Vitvi14g01532/Vitvi01g00844/Vitvi09g00373/Vitvi18g02738/Vitvi02g04113	27
MF	GO:0080043	quercetin 3-O-glucosyltransferase activity	7/620	34/15214	0.000371242092155057	0.010590549916009	Vitvi05g01300/Vitvi18g00430/Vitvi18g00427/Vitvi05g04355/Vitvi05g01301/Vitvi05g04356/Vitvi05g01269	Vitvi05g01300/Vitvi18g00430/Vitvi18g00427/Vitvi05g04355/Vitvi05g01301/Vitvi05g04356/Vitvi05g01269	7
MF	GO:0080044	quercetin 7-O-glucosyltransferase activity	7/620	34/15214	0.000371242092155057	0.010590549916009	Vitvi05g01300/Vitvi18g00430/Vitvi18g00427/Vitvi05g04355/Vitvi05g01301/Vitvi05g04356/Vitvi05g01269	Vitvi05g01300/Vitvi18g00430/Vitvi18g00427/Vitvi05g04355/Vitvi05g01301/Vitvi05g04356/Vitvi05g01269	7
MF	GO:0045551	cinnamyl-alcohol dehydrogenase activity	4/620	10/15214	0.000471242267925459	0.010590549916009	Vitvi10g00938/Vitvi07g02555/Vitvi07g02561/Vitvi18g00033	Vitvi10g00938/Vitvi07g02555/Vitvi07g02561/Vitvi18g00033	4
MF	GO:0047427	cyanoalanine nitrilase activity	4/620	10/15214	0.000471242267925459	0.010590549916009	Vitvi02g01609/Vitvi02g01613/Vitvi02g01618/Vitvi02g01607	Vitvi02g01609/Vitvi02g01613/Vitvi02g01618/Vitvi02g01607	4
MF	GO:0080030	methyl indole-3-acetate esterase activity	4/620	10/15214	0.000471242267925459	0.010590549916009	Vitvi07g02516/Vitvi07g02513/Vitvi07g02517/Vitvi01g00034	Vitvi07g02516/Vitvi07g02513/Vitvi07g02517/Vitvi01g00034	4
MF	GO:0080031	methyl salicylate esterase activity	4/620	10/15214	0.000471242267925459	0.010590549916009	Vitvi07g02516/Vitvi07g02513/Vitvi07g02517/Vitvi01g00034	Vitvi07g02516/Vitvi07g02513/Vitvi07g02517/Vitvi01g00034	4
MF	GO:0080032	methyl jasmonate esterase activity	4/620	10/15214	0.000471242267925459	0.010590549916009	Vitvi07g02516/Vitvi07g02513/Vitvi07g02517/Vitvi01g00034	Vitvi07g02516/Vitvi07g02513/Vitvi07g02517/Vitvi01g00034	4
MF	GO:0000257	nitrilase activity	4/620	11/15214	0.000716727540052267	0.0138035562733402	Vitvi02g01609/Vitvi02g01613/Vitvi02g01618/Vitvi02g01607	Vitvi02g01609/Vitvi02g01613/Vitvi02g01618/Vitvi02g01607	4
MF	GO:0016815	hydrolase activity, acting on carbon-nitrogen (but not peptide) bonds, in nitriles	4/620	11/15214	0.000716727540052267	0.0138035562733402	Vitvi02g01609/Vitvi02g01613/Vitvi02g01618/Vitvi02g01607	Vitvi02g01609/Vitvi02g01613/Vitvi02g01618/Vitvi02g01607	4
MF	GO:0018822	nitrile hydratase activity	4/620	11/15214	0.000716727540052267	0.0138035562733402	Vitvi02g01609/Vitvi02g01613/Vitvi02g01618/Vitvi02g01607	Vitvi02g01609/Vitvi02g01613/Vitvi02g01618/Vitvi02g01607	4
MF	GO:0016829	lyase activity	24/620	288/15214	0.000743517082638931	0.0138035562733402	Vitvi18g00156/Vitvi02g01609/Vitvi18g01567/Vitvi02g01613/Vitvi17g00819/Vitvi06g00250/Vitvi02g01618/Vitvi18g04688/Vitvi01g00568/Vitvi12g00563/Vitvi10g00088/Vitvi00g04609/Vitvi18g02298/Vitvi12g00574/Vitvi10g04194/Vitvi02g01607/Vitvi04g01589/Vitvi06g01946/Vitvi18g04714/Vitvi18g00139/Vitvi04g00252/Vitvi17g00178/Vitvi08g01554/Vitvi03g00054	Vitvi18g00156/Vitvi02g01609/Vitvi18g01567/Vitvi02g01613/Vitvi17g00819/Vitvi06g00250/Vitvi02g01618/Vitvi18g04688/Vitvi01g00568/Vitvi12g00563/Vitvi10g00088/Vitvi00g04609/Vitvi18g02298/Vitvi12g00574/Vitvi10g04194/Vitvi02g01607/Vitvi04g01589/Vitvi06g01946/Vitvi18g04714/Vitvi18g00139/Vitvi04g00252/Vitvi17g00178/Vitvi08g01554/Vitvi03g00054	24
MF	GO:0016298	lipase activity	10/620	74/15214	0.000802620195486999	0.0142799509780395	Vitvi07g02664/Vitvi18g00780/Vitvi07g00039/Vitvi10g00867/Vitvi02g01817/Vitvi18g02695/Vitvi18g02696/Vitvi18g01057/Vitvi09g00040/Vitvi03g00570	Vitvi07g02664/Vitvi18g00780/Vitvi07g00039/Vitvi10g00867/Vitvi02g01817/Vitvi18g02695/Vitvi18g02696/Vitvi18g01057/Vitvi09g00040/Vitvi03g00570	10
MF	GO:0046906	tetrapyrrole binding	27/620	347/15214	0.00101869486066164	0.0173993082201009	Vitvi14g01808/Vitvi06g01454/Vitvi16g01046/Vitvi03g00395/Vitvi08g00823/Vitvi03g01517/Vitvi06g00111/Vitvi15g04163/Vitvi11g00924/Vitvi07g01657/Vitvi10g00100/Vitvi07g04688/Vitvi01g02210/Vitvi01g04368/Vitvi09g00562/Vitvi01g02205/Vitvi18g00108/Vitvi12g01598/Vitvi18g02720/Vitvi13g00832/Vitvi06g00629/Vitvi09g00564/Vitvi14g01532/Vitvi01g00844/Vitvi09g00373/Vitvi18g02738/Vitvi02g04113	Vitvi14g01808/Vitvi06g01454/Vitvi16g01046/Vitvi03g00395/Vitvi08g00823/Vitvi03g01517/Vitvi06g00111/Vitvi15g04163/Vitvi11g00924/Vitvi07g01657/Vitvi10g00100/Vitvi07g04688/Vitvi01g02210/Vitvi01g04368/Vitvi09g00562/Vitvi01g02205/Vitvi18g00108/Vitvi12g01598/Vitvi18g02720/Vitvi13g00832/Vitvi06g00629/Vitvi09g00564/Vitvi14g01532/Vitvi01g00844/Vitvi09g00373/Vitvi18g02738/Vitvi02g04113	27
MF	GO:0050662	coenzyme binding	30/620	407/15214	0.00130331486576941	0.0214044402955207	Vitvi12g00153/Vitvi02g00032/Vitvi12g02235/Vitvi10g01046/Vitvi14g03047/Vitvi04g00009/Vitvi04g02210/Vitvi18g02138/Vitvi10g01735/Vitvi00g04371/Vitvi11g00039/Vitvi15g01093/Vitvi01g00568/Vitvi18g00362/Vitvi12g02498/Vitvi02g00436/Vitvi07g02555/Vitvi04g02205/Vitvi13g01614/Vitvi18g04629/Vitvi12g00272/Vitvi14g01481/Vitvi03g00862/Vitvi00g04370/Vitvi10g04509/Vitvi04g01589/Vitvi09g00762/Vitvi17g00178/Vitvi08…	Vitvi12g00153/Vitvi02g00032/Vitvi12g02235/Vitvi10g01046/Vitvi14g03047/Vitvi04g00009/Vitvi04g02210/Vitvi18g02138/Vitvi10g01735/Vitvi00g04371/Vitvi11g00039/Vitvi15g01093/Vitvi01g00568/Vitvi18g00362/Vitvi12g02498/Vitvi02g00436/Vitvi07g02555/Vitvi04g02205/Vitvi13g01614/Vitvi18g04629/Vitvi12g00272/Vitvi14g01481/Vitvi03g00862/Vitvi00g04370/Vitvi10g04509/Vitvi04g01589/Vitvi09g00762/Vitvi17g00178/Vitvi08…	30
MF	GO:0016838	carbon-oxygen lyase activity, acting on phosphates	6/620	32/15214	0.00163691266669051	0.0258874706917352	Vitvi18g04688/Vitvi12g00563/Vitvi18g02298/Vitvi12g00574/Vitvi10g04194/Vitvi18g04714	Vitvi18g04688/Vitvi12g00563/Vitvi18g02298/Vitvi12g00574/Vitvi10g04194/Vitvi18g04714	6
MF	GO:0004857	enzyme inhibitor activity	14/620	140/15214	0.00173289128249117	0.0264265920579903	Vitvi05g01911/Vitvi17g00574/Vitvi06g01152/Vitvi17g04304/Vitvi16g00717/Vitvi05g00065/Vitvi06g04331/Vitvi06g01870/Vitvi05g00066/Vitvi17g01613/Vitvi06g04332/Vitvi05g01788/Vitvi07g00350/Vitvi13g00114	Vitvi05g01911/Vitvi17g00574/Vitvi06g01152/Vitvi17g04304/Vitvi16g00717/Vitvi05g00065/Vitvi06g04331/Vitvi06g01870/Vitvi05g00066/Vitvi17g01613/Vitvi06g04332/Vitvi05g01788/Vitvi07g00350/Vitvi13g00114	14
MF	GO:0004568	chitinase activity	5/620	24/15214	0.00246677442615001	0.0363211268953812	Vitvi03g00206/Vitvi05g01581/Vitvi11g00641/Vitvi11g01488/Vitvi11g00634	Vitvi03g00206/Vitvi05g01581/Vitvi11g00641/Vitvi11g01488/Vitvi11g00634	5
MF	GO:0015291	secondary active transmembrane transporter activity	17/620	197/15214	0.00292792006323796	0.0416740622334203	Vitvi02g00403/Vitvi06g00201/Vitvi08g01312/Vitvi18g00470/Vitvi01g00959/Vitvi09g00500/Vitvi05g00468/Vitvi10g00037/Vitvi12g00344/Vitvi11g00356/Vitvi10g00107/Vitvi11g00412/Vitvi18g01602/Vitvi12g00122/Vitvi13g00242/Vitvi08g01174/Vitvi02g00466	Vitvi02g00403/Vitvi06g00201/Vitvi08g01312/Vitvi18g00470/Vitvi01g00959/Vitvi09g00500/Vitvi05g00468/Vitvi10g00037/Vitvi12g00344/Vitvi11g00356/Vitvi10g00107/Vitvi11g00412/Vitvi18g01602/Vitvi12g00122/Vitvi13g00242/Vitvi08g01174/Vitvi02g00466	17
MF	GO:0016836	hydro-lyase activity	9/620	74/15214	0.00304240609430401	0.0419066903957359	Vitvi02g01609/Vitvi02g01613/Vitvi17g00819/Vitvi06g00250/Vitvi02g01618/Vitvi10g00088/Vitvi02g01607/Vitvi06g01946/Vitvi18g00139	Vitvi02g01609/Vitvi02g01613/Vitvi17g00819/Vitvi06g00250/Vitvi02g01618/Vitvi10g00088/Vitvi02g01607/Vitvi06g01946/Vitvi18g00139	9

[truncated: 1 more sheets: Tol(T3)_IvsNI.up_GOenrich_sig]
