# Supplementary material for: A Comparative Transcriptomic Study Reveals Temporal and Genotype-Specific Defense Responses to Botrytis cinerea in Grapevine
Source: J Fungi (Basel). 2025 Feb 7;11(2):124. doi: 10.3390/jof11020124 (PMC11856255; doi:10.3390/jof11020124)
Supplement: Supplementary file 1 [file jof-11-00124-s001.zip › SData2.xlsx]

## Sheet: SData2_Headings
1 KEGGID	the unique identification id of KEGG database
2 Description function	description of this pathway
3 GeneRatio	ratio of differentially expressed genes to all genes, which are concerned with this pathway
4 BgRatio in background KEGG database,	the ratio of all genes concerning this KEGG term to all genes
5 pvalue statistics category term;	abbreviation of probability value
6 padj adjusted p-value. Generally,	KEGG terms with Corrected_pValue < 0.05 are significant enrichment
7 geneID	the IDs of differentially expressed genes related to this pathway
8 geneName	the names of differentially expressed genes related to this pathway
9 keggID	the IDs of differentially expressed genes concerning in KEGG database

## Sheet: Tol(T1)_IvsNI.down_KEGGenrich_
KEGGID	Description	GeneRatio	BgRatio	pvalue	padj	geneID	geneName	keggID	Count
vvi00195	Photosynthesis	13/330	50/4700	2.61824e+09	0.0028538766168051	Vitvi18g01130/Vitvi04g01700/Vitvi10g02212/Vitvi10g00882/Vitvi19g00909/Vitvi10g01236/Vitvi01g00589/Vitvi04g01468/Vitvi12g00475/Vitvi12g00628/Vitvi02g00665/Vitvi12g00092/Vitvi05g00474	Vitvi18g01130/Vitvi04g01700/Vitvi10g02212/Vitvi10g00882/Vitvi19g00909/Vitvi10g01236/Vitvi01g00589/Vitvi04g01468/Vitvi12g00475/Vitvi12g00628/Vitvi02g00665/Vitvi12g00092/Vitvi05g00474	vvi:100252241/vvi:100232935/vvi:100240959/vvi:100261762/vvi:100244683/vvi:100247987/vvi:100252545/vvi:100241976/vvi:100263742/vvi:100256300/vvi:100242061/vvi:100262649/vvi:100240928	13
vvi00906	Carotenoid biosynthesis	9/330	34/4700	0.000404964292044564	0.0220705539164287	Vitvi02g01288/Vitvi04g02011/Vitvi13g01545/Vitvi06g00956/Vitvi08g00223/Vitvi07g01745/Vitvi18g02167/Vitvi16g01099/Vitvi02g01269	Vitvi02g01288/Vitvi04g02011/Vitvi13g01545/Vitvi06g00956/Vitvi08g00223/Vitvi07g01745/Vitvi18g02167/Vitvi16g01099/Vitvi02g01269	vvi:100252859/vvi:100246195/vvi:100265470/vvi:100265098/vvi:100263250/vvi:100232944/vvi:100267042/vvi:100268009/vvi:100264783	9
vvi04626	Plant-pathogen interaction	29/330	228/4700	0.00110325237150581	0.0400848361647112	Vitvi17g01523/Vitvi05g00605/Vitvi01g01803/Vitvi12g02732/Vitvi10g00521/Vitvi02g00025/Vitvi04g00736/Vitvi18g00969/Vitvi17g04363/Vitvi19g00497/Vitvi08g01028/Vitvi17g01515/Vitvi19g00064/Vitvi06g01035/Vitvi06g00396/Vitvi05g00616/Vitvi03g00322/Vitvi11g00146/Vitvi17g01236/Vitvi09g01565/Vitvi04g01220/Vitvi09g01593/Vitvi12g01323/Vitvi12g00415/Vitvi13g00230/Vitvi07g02885/Vitvi16g01776/Vitvi19g01631/Vitvi03…	Vitvi17g01523/Vitvi05g00605/Vitvi01g01803/Vitvi12g02732/Vitvi10g00521/Vitvi02g00025/Vitvi04g00736/Vitvi18g00969/Vitvi17g04363/Vitvi19g00497/Vitvi08g01028/Vitvi17g01515/Vitvi19g00064/Vitvi06g01035/Vitvi06g00396/Vitvi05g00616/Vitvi03g00322/Vitvi11g00146/Vitvi17g01236/Vitvi09g01565/Vitvi04g01220/Vitvi09g01593/Vitvi12g01323/Vitvi12g00415/Vitvi13g00230/Vitvi07g02885/Vitvi16g01776/Vitvi19g01631/Vitvi03…	vvi:100233033/vvi:100244152/vvi:100262614/vvi:104881039/vvi:100264074/vvi:100265661/vvi:100267557/vvi:100260817/vvi:100257953/vvi:100243573/vvi:100244894/vvi:100257078/vvi:104877551/vvi:100259922/vvi:100241584/vvi:100263066/vvi:100853861/vvi:100254298/vvi:100246030/vvi:100259933/vvi:100263254/vvi:100260098/vvi:100266543/vvi:100255092/vvi:100243402/vvi:100258114/vvi:104882119/vvi:100242696/vvi:100…	29

## Sheet: Tol(T2)_IvsNI.down_KEGGenrich_s
KEGGID	Description	GeneRatio	BgRatio	pvalue	padj	geneID	geneName	keggID	Count
vvi00945	Stilbenoid, diarylheptanoid and gingerol biosynthesis	12/175	36/4724	264590	2.11672e+07	Vitvi16g04353/Vitvi16g04348/Vitvi00g04407/Vitvi11g00924/Vitvi16g04347/Vitvi03g00524/Vitvi16g04349/Vitvi16g01485/Vitvi11g01045/Vitvi10g04623/Vitvi00g04555/Vitvi16g04345	Vitvi16g04353/Vitvi16g04348/Vitvi00g04407/Vitvi11g00924/Vitvi16g04347/Vitvi03g00524/Vitvi16g04349/Vitvi16g01485/Vitvi11g01045/Vitvi10g04623/Vitvi00g04555/Vitvi16g04345	vvi:100253166/vvi:100853406/vvi:100217471/vvi:100267215/vvi:100853406/vvi:100233087/vvi:100264173/vvi:100262321/vvi:100251539/vvi:100240862/vvi:109121404/vvi:100853745	12
vvi00940	Phenylpropanoid biosynthesis	17/175	107/4724	2.71471e+07	1.08588e+09	Vitvi06g00111/Vitvi01g04368/Vitvi01g02210/Vitvi11g00924/Vitvi03g00561/Vitvi07g01614/Vitvi03g00524/Vitvi01g01561/Vitvi18g01608/Vitvi02g00634/Vitvi07g00327/Vitvi12g01598/Vitvi11g01045/Vitvi02g00263/Vitvi11g01258/Vitvi11g01257/Vitvi15g01548	Vitvi06g00111/Vitvi01g04368/Vitvi01g02210/Vitvi11g00924/Vitvi03g00561/Vitvi07g01614/Vitvi03g00524/Vitvi01g01561/Vitvi18g01608/Vitvi02g00634/Vitvi07g00327/Vitvi12g01598/Vitvi11g01045/Vitvi02g00263/Vitvi11g01258/Vitvi11g01257/Vitvi15g01548	vvi:100260291/vvi:100259700/vvi:100264885/vvi:100267215/vvi:100262421/vvi:100266458/vvi:100233087/vvi:100266547/vvi:100854817/vvi:100262575/vvi:100246971/vvi:100262247/vvi:100251539/vvi:100232921/vvi:100265063/vvi:100254698/vvi:100260786	17
vvi00592	alpha-Linolenic acid metabolism	10/175	57/4724	3.58522e+09	0.000820475847051013	Vitvi14g01808/Vitvi18g02138/Vitvi09g00085/Vitvi18g02763/Vitvi18g00886/Vitvi03g00395/Vitvi18g01223/Vitvi06g00155/Vitvi01g01562/Vitvi00g04371	Vitvi14g01808/Vitvi18g02138/Vitvi09g00085/Vitvi18g02763/Vitvi18g00886/Vitvi03g00395/Vitvi18g01223/Vitvi06g00155/Vitvi01g01562/Vitvi00g04371	vvi:100254380/vvi:100261845/vvi:100241150/vvi:100266134/vvi:100267750/vvi:100253713/vvi:100232853/vvi:100255333/vvi:100244202/vvi:100267062	10
vvi04626	Plant-pathogen interaction	22/175	234/4724	4.10238e+09	0.000820475847051013	Vitvi05g00605/Vitvi06g01961/Vitvi07g02885/Vitvi07g04017/Vitvi15g01090/Vitvi19g01636/Vitvi06g00262/Vitvi01g01803/Vitvi01g02232/Vitvi06g00741/Vitvi14g00183/Vitvi15g00990/Vitvi10g00521/Vitvi01g00198/Vitvi02g00039/Vitvi11g00415/Vitvi01g02229/Vitvi15g01077/Vitvi14g00949/Vitvi08g00793/Vitvi01g01848/Vitvi17g01236	Vitvi05g00605/Vitvi06g01961/Vitvi07g02885/Vitvi07g04017/Vitvi15g01090/Vitvi19g01636/Vitvi06g00262/Vitvi01g01803/Vitvi01g02232/Vitvi06g00741/Vitvi14g00183/Vitvi15g00990/Vitvi10g00521/Vitvi01g00198/Vitvi02g00039/Vitvi11g00415/Vitvi01g02229/Vitvi15g01077/Vitvi14g00949/Vitvi08g00793/Vitvi01g01848/Vitvi17g01236	vvi:100244152/vvi:100251852/vvi:100258114/vvi:100240826/vvi:100256849/vvi:100246240/vvi:100241591/vvi:100262614/vvi:100254585/vvi:100243352/vvi:100261299/vvi:100260148/vvi:100264074/vvi:100264548/vvi:100251862/vvi:100266256/vvi:100266664/vvi:100852927/vvi:100253496/vvi:109123048/vvi:100257664/vvi:100246030	22
vvi00950	Isoquinoline alkaloid biosynthesis	6/175	25/4724	0.000233455634348711	0.00373529014957938	Vitvi12g00272/Vitvi10g04288/Vitvi10g04287/Vitvi18g00362/Vitvi05g00483/Vitvi01g00658	Vitvi12g00272/Vitvi10g04288/Vitvi10g04287/Vitvi18g00362/Vitvi05g00483/Vitvi01g00658	vvi:100242005/vvi:100266870/vvi:100266870/vvi:104882479/vvi:100244323/vvi:100249520	6
vvi04016	MAPK signaling pathway - plant	12/175	118/4724	0.0012688814884386	0.0152879335791323	Vitvi02g00032/Vitvi15g01090/Vitvi05g00684/Vitvi01g01803/Vitvi05g00715/Vitvi13g00114/Vitvi06g00741/Vitvi14g00183/Vitvi02g00039/Vitvi15g01093/Vitvi15g01077/Vitvi08g00793	Vitvi02g00032/Vitvi15g01090/Vitvi05g00684/Vitvi01g01803/Vitvi05g00715/Vitvi13g00114/Vitvi06g00741/Vitvi14g00183/Vitvi02g00039/Vitvi15g01093/Vitvi15g01077/Vitvi08g00793	vvi:100263876/vvi:100256849/vvi:100254638/vvi:100262614/vvi:100261423/vvi:100256965/vvi:100243352/vvi:100261299/vvi:100251862/vvi:100261943/vvi:100852927/vvi:109123048	12
vvi00130	Ubiquinone and other terpenoid-quinone biosynthesis	7/175	46/4724	0.00133769418817408	0.0152879335791323	Vitvi11g00924/Vitvi12g00272/Vitvi01g01561/Vitvi10g01735/Vitvi11g01045/Vitvi11g01258/Vitvi11g01257	Vitvi11g00924/Vitvi12g00272/Vitvi01g01561/Vitvi10g01735/Vitvi11g01045/Vitvi11g01258/Vitvi11g01257	vvi:100267215/vvi:100242005/vvi:100266547/vvi:100241452/vvi:100251539/vvi:100265063/vvi:100254698	7
vvi00350	Tyrosine metabolism	7/175	48/4724	0.0017289574163314	0.0160224905060047	Vitvi12g00272/Vitvi18g01223/Vitvi10g04288/Vitvi10g04287/Vitvi18g00362/Vitvi05g00483/Vitvi01g00658	Vitvi12g00272/Vitvi18g01223/Vitvi10g04288/Vitvi10g04287/Vitvi18g00362/Vitvi05g00483/Vitvi01g00658	vvi:100242005/vvi:100232853/vvi:100266870/vvi:100266870/vvi:104882479/vvi:100244323/vvi:100249520	7
vvi00591	Linoleic acid metabolism	4/175	15/4724	0.00180253018192553	0.0160224905060047	Vitvi09g00085/Vitvi14g00234/Vitvi06g00155/Vitvi01g01562	Vitvi09g00085/Vitvi14g00234/Vitvi06g00155/Vitvi01g01562	vvi:100241150/vvi:100232917/vvi:100255333/vvi:100244202	4
vvi00480	Glutathione metabolism	10/175	102/4724	0.00418655472768887	0.033492437821511	Vitvi16g01501/Vitvi19g04465/Vitvi01g02132/Vitvi07g02188/Vitvi06g01727/Vitvi12g00080/Vitvi17g01381/Vitvi01g00893/Vitvi06g01725/Vitvi15g00172	Vitvi16g01501/Vitvi19g04465/Vitvi01g02132/Vitvi07g02188/Vitvi06g01727/Vitvi12g00080/Vitvi17g01381/Vitvi01g00893/Vitvi06g01725/Vitvi15g00172	vvi:100242618/vvi:100259478/vvi:100263691/vvi:100242506/vvi:100244980/vvi:100233042/vvi:100267881/vvi:100267378/vvi:109122826/vvi:100245369	10

## Sheet: Tol(T3)_IvsNI.down_KEGGenrich_s
KEGGID	Description	GeneRatio	BgRatio	pvalue	padj	geneID	geneName	keggID	Count
vvi00945	Stilbenoid, diarylheptanoid and gingerol biosynthesis	15/215	34/4690	438.924	38186.4	Vitvi16g04346/Vitvi16g04350/Vitvi16g04351/Vitvi16g04348/Vitvi00g04407/Vitvi16g04353/Vitvi16g04347/Vitvi00g04588/Vitvi11g00924/Vitvi16g04349/Vitvi00g04408/Vitvi10g04624/Vitvi16g01485/Vitvi00g04554/Vitvi00g04362	Vitvi16g04346/Vitvi16g04350/Vitvi16g04351/Vitvi16g04348/Vitvi00g04407/Vitvi16g04353/Vitvi16g04347/Vitvi00g04588/Vitvi11g00924/Vitvi16g04349/Vitvi00g04408/Vitvi10g04624/Vitvi16g01485/Vitvi00g04554/Vitvi00g04362	vvi:100853675/vvi:100242903/vvi:100242903/vvi:100853406/vvi:100217471/vvi:100253166/vvi:100853406/vvi:100266562/vvi:100267215/vvi:100264173/vvi:100264173/vvi:100266562/vvi:100262321/vvi:109121404/vvi:100853820	15
vvi00592	alpha-Linolenic acid metabolism	12/215	58/4690	8.71954e+07	0.000379299849606573	Vitvi14g01808/Vitvi03g00395/Vitvi18g02138/Vitvi01g01562/Vitvi00g04371/Vitvi09g00085/Vitvi18g04629/Vitvi00g04370/Vitvi18g01223/Vitvi04g01670/Vitvi13g04211/Vitvi18g02763	Vitvi14g01808/Vitvi03g00395/Vitvi18g02138/Vitvi01g01562/Vitvi00g04371/Vitvi09g00085/Vitvi18g04629/Vitvi00g04370/Vitvi18g01223/Vitvi04g01670/Vitvi13g04211/Vitvi18g02763	vvi:100254380/vvi:100253713/vvi:100261845/vvi:100244202/vvi:100267062/vvi:100241150/vvi:100255087/vvi:100250034/vvi:100232853/vvi:100232854/vvi:100256391/vvi:100266134	12
vvi00940	Phenylpropanoid biosynthesis	14/215	103/4690	0.000216162397008642	0.00626870951325063	Vitvi08g00823/Vitvi06g00111/Vitvi11g00924/Vitvi10g00100/Vitvi01g02210/Vitvi11g01258/Vitvi02g00263/Vitvi01g04368/Vitvi15g01548/Vitvi12g01598/Vitvi14g01532/Vitvi01g00844/Vitvi17g00148/Vitvi04g01237	Vitvi08g00823/Vitvi06g00111/Vitvi11g00924/Vitvi10g00100/Vitvi01g02210/Vitvi11g01258/Vitvi02g00263/Vitvi01g04368/Vitvi15g01548/Vitvi12g01598/Vitvi14g01532/Vitvi01g00844/Vitvi17g00148/Vitvi04g01237	vvi:100258515/vvi:100260291/vvi:100267215/vvi:100241814/vvi:100264885/vvi:100265063/vvi:100232921/vvi:100259700/vvi:100260786/vvi:100262247/vvi:100249751/vvi:100258705/vvi:100268159/vvi:100265092	14
vvi00460	Cyanoamino acid metabolism	9/215	53/4690	0.000575281268506202	0.0125123675900099	Vitvi02g01609/Vitvi02g01613/Vitvi06g00143/Vitvi02g01618/Vitvi18g00730/Vitvi13g00832/Vitvi02g01607/Vitvi04g01589/Vitvi11g00234	Vitvi02g01609/Vitvi02g01613/Vitvi06g00143/Vitvi02g01618/Vitvi18g00730/Vitvi13g00832/Vitvi02g01607/Vitvi04g01589/Vitvi11g00234	vvi:100263621/vvi:100253338/vvi:100267338/vvi:100853652/vvi:100248834/vvi:100260154/vvi:100241359/vvi:100255091/vvi:100247429	9
vvi04016	MAPK signaling pathway - plant	14/215	117/4690	0.00081636019409073	0.0142046673771787	Vitvi02g00032/Vitvi03g00206/Vitvi08g00793/Vitvi06g00356/Vitvi14g00183/Vitvi15g01093/Vitvi04g01362/Vitvi14g00564/Vitvi02g00039/Vitvi14g01975/Vitvi15g01090/Vitvi13g00114/Vitvi05g00715/Vitvi01g00108	Vitvi02g00032/Vitvi03g00206/Vitvi08g00793/Vitvi06g00356/Vitvi14g00183/Vitvi15g01093/Vitvi04g01362/Vitvi14g00564/Vitvi02g00039/Vitvi14g01975/Vitvi15g01090/Vitvi13g00114/Vitvi05g00715/Vitvi01g00108	vvi:100263876/vvi:100232985/vvi:109123048/vvi:100263976/vvi:100261299/vvi:100261943/vvi:100242068/vvi:104877303/vvi:100251862/vvi:100249271/vvi:100256849/vvi:100256965/vvi:100261423/vvi:100266338	14
vvi00270	Cysteine and methionine metabolism	12/215	104/4690	0.00261602618403579	0.0357815138192765	Vitvi02g00032/Vitvi11g01261/Vitvi02g00533/Vitvi15g01093/Vitvi14g04165/Vitvi10g00224/Vitvi12g00445/Vitvi12g00272/Vitvi04g01589/Vitvi01g00286/Vitvi19g00654/Vitvi14g01472	Vitvi02g00032/Vitvi11g01261/Vitvi02g00533/Vitvi15g01093/Vitvi14g04165/Vitvi10g00224/Vitvi12g00445/Vitvi12g00272/Vitvi04g01589/Vitvi01g00286/Vitvi19g00654/Vitvi14g01472	vvi:100263876/vvi:100244492/vvi:100250615/vvi:100261943/vvi:100854804/vvi:100260128/vvi:100256784/vvi:100242005/vvi:100255091/vvi:100247323/vvi:100246391/vvi:100260089	12
vvi00920	Sulfur metabolism	6/215	32/4690	0.00287897237626363	0.0357815138192765	Vitvi14g04165/Vitvi10g00224/Vitvi04g01589/Vitvi12g00381/Vitvi19g00654/Vitvi02g00548	Vitvi14g04165/Vitvi10g00224/Vitvi04g01589/Vitvi12g00381/Vitvi19g00654/Vitvi02g00548	vvi:100854804/vvi:100260128/vvi:100255091/vvi:100233045/vvi:100246391/vvi:100265964	6

## Sheet: Tol(T1)_IvsNI.up_KEGGenrich_sig
KEGGID	Description	GeneRatio	BgRatio	pvalue	padj	geneID	geneName	keggID	Count
vvi01250	Biosynthesis of nucleotide sugars	17/338	80/4700	3.79318e+09	0.00417249912429369	Vitvi05g00149/Vitvi17g00682/Vitvi00g04860/Vitvi02g00423/Vitvi02g04132/Vitvi18g02417/Vitvi12g00770/Vitvi08g01815/Vitvi01g01838/Vitvi01g00112/Vitvi01g00455/Vitvi08g01098/Vitvi13g01966/Vitvi06g00435/Vitvi14g01178/Vitvi09g00279/Vitvi17g01440	Vitvi05g00149/Vitvi17g00682/Vitvi00g04860/Vitvi02g00423/Vitvi02g04132/Vitvi18g02417/Vitvi12g00770/Vitvi08g01815/Vitvi01g01838/Vitvi01g00112/Vitvi01g00455/Vitvi08g01098/Vitvi13g01966/Vitvi06g00435/Vitvi14g01178/Vitvi09g00279/Vitvi17g01440	vvi:100244839/vvi:100250128/vvi:100244845/vvi:100254814/vvi:100244845/vvi:100262010/vvi:100240927/vvi:100262243/vvi:100256140/vvi:100256047/vvi:100266376/vvi:100249866/vvi:100249678/vvi:100245048/vvi:100263511/vvi:100244595/vvi:100246811	17
vvi00220	Arginine biosynthesis	9/338	31/4700	0.000225544616260099	0.0102922617428718	Vitvi16g01561/Vitvi04g00328/Vitvi09g00019/Vitvi12g00158/Vitvi15g00694/Vitvi14g00791/Vitvi16g01559/Vitvi16g04072/Vitvi09g00794	Vitvi16g01561/Vitvi04g00328/Vitvi09g00019/Vitvi12g00158/Vitvi15g00694/Vitvi14g00791/Vitvi16g01559/Vitvi16g04072/Vitvi09g00794	vvi:100257914/vvi:100256163/vvi:100241156/vvi:100254127/vvi:100245397/vvi:100246404/vvi:100263048/vvi:100263048/vvi:100264460	9
vvi00520	Amino sugar and nucleotide sugar metabolism	19/338	111/4700	0.000292060798767353	0.0102922617428718	Vitvi05g00149/Vitvi17g00682/Vitvi00g04860/Vitvi02g00423/Vitvi02g04132/Vitvi18g02417/Vitvi12g00770/Vitvi08g01815/Vitvi08g00897/Vitvi01g01838/Vitvi01g00112/Vitvi01g00455/Vitvi08g01098/Vitvi13g01966/Vitvi06g00435/Vitvi14g01178/Vitvi08g00009/Vitvi09g00279/Vitvi17g01440	Vitvi05g00149/Vitvi17g00682/Vitvi00g04860/Vitvi02g00423/Vitvi02g04132/Vitvi18g02417/Vitvi12g00770/Vitvi08g01815/Vitvi08g00897/Vitvi01g01838/Vitvi01g00112/Vitvi01g00455/Vitvi08g01098/Vitvi13g01966/Vitvi06g00435/Vitvi14g01178/Vitvi08g00009/Vitvi09g00279/Vitvi17g01440	vvi:100244839/vvi:100250128/vvi:100244845/vvi:100254814/vvi:100244845/vvi:100262010/vvi:100240927/vvi:100262243/vvi:100258574/vvi:100256140/vvi:100256047/vvi:100266376/vvi:100249866/vvi:100249678/vvi:100245048/vvi:100263511/vvi:100245003/vvi:100244595/vvi:100246811	19
vvi00250	Alanine, aspartate and glutamate metabolism	11/338	47/4700	0.000374264063377156	0.0102922617428718	Vitvi16g01561/Vitvi04g00328/Vitvi16g01282/Vitvi09g00019/Vitvi06g00666/Vitvi12g00158/Vitvi14g00791/Vitvi16g01559/Vitvi16g04072/Vitvi01g02013/Vitvi14g01765	Vitvi16g01561/Vitvi04g00328/Vitvi16g01282/Vitvi09g00019/Vitvi06g00666/Vitvi12g00158/Vitvi14g00791/Vitvi16g01559/Vitvi16g04072/Vitvi01g02013/Vitvi14g01765	vvi:100257914/vvi:100256163/vvi:100246868/vvi:100241156/vvi:100241610/vvi:100254127/vvi:100246404/vvi:100263048/vvi:100263048/vvi:100261008/vvi:100242339	11
vvi00052	Galactose metabolism	10/338	47/4700	0.00151835115367912	0.0334037253809406	Vitvi07g00431/Vitvi01g00714/Vitvi13g00157/Vitvi02g00512/Vitvi08g01815/Vitvi04g00040/Vitvi01g00455/Vitvi08g01890/Vitvi00g04869/Vitvi09g00279	Vitvi07g00431/Vitvi01g00714/Vitvi13g00157/Vitvi02g00512/Vitvi08g01815/Vitvi04g00040/Vitvi01g00455/Vitvi08g01890/Vitvi00g04869/Vitvi09g00279	vvi:100245269/vvi:100260266/vvi:100248541/vvi:100241232/vvi:100262243/vvi:100245746/vvi:100266376/vvi:100248608/vvi:100241232/vvi:100244595	10

## Sheet: Tol(T2)_IvsNI.up_KEGGenrich_sig
KEGGID	Description	GeneRatio	BgRatio	pvalue	padj	geneID	geneName	keggID	Count
vvi00360	Phenylalanine metabolism	4/51	39/4724	0.000750250511434405	0.0235407918568809	Vitvi02g04136/Vitvi17g00898/Vitvi06g04091/Vitvi05g04568	Vitvi02g04136/Vitvi17g00898/Vitvi06g04091/Vitvi05g04568	vvi:100853400/vvi:100267280/vvi:100241575/vvi:100853400	4
vvi00940	Phenylpropanoid biosynthesis	6/51	107/472	0.000923168308112978	0.0235407918568809	Vitvi10g00100/Vitvi03g00456/Vitvi02g00283/Vitvi02g00938/Vitvi07g01502/Vitvi06g04091	Vitvi10g00100/Vitvi03g00456/Vitvi02g00283/Vitvi02g00938/Vitvi07g01502/Vitvi06g04091	vvi:100241814/vvi:100264023/vvi:100244482/vvi:100261471/vvi:100242338/vvi:100241575	6
vvi00950	Isoquinoline alkaloid biosynthesis	3/51	25/4724	0.00230645182142767	0.0392096809642704	Vitvi02g04136/Vitvi17g00898/Vitvi05g04568	Vitvi02g04136/Vitvi17g00898/Vitvi05g04568	vvi:100853400/vvi:100267280/vvi:100853400	3
vvi00260	Glycine, serine and threonine metabolism	4/51	67/4724	0.00559958378279101	0.0476417653877881	Vitvi02g04136/Vitvi17g00898/Vitvi03g01231/Vitvi05g04568	Vitvi02g04136/Vitvi17g00898/Vitvi03g01231/Vitvi05g04568	vvi:100853400/vvi:100267280/vvi:100265691/vvi:100853400	4
vvi00906	Carotenoid biosynthesis	3/51	34/4724	0.0056049135750339	0.0476417653877881	Vitvi02g01286/Vitvi12g00084/Vitvi08g01674	Vitvi02g01286/Vitvi12g00084/Vitvi08g01674	vvi:100251100/vvi:100252385/vvi:100252133	3
vvi00960	Tropane, piperidine and pyridine alkaloid biosynthesis	3/51	34/4724	0.0056049135750339	0.0476417653877881	Vitvi02g04136/Vitvi17g00898/Vitvi05g04568	Vitvi02g04136/Vitvi17g00898/Vitvi05g04568	vvi:100853400/vvi:100267280/vvi:100853400	3

## Sheet: Tol(T3)_IvsNI.up_KEGGenrich_sig
KEGGID	Description	GeneRatio	BgRatio	pvalue	padj	geneID	geneName	keggID	Count
vvi00710	Carbon fixation in photosynthetic organisms	9/98	62/4690	4.25895e+08	0.000319421277469606	Vitvi13g00700/Vitvi04g01421/Vitvi17g00320/Vitvi02g00915/Vitvi05g00387/Vitvi13g00507/Vitvi03g00048/Vitvi14g01424/Vitvi18g00068	Vitvi13g00700/Vitvi04g01421/Vitvi17g00320/Vitvi02g00915/Vitvi05g00387/Vitvi13g00507/Vitvi03g00048/Vitvi14g01424/Vitvi18g00068	vvi:100247974/vvi:100852851/vvi:100267942/vvi:100244092/vvi:100247690/vvi:100260169/vvi:100262354/vvi:100246378/vvi:100259814	9
vvi00941	Flavonoid biosynthesis	6/98	34/4690	5.97993e+09	0.00224247253305166	Vitvi05g01044/Vitvi17g00700/Vitvi14g01449/Vitvi02g00435/Vitvi13g00225/Vitvi18g00988	Vitvi05g01044/Vitvi17g00700/Vitvi14g01449/Vitvi02g00435/Vitvi13g00225/Vitvi18g00988	vvi:100258106/vvi:100232999/vvi:100263443/vvi:100233142/vvi:100233078/vvi:100233141	6
vvi01200	Carbon metabolism	15/98	248/4690	0.000162258175921514	0.00405645439803786	Vitvi13g00700/Vitvi19g01352/Vitvi04g01421/Vitvi17g00320/Vitvi07g02608/Vitvi02g00915/Vitvi05g00387/Vitvi13g01171/Vitvi13g00507/Vitvi03g00154/Vitvi03g00048/Vitvi04g01193/Vitvi04g00112/Vitvi14g01424/Vitvi18g00068	Vitvi13g00700/Vitvi19g01352/Vitvi04g01421/Vitvi17g00320/Vitvi07g02608/Vitvi02g00915/Vitvi05g00387/Vitvi13g01171/Vitvi13g00507/Vitvi03g00154/Vitvi03g00048/Vitvi04g01193/Vitvi04g00112/Vitvi14g01424/Vitvi18g00068	vvi:100247974/vvi:100244701/vvi:100852851/vvi:100267942/vvi:100243424/vvi:100244092/vvi:100247690/vvi:100260736/vvi:100260169/vvi:100262344/vvi:100262354/vvi:100266760/vvi:100266170/vvi:100246378/vvi:100259814	15

## Sheet: Sus(T1)_IvsNI.down_KEGGenrich_s
KEGGID	Description	GeneRatio	BgRatio	pvalue	padj	geneID	geneName	keggID	Count
vvi00195	Photosynthesis	17/161	45/4539	0.0448103	407.774	Vitvi10g01236/Vitvi18g00158/Vitvi07g01275/Vitvi10g00095/Vitvi05g00474/Vitvi07g02309/Vitvi12g00092/Vitvi07g00035/Vitvi12g00475/Vitvi04g02063/Vitvi10g02212/Vitvi19g01479/Vitvi04g01468/Vitvi18g01431/Vitvi04g01700/Vitvi18g00272/Vitvi19g00308	Vitvi10g01236/Vitvi18g00158/Vitvi07g01275/Vitvi10g00095/Vitvi05g00474/Vitvi07g02309/Vitvi12g00092/Vitvi07g00035/Vitvi12g00475/Vitvi04g02063/Vitvi10g02212/Vitvi19g01479/Vitvi04g01468/Vitvi18g01431/Vitvi04g01700/Vitvi18g00272/Vitvi19g00308	vvi:100247987/vvi:100248911/vvi:100245459/vvi:100264091/vvi:100240928/vvi:100256684/vvi:100262649/vvi:100256361/vvi:100263742/vvi:100242802/vvi:100240959/vvi:100243967/vvi:100241976/vvi:100251062/vvi:100232935/vvi:100245393/vvi:100258879	17
vvi00710	Carbon fixation in photosynthetic organisms	9/161	61/4539	0.00025268530054502	0.0114971811747984	Vitvi04g01421/Vitvi03g00785/Vitvi14g01424/Vitvi13g00507/Vitvi03g00048/Vitvi17g00320/Vitvi02g00915/Vitvi13g00700/Vitvi14g00439	Vitvi04g01421/Vitvi03g00785/Vitvi14g01424/Vitvi13g00507/Vitvi03g00048/Vitvi17g00320/Vitvi02g00915/Vitvi13g00700/Vitvi14g00439	vvi:100852851/vvi:100232924/vvi:100246378/vvi:100260169/vvi:100262354/vvi:100267942/vvi:100244092/vvi:100247974/vvi:100264080	9

## Sheet: Sus(T2)_IvsNI.down_KEGGenrich
KEGGID	Description	GeneRatio	BgRatio	pvalue	padj	geneID	geneName	keggID	Count		NB=no sign
vvi00904	Diterpenoid biosynthesis	0.0689655	17/4453	0.00524267080421802	0.141552111713886	Vitvi19g00432/Vitvi00g04654	Vitvi19g00432/Vitvi00g04654	vvi:100258946/vvi:100255742	2
vvi04075	Plant hormone signal transduction	4/29	191/4453	0.0336400499611931	0.383480535158263	Vitvi03g01337/Vitvi04g02071/Vitvi12g00480/Vitvi04g04312	Vitvi03g01337/Vitvi04g02071/Vitvi12g00480/Vitvi04g04312	vvi:100262469/vvi:100252964/vvi:100248306/vvi:100252964	4
vvi01250	Biosynthesis of nucleotide sugars	0.0689655	79/4453	0.0927640301567499	0.383480535158263	Vitvi02g00390/Vitvi14g01350	Vitvi02g00390/Vitvi14g01350	vvi:100266776/vvi:100248032	2
vvi04626	Plant-pathogen interaction	0.103448	210/4453	0.154454071158975	0.419911812848848	Vitvi19g01983/Vitvi01g01853/Vitvi07g00892	Vitvi19g01983/Vitvi01g01853/Vitvi07g00892	vvi:100257323/vvi:100261136/vvi:100253350	3
vvi00520	Amino sugar and nucleotide sugar metabolism	0.0689655	108/4453	0.15529917483299	0.419911812848848	Vitvi02g00390/Vitvi14g01350	Vitvi02g00390/Vitvi14g01350	vvi:100266776/vvi:100248032	2
vvi00500	Starch and sucrose metabolism	0.0689655	126/4453	0.197403444292201	0.419911812848848	Vitvi00g04866/Vitvi07g00352	Vitvi00g04866/Vitvi07g00352	vvi:100257176/vvi:100232904	2
vvi04120	Ubiquitin mediated proteolysis	0.0689655	128/4453	0.202179761742038	0.419911812848848	Vitvi15g04556/Vitvi14g04291	Vitvi15g04556/Vitvi14g04291	vvi:100257109/vvi:100246297	2

## Sheet: Sus(T1)_IvsNI.up_KEGGenrich_sig
KEGGID	Description	GeneRatio	BgRatio	pvalue	padj	geneID	geneName	keggID	Count
vvi00945	Stilbenoid, diarylheptanoid and gingerol biosynthesis	12/113	36/4539	2384.58	183612	Vitvi16g04351/Vitvi16g04349/Vitvi16g04347/Vitvi10g04623/Vitvi00g04555/Vitvi16g04348/Vitvi16g01485/Vitvi00g04407/Vitvi10g04624/Vitvi16g04346/Vitvi00g04588/Vitvi16g04345	Vitvi16g04351/Vitvi16g04349/Vitvi16g04347/Vitvi10g04623/Vitvi00g04555/Vitvi16g04348/Vitvi16g01485/Vitvi00g04407/Vitvi10g04624/Vitvi16g04346/Vitvi00g04588/Vitvi16g04345	vvi:100242903/vvi:100264173/vvi:100853406/vvi:100240862/vvi:109121404/vvi:100853406/vvi:100262321/vvi:100217471/vvi:100266562/vvi:100853675/vvi:100266562/vvi:100853745	12
vvi04016	MAPK signaling pathway - plant	10/113	108/4539	0.00030629386652564	0.0117923138612371	Vitvi02g00032/Vitvi07g00068/Vitvi05g00715/Vitvi08g00793/Vitvi14g00183/Vitvi05g00684/Vitvi18g00440/Vitvi03g01650/Vitvi04g00115/Vitvi01g01803	Vitvi02g00032/Vitvi07g00068/Vitvi05g00715/Vitvi08g00793/Vitvi14g00183/Vitvi05g00684/Vitvi18g00440/Vitvi03g01650/Vitvi04g00115/Vitvi01g01803	vvi:100263876/vvi:100249330/vvi:100261423/vvi:109123048/vvi:100261299/vvi:100254638/vvi:100232851/vvi:100242852/vvi:100250722/vvi:100262614	10
vvi00480	Glutathione metabolism	8/113	93/4539	0.0020152241700373	0.0517240870309574	Vitvi04g00252/Vitvi16g01501/Vitvi06g01727/Vitvi06g01725/Vitvi08g00957/Vitvi17g01380/Vitvi14g00057/Vitvi18g00156	Vitvi04g00252/Vitvi16g01501/Vitvi06g01727/Vitvi06g01725/Vitvi08g00957/Vitvi17g01380/Vitvi14g00057/Vitvi18g00156	vvi:100261255/vvi:100242618/vvi:100244980/vvi:109122826/vvi:100262021/vvi:100264717/vvi:100254628/vvi:100232922	8
vvi00330	Arginine and proline metabolism	5/113	46/4539	0.00531667492248272	0.102345992257792	Vitvi04g00943/Vitvi07g01934/Vitvi14g01289/Vitvi18g00172/Vitvi18g00156	Vitvi04g00943/Vitvi07g01934/Vitvi14g01289/Vitvi18g00172/Vitvi18g00156	vvi:100250153/vvi:100266331/vvi:100265287/vvi:100252283/vvi:100232922	5
vvi04075	Plant hormone signal transduction	11/113	195/4539	0.00868033424253733	0.133677147335075	Vitvi05g00715/Vitvi05g00684/Vitvi11g00035/Vitvi01g02293/Vitvi11g04357/Vitvi03g00075/Vitvi11g01677/Vitvi06g01953/Vitvi18g00440/Vitvi18g01091/Vitvi03g01650	Vitvi05g00715/Vitvi05g00684/Vitvi11g00035/Vitvi01g02293/Vitvi11g04357/Vitvi03g00075/Vitvi11g01677/Vitvi06g01953/Vitvi18g00440/Vitvi18g01091/Vitvi03g01650	vvi:100261423/vvi:100254638/vvi:100266455/vvi:100262641/vvi:100263324/vvi:100255446/vvi:100246166/vvi:100256833/vvi:100232851/vvi:100242084/vvi:100242852	11

[truncated: 1 more sheets: Sus(T2)_IvsNI.up_KEGGenrich_sig]
