# Supplementary material for: A Comparative Transcriptomic Study Reveals Temporal and Genotype-Specific Defense Responses to Botrytis cinerea in Grapevine
Source: J Fungi (Basel). 2025 Feb 7;11(2):124. doi: 10.3390/jof11020124 (PMC11856255; doi:10.3390/jof11020124)
Supplement: Supplementary file 1 [file jof-11-00124-s001.zip › Supplementary_Tables.xlsx]

## Sheet: TableS1
Table S1. Gene expression level for each gene and in each sample, as derived bu the calculation of FPKM (short for the expected number of Fragments Per Kilobase of transcript sequence per Millions base pairs sequenced), based on the abundance of transcripts(reads count), gene length and sequencing depth. The FPKM is the most common method of estimating gene expression levels, which takes the effe…
gene_id	T0_1	NI_T1_1	T1_1	NI_T2_1	T2_1	NI_T3_1	T3_1	T0_3	NI_T1_3	T1_3	NI_T2_3	T2_3	NI_T3_3	T0_1A	T0_1B	T0_1C	NI_T1_1A	NI_T1_1B	NI_T1_1C	T1_1A	T1_1B	T1_1C	NI_T2_1A	NI_T2_1B	NI_T2_1C	T2_1A	T2_1B	T2_1C	NI_T3_1A	NI_T3_1B	NI_T3_1C	T3_1A	T3_1B	T3_1C	T0_3A	T0_3C	NI_T1_3B	NI_T1_3C	T1_3A	T1_3B	T1_3C	NI_T2_3A	T2_3A	T2_3C	NI_T3_3A	NI_T3_3B	gene_name	gene_chr	gene_start
Vitvi00g00444	0.5296456928024632	0.1550212297287674	0.43088434312412	0.038198375391597796	0.16293247195680954	0.05536773954063933	0.18564294352036956	0.6194458301136669	0.23052162045679397	0.9587406720938999	0.869143455493003	0.364491773110196	1.09258e+16	0.775044651016453	0.75249803431288	0.0613943930780566	0.0993674794247444	0.269487764416337	0.0962084453452208	0.772052383341329	0.171109889446174	0.349490756584857	0.0529766020495801	0.0616185241252133	0.0	0.23710480472924	0.184142718388944	0.0675498927522446	0.0	0.166103218621918	0.0	0.0589863212120566	0.10211256176538	0.395829947583672	0.61210318658167	0.626788473645664	0.318367837025016	0.142675403888572	0.658327589262968	187782132147113	0.340073105547602	0.869143455493003	0.33820656244852	0.390776983771872	118678608899474	0.998378199800429	Vitvi00g00444	Un	4628884
Vitvi00g00447	0.0	0.0	0.0	0.0	0.0	0.0	0.0	0.0	0.0	0.0	0.0	0.0	0.0	0.0	0.0	0.0	0.0	0.0	0.0	0.0	0.0	0.0	0.0	0.0	0.0	0.0	0.0	0.0	0.0	0.0	0.0	0.0	0.0	0.0	0.0	0.0	0.0	0.0	0.0	0.0	0.0	0.0	0.0	0.0	0.0	0.0	Vitvi00g00447	Un	4644199
Vitvi00g00449	0.0	0.0	0.0	0.0	0.0	0.0	0.0	0.0	0.0	0.0	0.0	0.0	0.0	0.0	0.0	0.0	0.0	0.0	0.0	0.0	0.0	0.0	0.0	0.0	0.0	0.0	0.0	0.0	0.0	0.0	0.0	0.0	0.0	0.0	0.0	0.0	0.0	0.0	0.0	0.0	0.0	0.0	0.0	0.0	0.0	0.0	Vitvi00g00449	Un	4684066
Vitvi00g00544	0.0	0.0	0.0	0.0	0.0	0.0	0.0	0.0	0.0	0.0	0.0	0.0	0.0	0.0	0.0	0.0	0.0	0.0	0.0	0.0	0.0	0.0	0.0	0.0	0.0	0.0	0.0	0.0	0.0	0.0	0.0	0.0	0.0	0.0	0.0	0.0	0.0	0.0	0.0	0.0	0.0	0.0	0.0	0.0	0.0	0.0	Vitvi00g00544	Un	5412085
Vitvi00g00545	0.0	0.0	0.0	0.0	0.0	0.0	0.0	0.0	0.0	0.0	0.0	0.0	0.0	0.0	0.0	0.0	0.0	0.0	0.0	0.0	0.0	0.0	0.0	0.0	0.0	0.0	0.0	0.0	0.0	0.0	0.0	0.0	0.0	0.0	0.0	0.0	0.0	0.0	0.0	0.0	0.0	0.0	0.0	0.0	0.0	0.0	Vitvi00g00545	Un	5413190
Vitvi00g00610	0.13348629404092602	0.0	0.0	0.0	0.0	0.0	0.0	0.068139504521328	0.057684071481174	0.0	0.0	0.0	0.0	0.0	0.0	0.400458882122778	0.0	0.0	0.0	0.0	0.0	0.0	0.0	0.0	0.0	0.0	0.0	0.0	0.0	0.0	0.0	0.0	0.0	0.0	0.0	0.136279009042656	0.115368142962348	0.0	0.0	0.0	0.0	0.0	0.0	0.0	0.0	0.0	Vitvi00g00610	Un	5689574
Vitvi00g00614	0.0	0.0	0.06495654265792229	0.0	0.0	0.0	0.0	0.0	0.0	0.0	0.0	0.0357630721755508	0.0	0.0	0.0	0.0	0.0	0.0	0.0	0.0760917012427752	0.0548086364632277	0.063969290267764	0.0	0.0	0.0	0.0	0.0	0.0	0.0	0.0	0.0	0.0	0.0	0.0	0.0	0.0	0.0	0.0	0.0	0.0	0.0	0.0	0.0	0.0715261443511016	0.0	0.0	Vitvi00g00614	Un	5715706
Vitvi00g00615	0.0323603137068912	0.0	0.0	0.06495690146533033	0.0	0.0	0.0	0.0	0.0	0.0	0.0	0.0	0.0	0.0	0.0	0.0970809411206736	0.0	0.0	0.0	0.0	0.0	0.0	0.0	0.194870704395991	0.0	0.0	0.0	0.0	0.0	0.0	0.0	0.0	0.0	0.0	0.0	0.0	0.0	0.0	0.0	0.0	0.0	0.0	0.0	0.0	0.0	0.0	Vitvi00g00615	Un	5716957
Vitvi00g00786	0.7604153425095307	0.9554397494358664	0.471027341064614	0.7208682342169054	0.7314750798621473	0.38594472343844005	0.4082397992470042	1886706342113530	0.371419178526245	0.8239032105625926	0.820294735124488	0.270298542076314	0.5222402686789396	0.54407944926634	0.670473412428482	106669316583377	0.575484751915056	0.433536930423143	18572975659694	0.45859751780399	0.44043532081661	0.514049184573242	0.40908389564743	0.158605528465796	159491527853749	0.839170256199787	0.355486279221707	0.999768704164948	101531810530937	0.14251606500595	0.0	0.0759151308872657	0.427109829536582	0.721694437317165	0.748385353459606	302502733076747	0.375593147043339	0.367245210009151	0.564843103493189	0.375012561725679	153185396646891	0.820294735124488	0.181362637187454	0.359234446965174	0.482333170934375	0.562147366423504	Vitvi00g00786	Un	8057277
Vitvi00g00859	1543315926488640	0.4870804912258664	0.27980713181001	0.280220390216155	0.36604339623379234	0.0764178892134851	0.345210679964658	1.5099e+16	0.9985184339805351	0.29346937671415624	145633573313371	0.4144372671857475	0.543231584683276	0.998972222343064	276051702891587	0.870458528206998	0.320192364463716	0.521023125364818	0.620025983849065	0.191368350430932	0.165410495673454	0.482642549325644	0.0682827161148031	0.277975183310374	0.494403271223288	0.49661565855808	0.0791152098467471	0.52239932029655	0.0508419021296383	0.178411765510817	0.0	0.380143881463928	0.230326500658662	0.425161657771384	209072640069471	0.929063783203973	0.34195946566684	165507740229423	0.0707110846251766	0.459034837281981	0.350662208235311	145633573313371	0.145307310513062	0.683567223858433	0.684328237654272	0.40213493171228	Vitvi00g00859	Un	8870986
Vitvi00g00918	0.0	0.0	0.0	0.0	0.0	0.0	0.0	0.0	0.0	0.0	0.0	0.0	0.0	0.0	0.0	0.0	0.0	0.0	0.0	0.0	0.0	0.0	0.0	0.0	0.0	0.0	0.0	0.0	0.0	0.0	0.0	0.0	0.0	0.0	0.0	0.0	0.0	0.0	0.0	0.0	0.0	0.0	0.0	0.0	0.0	0.0	Vitvi00g00918	Un	10093825
Vitvi00g00973	0.0	0.0	0.0	0.0	0.0	0.0	0.0	0.0	0.0	0.0	0.0	0.0	0.0	0.0	0.0	0.0	0.0	0.0	0.0	0.0	0.0	0.0	0.0	0.0	0.0	0.0	0.0	0.0	0.0	0.0	0.0	0.0	0.0	0.0	0.0	0.0	0.0	0.0	0.0	0.0	0.0	0.0	0.0	0.0	0.0	0.0	Vitvi00g00973	Un	3853908
Vitvi00g00974	0.0	0.0	0.0	0.0	0.0	0.0	0.0	0.0	0.0	0.0	0.0	0.0	0.0	0.0	0.0	0.0	0.0	0.0	0.0	0.0	0.0	0.0	0.0	0.0	0.0	0.0	0.0	0.0	0.0	0.0	0.0	0.0	0.0	0.0	0.0	0.0	0.0	0.0	0.0	0.0	0.0	0.0	0.0	0.0	0.0	0.0	Vitvi00g00974	Un	3854334
Vitvi00g01122	0.0	0.0	0.0	0.0	0.0	0.0	0.0	0.0	0.0	0.0	0.0	0.0	0.0	0.0	0.0	0.0	0.0	0.0	0.0	0.0	0.0	0.0	0.0	0.0	0.0	0.0	0.0	0.0	0.0	0.0	0.0	0.0	0.0	0.0	0.0	0.0	0.0	0.0	0.0	0.0	0.0	0.0	0.0	0.0	0.0	0.0	Vitvi00g01122	Un	11969207
Vitvi00g01453	0.0	0.0	0.0	0.0	0.0	0.0	0.0	0.0	0.0	0.0	0.0	0.0	0.0	0.0	0.0	0.0	0.0	0.0	0.0	0.0	0.0	0.0	0.0	0.0	0.0	0.0	0.0	0.0	0.0	0.0	0.0	0.0	0.0	0.0	0.0	0.0	0.0	0.0	0.0	0.0	0.0	0.0	0.0	0.0	0.0	0.0	Vitvi00g01453	Un	3915639
Vitvi00g01462	0.0	0.0	0.0	0.0	0.0	0.0	0.0	0.0	0.0	0.0	0.0	0.0	0.0	0.0	0.0	0.0	0.0	0.0	0.0	0.0	0.0	0.0	0.0	0.0	0.0	0.0	0.0	0.0	0.0	0.0	0.0	0.0	0.0	0.0	0.0	0.0	0.0	0.0	0.0	0.0	0.0	0.0	0.0	0.0	0.0	0.0	Vitvi00g01462	Un	3889310
Vitvi00g01805	1.83707e+16	6591646725685150	200159661898665	2734541395175960	1672157177742820	3761228416830390	1.28641e+16	1.52355e+16	1494485342892400	1.44647e+16	197854581664877	150470610507899	181113600700753	0.367665809655739	201997046640859	312357928055767	597915578040836	897940376544139	481638063120572	25954187551172	19113266315722	149804447027055	0.639271064959649	229094871855537	527340440201287	193321247037761	220204000740113	0.881219055449737	380790440313982	0.126402032655846	734937881469551	171214500309041	0.899170728545372	124791388399201	148124797721946	156584581390011	133942413979286	164954654599195	112540976701249	167677965162304	153721545535155	197854581664877	130891064009433	170050157006365	188434232641076	17379296876043	Vitvi00g01805	Un	5369174
Vitvi00g02171	0.0	0.0	0.0	0.0	0.0	0.0	0.0	0.0	0.0	0.0	0.0	0.0	0.0	0.0	0.0	0.0	0.0	0.0	0.0	0.0	0.0	0.0	0.0	0.0	0.0	0.0	0.0	0.0	0.0	0.0	0.0	0.0	0.0	0.0	0.0	0.0	0.0	0.0	0.0	0.0	0.0	0.0	0.0	0.0	0.0	0.0	Vitvi00g02171	Un	11970328
Vitvi00g02172	0.0	0.0	0.0	0.0	0.0	0.0	0.0	0.0	0.0	0.0	0.0	0.0	0.0	0.0	0.0	0.0	0.0	0.0	0.0	0.0	0.0	0.0	0.0	0.0	0.0	0.0	0.0	0.0	0.0	0.0	0.0	0.0	0.0	0.0	0.0	0.0	0.0	0.0	0.0	0.0	0.0	0.0	0.0	0.0	0.0	0.0	Vitvi00g02172	Un	11971662
Vitvi00g04001	0.0	0.0	0.0	0.0	0.0	0.0	0.0	0.0	0.0	0.0	0.0	0.0	0.0	0.0	0.0	0.0	0.0	0.0	0.0	0.0	0.0	0.0	0.0	0.0	0.0	0.0	0.0	0.0	0.0	0.0	0.0	0.0	0.0	0.0	0.0	0.0	0.0	0.0	0.0	0.0	0.0	0.0	0.0	0.0	0.0	0.0	Vitvi00g04001	Un	92938
Vitvi00g04002	0.0	0.0	0.0	0.0	0.0	0.0	0.0	0.0	0.0	0.0	0.0	0.0	0.0	0.0	0.0	0.0	0.0	0.0	0.0	0.0	0.0	0.0	0.0	0.0	0.0	0.0	0.0	0.0	0.0	0.0	0.0	0.0	0.0	0.0	0.0	0.0	0.0	0.0	0.0	0.0	0.0	0.0	0.0	0.0	0.0	0.0	Vitvi00g04002	Un	96139
Vitvi00g04003	0.0	0.0	0.0	0.0	0.0	0.0	0.0	0.0	0.0	0.0	0.0	0.0	0.0	0.0	0.0	0.0	0.0	0.0	0.0	0.0	0.0	0.0	0.0	0.0	0.0	0.0	0.0	0.0	0.0	0.0	0.0	0.0	0.0	0.0	0.0	0.0	0.0	0.0	0.0	0.0	0.0	0.0	0.0	0.0	0.0	0.0	Vitvi00g04003	Un	97067
Vitvi00g04005	0.34590106855598	0.3992822530240883	0.513126721635894	0.36028337224068396	0.20996421327573733	0.9563901431443212	0.3553716742513524	1.17649e+16	0.9150839835421279	0.9971161329791554	293463731442932	2246361078497110	1.91009e+16	0.297376757809789	0.610766221289017	0.129560226569134	0.419389214630907	0.473915370021376	0.304542174419982	0.877292555504937	0.451365241461875	0.21072236794087	0.447184846712632	0.260066417999062	0.373598852010358	0.500360874685969	0.129531765141243	0.0	0.0	0.934737720480204	193443270895276	0.248956973350886	0.538718846078382	0.278439203324789	116254597863269	119043722604908	167962443430477	0.150543532779486	0.578860349627671	0.546586936371415	186590111293838	293463731442932	166533574499774	282738641199649	144995498566424	237023059750414	Vitvi00g04005	Un	243499
Vitvi00g04006	1.04968e+16	0.537589694190856	0.5511900287437597	0.5894884810224269	0.53787351550148	0.3509496496749407	0.5051683930008947	0.941172310986909	0.3369158157307505	0.6966818948607253	0.956570570042595	0.6789962938006066	0.9912383939547305	143161908184536	124963849877895	0.467792676462007	0.504751621148702	0.741488826723711	0.366528634700155	105585652697939	0.217294417128549	0.38041914212334	100913394612143	0.234750218016852	0.524581278928999	0.225826589460039	0.701534869614518	0.686259087429883	0.701288301941559	0.351560647083263	0.0	0.299629631643544	0.713206543126778	0.502669004232362	116597531780269	0.716369304171128	0.673831631461501	0.0	0.905685927559047	0.493379358494551	0.690980398528578	0.956570570042595	114531307873422	0.212679508866993	142779155466857	0.554685233240891	Vitvi00g04006	Un	246409
Vitvi00g04007	570161824702465	5.07978e+16	4374547991150950	5442601770956720	5851216375463980	620816561402475	7204623613780560	2556869983247040	1.92401e+16	2284839822037530	327218833746124	2.94146e+16	3486814582203870	54262335749643	591453398667712	576408717943253	536202222318325	476050475104276	511681972148427	505542661947131	365763813948105	44105792145005	366644660241547	684375201265378	581760669780091	513901903980345	561866725178423	679596283480429	809510611566759	41800192116707	634937151473596	830540521738456	550092754002803	78075380839291	258866092106001	252507904543408	253735358520455	131065739230778	232012475039521	204010190804109	249429280767631	327218833746124	296328131305215	291963538116675	37000651935703	327356397083745	Vitvi00g04007	Un	543692
Vitvi00g04008	0.0	0.0	0.0	0.0	0.0	0.0	0.0	0.0	0.0	0.0	0.0	0.0	0.0	0.0	0.0	0.0	0.0	0.0	0.0	0.0	0.0	0.0	0.0	0.0	0.0	0.0	0.0	0.0	0.0	0.0	0.0	0.0	0.0	0.0	0.0	0.0	0.0	0.0	0.0	0.0	0.0	0.0	0.0	0.0	0.0	0.0	Vitvi00g04008	Un	581541
Vitvi00g04009	0.0	0.0	0.0	0.0	0.0	0.0	0.0	0.0	0.0	0.0	0.0	0.0	0.0	0.0	0.0	0.0	0.0	0.0	0.0	0.0	0.0	0.0	0.0	0.0	0.0	0.0	0.0	0.0	0.0	0.0	0.0	0.0	0.0	0.0	0.0	0.0	0.0	0.0	0.0	0.0	0.0	0.0	0.0	0.0	0.0	0.0	Vitvi00g04009	Un	583040
Vitvi00g04010	0.04920102075685067	0.0	0.0	0.0	0.0	0.0	0.0	0.0	0.0	0.0	0.0	0.0	0.0	0.147603062270552	0.0	0.0	0.0	0.0	0.0	0.0	0.0	0.0	0.0	0.0	0.0	0.0	0.0	0.0	0.0	0.0	0.0	0.0	0.0	0.0	0.0	0.0	0.0	0.0	0.0	0.0	0.0	0.0	0.0	0.0	0.0	0.0	Vitvi00g04010	Un	594245
Vitvi00g04011	0.09219583372826266	0.0	0.0	0.0	0.05170902656329166	0.0	0.0	0.0	0.03471564180325975	0.0	0.0	0.073757814151007	0.2449478429031635	0.276587501184788	0.0	0.0	0.0	0.0	0.0	0.0	0.0	0.0	0.0	0.0	0.0	0.155127079689875	0.0	0.0	0.0	0.0	0.0	0.0	0.0	0.0	0.0	0.0	0.0694312836065195	0.0	0.0	0.0	0.0	0.0	0.147515628302014	0.0	0.0	0.489895685806327	Vitvi00g04011	Un	596744
Vitvi00g04012	0.0	0.0	0.0	0.0	0.0	0.0	0.0	0.0	0.0	0.0	0.0	0.0	0.0	0.0	0.0	0.0	0.0	0.0	0.0	0.0	0.0	0.0	0.0	0.0	0.0	0.0	0.0	0.0	0.0	0.0	0.0	0.0	0.0	0.0	0.0	0.0	0.0	0.0	0.0	0.0	0.0	0.0	0.0	0.0	0.0	0.0	Vitvi00g04012	Un	667783
Vitvi00g04013	0.0	0.0	0.0	0.0	0.0	0.0	0.0	0.0	0.0	0.0	0.0	0.0	0.0	0.0	0.0	0.0	0.0	0.0	0.0	0.0	0.0	0.0	0.0	0.0	0.0	0.0	0.0	0.0	0.0	0.0	0.0	0.0	0.0	0.0	0.0	0.0	0.0	0.0	0.0	0.0	0.0	0.0	0.0	0.0	0.0	0.0	Vitvi00g04013	Un	671021
Vitvi00g04014	0.0	0.0	0.0	0.0	0.0	0.0	0.0	0.0	0.0	0.0	0.0	0.0	0.0	0.0	0.0	0.0	0.0	0.0	0.0	0.0	0.0	0.0	0.0	0.0	0.0	0.0	0.0	0.0	0.0	0.0	0.0	0.0	0.0	0.0	0.0	0.0	0.0	0.0	0.0	0.0	0.0	0.0	0.0	0.0	0.0	0.0	Vitvi00g04014	Un	674049
Vitvi00g04015	0.0	0.0	0.0	0.0	0.0	0.0	0.0	0.0	0.0	0.0	0.0	0.0	0.0	0.0	0.0	0.0	0.0	0.0	0.0	0.0	0.0	0.0	0.0	0.0	0.0	0.0	0.0	0.0	0.0	0.0	0.0	0.0	0.0	0.0	0.0	0.0	0.0	0.0	0.0	0.0	0.0	0.0	0.0	0.0	0.0	0.0	Vitvi00g04015	Un	678860
Vitvi00g04016	0.0	0.0	0.0	0.0	0.0	0.0	0.0	0.0	0.0	0.0	0.0	0.0	0.0	0.0	0.0	0.0	0.0	0.0	0.0	0.0	0.0	0.0	0.0	0.0	0.0	0.0	0.0	0.0	0.0	0.0	0.0	0.0	0.0	0.0	0.0	0.0	0.0	0.0	0.0	0.0	0.0	0.0	0.0	0.0	0.0	0.0	Vitvi00g04016	Un	683147
Vitvi00g04017	4.00612e+16	804374121772014	977710796476937	6068779208326690	831687698951425	7577595578720820	5781155070449230	1909813400679720	226615995104612	5172394785393830	989857824311476	354808448413028	3.83926e+16	337026992184427	613092949751071	251717011620032	899689719958207	675216565287599	838216080070236	178561858916379	686934910339121	4605788899279	452508475840163	88422582119681	483899465461035	972129699389883	692069716611783	830863680852609	646902678525683	107828672755395	548089267536615	161229277979621	941988382285628	631128860869521	146394678790783	235568001345162	453231990209224	0.0	468601235412877	641588951502637	441528248702636	989857824311476	404438680928022	305178215898034	341461260693224	4263906894981	Vitvi00g04017	Un	690583
Vitvi00g04018	0.6939635270481915	0.5734244525705637	0.4868994491787914	0.3508688997397877	0.45524058147761043	0.21606202952411835	0.3359297670678863	0.18214395261290886	0.0786330199881065	0.23954945360154448	0.343468739038199	0.13814969462256088	0.13881568952031004	0.765706763654809	0.800618853930664	0.515564963559102	0.638106825703479	0.488108360448867	0.594058171559345	0.146682797576434	0.401489770718584	0.912525779241356	0.209353318942919	0.639199388816971	0.204053991459473	0.907711466297783	0.0909620657102014	0.367048212424847	0.155880163500165	0.49230592507219	0.0	0.437067319824275	0.277426297326423	0.293295684052961	0.302364224696969	0.0619236805288487	0.157266039976213	0.0	0.352297796262211	0.0639723092482895	0.302378255294133	0.343468739038199	0.0556886307646158	0.220610758480506	0.215984532366196	0.0616468466744241	Vitvi00g04018	Un	693493
Vitvi00g04019	0.0	0.0	0.0042852127636171	0.0	0.0	0.0	0.0	0.0	0.0	0.0	0.0	0.0	0.0	0.0	0.0	0.0	0.0	0.0	0.0	0.0	0.0128556382908513	0.0	0.0	0.0	0.0	0.0	0.0	0.0	0.0	0.0	0.0	0.0	0.0	0.0	0.0	0.0	0.0	0.0	0.0	0.0	0.0	0.0	0.0	0.0	0.0	0.0	Vitvi00g04019	Un	701319
Vitvi00g04020	0.0	0.0	0.0	0.0	0.0	0.0	0.0	0.0	0.0	0.0	0.0	0.0	0.0	0.0	0.0	0.0	0.0	0.0	0.0	0.0	0.0	0.0	0.0	0.0	0.0	0.0	0.0	0.0	0.0	0.0	0.0	0.0	0.0	0.0	0.0	0.0	0.0	0.0	0.0	0.0	0.0	0.0	0.0	0.0	0.0	0.0	Vitvi00g04020	Un	734007
Vitvi00g04021	0.0	0.0	0.0	0.0	0.0	0.0	0.0	0.0	0.0	0.0	0.0	0.0	0.0	0.0	0.0	0.0	0.0	0.0	0.0	0.0	0.0	0.0	0.0	0.0	0.0	0.0	0.0	0.0	0.0	0.0	0.0	0.0	0.0	0.0	0.0	0.0	0.0	0.0	0.0	0.0	0.0	0.0	0.0	0.0	0.0	0.0	Vitvi00g04021	Un	736574
Vitvi00g04022	0.9357478048361777	2.27721e+16	2.16254e+16	1.67687e+16	2415060777606480	1.30485e+16	1.63724e+16	0.971237230599293	0.70830673818744	2.03923e+16	154694059985421	1.24925e+16	1.31976e+16	125405392440717	141659886364088	0.136590626460483	210019715233772	269801122281937	20334288855329	198192338120717	22841180591187	222156915038436	12964894005467	137089274604157	236322994760041	290131731988454	163872744736828	270513756556663	140412984486195	234046731562098	0.16995016047647	118109819915304	0.795132312351348	293548307381172	0.408543289648696	153393117154989	141661347637488	0.0	170875985378463	25931101167388	181583221008673	154694059985421	150488811508101	0.993603493621505	180656829785368	0.832949253903265	Vitvi00g04022	Un	745100
Vitvi00g04023	0.0	0.0	0.020773493346468733	0.0	0.0	0.038310649320472	0.024793828448954298	0.0	0.0	0.0	0.0	0.0	0.0	0.0	0.0	0.0	0.0	0.0	0.0	0.0	0.0623204800394062	0.0	0.0	0.0	0.0	0.0	0.0	0.0	0.114931947961416	0.0	0.0	0.0	0.0743814853468629	0.0	0.0	0.0	0.0	0.0	0.0	0.0	0.0	0.0	0.0	0.0	0.0	0.0	Vitvi00g04023	Un	747947
Vitvi00g04024	0.41150691778743465	0.9581793653194013	0.8473061390987265	1.17324e+16	1.019e+16	0.579599607410885	0.6797139753806146	0.11852063549508149	0.0761429743551495	0.31460946861363603	0.277160190807213	0.2670309389107795	0.567374225444584	0.269621593747542	0.553761373968709	0.411137785646053	0.950615553163388	0.773429883874886	115049265891993	0.795411916991143	0.695704292173237	10508022081318	162179037741114	0.825277433117023	10726438151053	0.907321052763891	111570027041657	103396369172769	0.452831874967978	0.847495533235385	0.438471414029292	0.45144197834294	0.830345314755479	0.757354633043425	0.117115743032626	0.119925527957537	0.152285948710299	0.0	0.262416691831211	0.681411714009697	0.0	0.277160190807213	0.0	0.534061877821559	0.537801485591828	0.59694696529734	Vitvi00g04024	Un	748996
Vitvi00g04025	0.151472805476147	0.05170753523235667	0.3602991544397816	0.31259220542422333	0.0	0.0	0.4813763202477473	0.0	0.0	0.0	0.186849566836324	0.0	0.0	0.454418416428441	0.0	0.0	0.0	0.0	0.15512260569707	0.0	0.275890664444113	0.805006798875232	0.341669321083809	0.596107295188861	0.0	0.0	0.0	0.0	0.0	0.0	0.0	0.380428633435062	0.0	106370032730818	0.0	0.0	0.0	0.0	0.0	0.0	0.0	0.186849566836324	0.0	0.0	0.0	0.0	Vitvi00g04025	Un	750876
Vitvi00g04026	0.0	0.0	0.0	0.0	0.0	0.0	0.0	0.0	0.0	0.0	0.0	0.0	0.0	0.0	0.0	0.0	0.0	0.0	0.0	0.0	0.0	0.0	0.0	0.0	0.0	0.0	0.0	0.0	0.0	0.0	0.0	0.0	0.0	0.0	0.0	0.0	0.0	0.0	0.0	0.0	0.0	0.0	0.0	0.0	0.0	0.0	Vitvi00g04026	Un	780876
Vitvi00g04027	0.0	0.0	0.0	0.0	0.0	0.0	0.0	0.0	0.0	0.0	0.0	0.0	0.0	0.0	0.0	0.0	0.0	0.0	0.0	0.0	0.0	0.0	0.0	0.0	0.0	0.0	0.0	0.0	0.0	0.0	0.0	0.0	0.0	0.0	0.0	0.0	0.0	0.0	0.0	0.0	0.0	0.0	0.0	0.0	0.0	0.0	Vitvi00g04027	Un	813485
Vitvi00g04028	0.0	0.0	0.0	0.0	0.0	0.0	0.0	0.0	0.0	0.0	0.0	0.0	0.0	0.0	0.0	0.0	0.0	0.0	0.0	0.0	0.0	0.0	0.0	0.0	0.0	0.0	0.0	0.0	0.0	0.0	0.0	0.0	0.0	0.0	0.0	0.0	0.0	0.0	0.0	0.0	0.0	0.0	0.0	0.0	0.0	0.0	Vitvi00g04028	Un	816341
Vitvi00g04029	0.0	0.0	0.0	0.0	0.0	0.0	0.0	0.0	0.0	0.0	0.0	0.0	0.0	0.0	0.0	0.0	0.0	0.0	0.0	0.0	0.0	0.0	0.0	0.0	0.0	0.0	0.0	0.0	0.0	0.0	0.0	0.0	0.0	0.0	0.0	0.0	0.0	0.0	0.0	0.0	0.0	0.0	0.0	0.0	0.0	0.0	Vitvi00g04029	Un	816848
Vitvi00g04030	0.7813798187497684	0.839454843750023	0.4711678470947536	0.858813973602477	0.41981509988714066	0.607043469770328	0.735564520713238	0.1514992466403435	0.178968529467232	0.285049311381895	0.319800220162169	0.274875904667941	0.13394996788452498	0.561711653640712	102942819519824	0.752999607410353	0.639837391552281	0.964032974915278	0.91449416478251	0.691979231814639	0.445964289854639	0.275560019614983	0.812194700225934	0.642386280356657	112186094022484	0.472563048314527	0.414058804810468	0.372823446536427	0.193517895285461	101862443898484	0.608988075040683	0.904330886103646	0.250481241253538	105188143478253	0.187685485629209	0.115313007651478	0.357937058934464	0.0	0.235502159335702	0.119127922029667	0.500517852780316	0.319800220162169	0.20740445175796	0.342347357577922	0.038304949116227	0.229594986652823	Vitvi00g04030	Un	826862
Vitvi00g04031	0.2699358685312537	0.171983269270464	0.34790854283132866	0.17863147902965867	0.0	0.08025525882910833	0.07400582127945433	0.066543035813992	0.057684071481174	0.03976010482291067	0.0	0.0	0.067904227978766	0.306388174713116	0.503419430880645	0.0	0.216048989355316	0.195310576736082	0.104590241719994	0.516501244799444	0.0930085952103259	0.434215788484216	0.0	0.535894437088976	0.0	0.0	0.0	0.0	0.0	0.240765776487325	0.0	0.0	0.222017463838363	0.0	0.133086071627984	0.0	0.115368142962348	0.0	0.119280314468732	0.0	0.0	0.0	0.0	0.0	0.135808455957532	0.0	Vitvi00g04031	Un	833465
Vitvi00g04032	0.7483568747957756	0.47806456714227735	0.26826372301155665	0.40850812239128304	0.3022727429974374	0.284573026584184	0.5093949600493194	0.0	0.0291177722199425	0.020070110273897598	0.0	0.0463983190357196	0.0	0.773293289906908	0.730583839461586	0.741193495018833	0.545286168162555	0.492944476657034	0.395963056607243	0.065179889401077	0.328642225523293	0.4109690541103	0.232570321808482	0.507204103936985	0.485749941428382	0.455395365870978	0.303148911152736	0.148273951968598	0.519501194991944	0.334217884760608	0.0	0.841598334386934	0.252157501950264	0.43442904381076	0.0	0.0	0.058235544439885	0.0	0.0602103308216928	0.0	0.0	0.0	0.0927966380714392	0.0	0.0	0.0	Vitvi00g04032	Un	834597
Vitvi00g04033	0.17379534288044265	0.03942121964310657	0.0322738046160478	0.0184793831563472	0.013262773935162467	0.019506335571586333	0.0172903838898744	0.0	0.0	0.0	0.0	0.0	0.0	0.15220573840587	0.160769431152206	0.208410859083252	0.0153325089219901	0.0138607506070768	0.0890703994002528	0.0	0.0660060998266829	0.0308153140214605	0.0	0.0190156090579959	0.0364225404110457	0.0	0.0189422796335581	0.0208460421719293	0.0243457997294612	0.0341732069852978	0.0	0.0	0.0315121561577032	0.02035899551192	0.0	0.0	0.0	0.0	0.0	0.0	0.0	0.0	0.0	0.0	0.0	0.0	Vitvi00g04033	Un	836355
Vitvi00g04034	0.0	0.0	0.0	0.0	0.0	0.0	0.0	0.0	0.0	0.0	0.0	0.0	0.0	0.0	0.0	0.0	0.0	0.0	0.0	0.0	0.0	0.0	0.0	0.0	0.0	0.0	0.0	0.0	0.0	0.0	0.0	0.0	0.0	0.0	0.0	0.0	0.0	0.0	0.0	0.0	0.0	0.0	0.0	0.0	0.0	0.0	Vitvi00g04034	Un	864433
Vitvi00g04035	502317219333638	888461844336417	7438689734185830	703724758956153	7339228511168300	6632712701439580	874678563016437	3.53455e+16	1522859487102990	4631940360040470	237565877834754	24166233846948	358298945088933	924416892848715	35598945469417	226545310458029	733331998154614	139953978986884	532513744985797	389589510363009	736628074065781	110538933582696	651612205209835	757907846740123	701654224918501	12880718516916	553655773289426	360040928369464	679247812451967	590220103503215	720345894476694	130595715163493	858256081638016	459822455776365	527020843646817	179888291936305	304571897420599	0.0	539828623195634	292033591718441	557719893098067	237565877834754	277329381207787	205995295731173	256095945519918	460501944657948	Vitvi00g04035	Un	879230
Vitvi00g04036	0.112438857658621	0.254617180408279	0.21126584818169167	0.3760896864340888	0.2909219092265443	0.05377509728650934	0.25349342839240463	0.0	0.0	0.026641288510782832	0.0	0.0	0.0	0.0	0.337316572975863	0.0	0.217145684732754	0.196302000983474	0.350403855508609	0.0	0.124640960078812	0.509156584466263	0.694611995401347	0.0897691189032295	0.34388794499769	0.604496894290663	0.26826883338897	0.0	0.0	0.161325291859528	0.0	0.515606320442444	0.148762970693726	0.0961109940410438	0.0	0.0	0.0	0.0	0.0799238655323485	0.0	0.0	0.0	0.0	0.0	0.0	0.0	Vitvi00g04036	Un	880999
Vitvi00g04037	0.871236851194816	1.78479e+16	1.86127e+16	1.72137e+16	177531210006533	1.03011e+16	1.74312e+16	0.7141244290782085	0.4054951297019805	0.47238136770436867	182040125323081	0.5453526428984442	0.3445820518613625	0.658100043910421	127791086300471	0.677699646669317	232028944189289	156364029777467	147045215577932	171453963510348	170717551681912	216208630774833	193427291684576	172659479878667	150323798442038	150996476976239	198053302440811	183543850602549	107179142004255	117533589113635	0.843214257748638	155266656752564	160404333341208	207264211705671	0.363821095219697	106442776293672	0.810990259403961	0.0	0.465828447037653	0.604803296458311	0.346512359617142	182040125323081	0.0478625657902985	104284272000659	0.371263352972662	0.317900750750063	Vitvi00g04037	Un	882048
Vitvi00g04038	0.051915128809566335	0.014381158236499166	0.0	0.0	0.0	0.0	0.0	0.0	0.0	0.0	0.0	0.0	0.0559637779966255	0.0	0.155745386428699	0.0	0.0	0.0	0.0431434747094975	0.0	0.0	0.0	0.0	0.0	0.0	0.0	0.0	0.0	0.0	0.0	0.0	0.0	0.0	0.0	0.0	0.0	0.0	0.0	0.0	0.0	0.0	0.0	0.0	0.0	0.0	0.111927555993251	Vitvi00g04038	Un	1089517
Vitvi00g04039	3229618123056560	3.22777e+16	227254559303574	2.85294e+16	213041786127844	3855625918798450	2.40049e+16	2187525280875750	1.33173e+16	1.33542e+16	115938840379919	1.82035e+16	1667151836104820	391486411408083	216647615641663	360751409867224	366431257720663	339922929116587	261976458978644	299206988712692	148080163416553	234476525781477	278875005878857	314177548504628	262829901726724	203232364491528	197591502840808	238301491051196	457035499927668	38637820525304	313274070458828	215894467235708	284244893843764	220006187415784	211550620337103	225954435838048	783853410775164	187961600107468	122169922086848	128493420637377	149963095455306	115938840379919	164054000151085	200016772423567	138409857367423	195020509853542	Vitvi00g04039	Un	1097064
Vitvi00g04040	0.0	0.0	0.0	0.0	0.0	0.0	0.0	0.0	0.0	0.0	0.0	0.0	0.0	0.0	0.0	0.0	0.0	0.0	0.0	0.0	0.0	0.0	0.0	0.0	0.0	0.0	0.0	0.0	0.0	0.0	0.0	0.0	0.0	0.0	0.0	0.0	0.0	0.0	0.0	0.0	0.0	0.0	0.0	0.0	0.0	0.0	Vitvi00g04040	Un	1112012
Vitvi00g04041	2.1634e+16	2.91011e+16	2361968862282090	2.63414e+16	337389197297179	3.91339e+16	2768200651174100	5326385356503580	3.65188e+16	4431559863524780	576527361463387	5295381341143170	614276285918238	146443161473049	174063667626528	328512032114279	309792279651859	21649680878881	3467432420412	183839426115056	22889572922948	295855503340093	0.655962980077697	288838018634397	435807762036942	212325708610964	39358496280205	406256920478523	495393884787773	107732483038396	570891132287753	417357761179914	103859016982014	309243417190304	655054155945197	410222915355519	370742371282393	359634350109886	412426850027481	483927355375986	433113753653969	576527361463387	513493795199831	545582473028804	613209706221807	615342865614669	Vitvi00g04041	Un	1125877
Vitvi00g04042	9521136526187430	1102765264300590	1.25372e+16	1.09965e+16	1.32604e+16	1.3626e+16	120635455576418	1.21362e+16	1465410393582430	1.48279e+16	157675412897348	155343336239298	1.37967e+16	801425389441899	102510675749726	102980881091707	110520980491111	966787354843608	123629863314707	126978980776238	12010240338029	12903397440232	117464541340502	110897887273847	101533922121611	128872210567112	144936947644328	124004320261029	149934299738561	123563573250769	135280896134455	10233880131959	138935410230088	120632155179576	133077169549614	10964762944947	173422627210224	119659451506263	136649762267958	141710432466596	166476590163888	157675412897348	170026562517232	140660109961364	118262366814925	157671861486145	Vitvi00g04042	Un	1141118
Vitvi00g04043	0.08024452194867333	0.0	0.0	0.0	0.0	0.0	0.0	0.0	0.0	0.0	0.0	0.0	0.0	0.24073356584602	0.0	0.0	0.0	0.0	0.0	0.0	0.0	0.0	0.0	0.0	0.0	0.0	0.0	0.0	0.0	0.0	0.0	0.0	0.0	0.0	0.0	0.0	0.0	0.0	0.0	0.0	0.0	0.0	0.0	0.0	0.0	0.0	Vitvi00g04043	Un	1153730
Vitvi00g04044	1179122946224400	0.328112804334202	0.18962743530742965	0.30101146566078923	0.16380371920622863	0.7205019886621132	0.258693635112408	0.48173638509102845	0.5092114406209404	0.22790561073460439	0.671150237829126	0.6259057362977379	0.433828939712397	212190985213873	0.893964549904642	0.521494436629843	0.422022151404374	0.450878407640068	0.111437853958164	0.183439007121596	0.23122854342872	0.154214755371973	0.490900674776916	0.0475816585397387	0.364552063665713	0.0457729230654429	0.236990852814471	0.208647381738772	0.548271776867059	0.256528917010711	135670527210857	0.273294471194156	0.197127613632269	0.305658820510799	0.189065773505585	0.774406996676472	0.0819475957185467	0.936475285523334	0.423632327619892	0.0500016748967572	0.210082829687164	0.671150237829126	0.174108131699956	107770334089552	0.337633219654062	0.530024659770732	Vitvi00g04044	Un	1153774
Vitvi00g04045	0.007294956540788467	0.0	0.0	0.0	0.018629458707739865	0.0	0.0105722601827792	0.0	0.02472174492050315	0.007041917842147301	0.0	0.0	0.0	0.0218848696223654	0.0	0.0	0.0	0.0	0.0	0.0	0.0	0.0	0.0	0.0	0.0	0.0368230946738592	0.0190652814493604	0.0	0.0	0.0	0.0	0.0	0.0317167805483376	0.0	0.0	0.0	0.0494434898410063	0.0	0.0	0.0	0.0211257535264419	0.0	0.0	0.0	0.0	0.0	Vitvi00g04045	Un	1157225
Vitvi00g04046	2016086436356090	3.77651e+16	6378354958771080	403721080844829	68966604576234	3.81429e+16	4491292098060410	610579618886937	6185720702835900	8668982492318160	741320028424113	6892582307922110	5935659540219000	170543779177662	190146977808533	244135173920634	352185882647882	248491528955787	532276121717173	472318608196118	880107839496264	561080039938942	650303746966442	234373109232889	326486386335156	912103618554062	806530315963786	350364202769172	354627371962875	459485530067377	330174257552177	520110110590887	564940823646534	262336695180704	59263388040606	628525357367814	102747146117792	209672679389261	108128323622017	884417175357602	634994336117678	741320028424113	82836838262366	550148078960763	421169838114082	765962069929719	Vitvi00g04046	Un	1179232
Vitvi00g04047	2.23712e+16	2.4396e+16	2279181090683380	2579109931594290	2.36595e+16	252732406434836	2.0912e+16	218282010464435	2055099358048440	263865164446873	264967977810067	2639245249451200	282735137632763	198595956519929	226036611983135	246502413681101	242881058212334	214292167314014	274705868636227	26460451239329	237378867857515	181770946954211	212315588091389	267303048760775	294114342626125	220158784861827	254107532311864	235517624794111	268687966732918	221492198983353	268017053588237	232504164677262	186630946328372	208224099877668	251154860697844	185409160231026	223560446444276	187459425165413	228322656166184	225288876382653	337983960791782	264967977810067	305346032250517	222503017639724	273256338800281	292213936465245	Vitvi00g04047	Un	1219059
Vitvi00g04048	7541818118803490	6999151892207230	1.07685e+16	7063063797522130	9473002041253720	5833191516195280	7571994423714460	6851459551302130	1150478166842520	693492637946466	57665563508607	6735395130127260	6.84725e+16	577760558030447	989873811343333	694911066267269	741689057962644	720860575528486	63719593417104	724236910290209	150203770902302	100426318259683	826118037944093	643465921163979	649335180148569	128578693145799	838872383771858	717241297146269	622021806274696	646098929870383	481836718713507	750336255212853	806907427181041	714354644720447	744307011580976	625984898679451	846033048390552	145492328529449	676708245601364	805531663248227	598238004989807	57665563508607	730853782385193	61622524364026	612879185859633	756570146494064	Vitvi00g04048	Un	1248236
Vitvi00g04049	0.09415902453986064	0.02556650353155407	0.0	0.03274910448877073	0.0	0.0	0.0	0.14756542250949556	0.0	0.0	0.0923867302690711	0.0	0.0	0.0	0.184587124656236	0.0978899489633459	0.0	0.0	0.0766995105946622	0.0	0.0	0.0	0.0	0.0982473134663122	0.0	0.0	0.0	0.0	0.0	0.0	0.0	0.0	0.0	0.0	0.195192905054377	0.0999379399646141	0.0	0.0	0.0	0.0	0.0	0.0923867302690711	0.0	0.0	0.0	0.0	Vitvi00g04049	Un	1273078
Vitvi00g04050	0.0	0.0	0.0	0.0	0.0	0.0	0.0	0.0	0.0	0.0	0.0	0.0	0.0	0.0	0.0	0.0	0.0	0.0	0.0	0.0	0.0	0.0	0.0	0.0	0.0	0.0	0.0	0.0	0.0	0.0	0.0	0.0	0.0	0.0	0.0	0.0	0.0	0.0	0.0	0.0	0.0	0.0	0.0	0.0	0.0	0.0	Vitvi00g04050	Un	1292409
Vitvi00g04051	0.4333237014870341	0.44128485547614	0.32383783497740765	0.150177174484775	0.15812141460516901	0.0	0.07730170862036632	0.24353555238715352	0.0	0.3939515846871353	0.0	0.0	0.1227857273040705	0.83102546018078	0.227573167384401	0.241372476895921	0.0	0.0	132385456642842	0.466973728174839	0.504539776757384	0.0	0.208277873811363	0.242253649642962	0.0	0.23304479094963	0.241319452865877	0.0	0.0	0.0	0.0	0.231905125861099	0.0	0.0	0.240648787053341	0.246422317720966	0.0	0.0	0.647054856570109	0.0	0.534799897491297	0.0	0.0	0.0	0.245571454608141	0.0	Vitvi00g04051	Un	1300626
Vitvi00g04052	0.0	0.0	0.0	0.02258558930260053	0.0	0.0	0.0	0.0	0.0	0.09972003197155734	0.0	0.0	0.0	0.0	0.0	0.0	0.0	0.0	0.0	0.0	0.0	0.0	0.0	0.0677567679078016	0.0	0.0	0.0	0.0	0.0	0.0	0.0	0.0	0.0	0.0	0.0	0.0	0.0	0.0	0.0	0.0	0.299160095914672	0.0	0.0	0.0	0.0	0.0	Vitvi00g04052	Un	1313167
Vitvi00g04053	0.03100818118882563	0.04670470313254133	0.028418172190544166	0.041315991272362664	0.015409664618951968	0.0	0.0970325284804171	0.0	0.0206910256399863	0.07130888364978567	0.0451891615446543	0.02198036309391425	0.170498659381467	0.0	0.0451435902691882	0.0478809532972887	0.0	0.140114109397624	0.0	0.0463166877129936	0.0	0.0389378288586389	0.123947973817088	0.0	0.0	0.0462289938568559	0.0	0.0	0.0	0.0	0.0	0.0920058379775013	0.19909174746375	0.0	0.0	0.0	0.0413820512799726	0.0	0.213926650949357	0.0	0.0	0.0451891615446543	0.0439607261878285	0.0	0.340997318762934	0.0	Vitvi00g04053	Un	1402684
Vitvi00g04054	0.0	0.0	0.0	0.0	0.0	0.0	0.0	0.0	0.0	0.0	0.0	0.0	0.0	0.0	0.0	0.0	0.0	0.0	0.0	0.0	0.0	0.0	0.0	0.0	0.0	0.0	0.0	0.0	0.0	0.0	0.0	0.0	0.0	0.0	0.0	0.0	0.0	0.0	0.0	0.0	0.0	0.0	0.0	0.0	0.0	0.0	Vitvi00g04054	Un	1429599
Vitvi00g04055	0.0	0.0	0.0	0.0	0.0	0.0	0.0	0.0	0.0	0.0	0.0	0.0	0.0	0.0	0.0	0.0	0.0	0.0	0.0	0.0	0.0	0.0	0.0	0.0	0.0	0.0	0.0	0.0	0.0	0.0	0.0	0.0	0.0	0.0	0.0	0.0	0.0	0.0	0.0	0.0	0.0	0.0	0.0	0.0	0.0	0.0	Vitvi00g04055	Un	1453263
Vitvi00g04056	0.0	0.0	0.0	0.0	0.0	0.0	0.0	0.0	0.0	0.0	0.0	0.0	0.0	0.0	0.0	0.0	0.0	0.0	0.0	0.0	0.0	0.0	0.0	0.0	0.0	0.0	0.0	0.0	0.0	0.0	0.0	0.0	0.0	0.0	0.0	0.0	0.0	0.0	0.0	0.0	0.0	0.0	0.0	0.0	0.0	0.0	Vitvi00g04056	Un	1454379
Vitvi00g04057	0.0	0.0	0.0	0.0	0.0	0.0	0.0	0.0	0.0	0.0	0.0	0.0	0.0	0.0	0.0	0.0	0.0	0.0	0.0	0.0	0.0	0.0	0.0	0.0	0.0	0.0	0.0	0.0	0.0	0.0	0.0	0.0	0.0	0.0	0.0	0.0	0.0	0.0	0.0	0.0	0.0	0.0	0.0	0.0	0.0	0.0	Vitvi00g04057	Un	1458705
Vitvi00g04058	0.0	0.0	0.0	0.0	0.0	0.0	0.0	0.0	0.0	0.0	0.0	0.0	0.0	0.0	0.0	0.0	0.0	0.0	0.0	0.0	0.0	0.0	0.0	0.0	0.0	0.0	0.0	0.0	0.0	0.0	0.0	0.0	0.0	0.0	0.0	0.0	0.0	0.0	0.0	0.0	0.0	0.0	0.0	0.0	0.0	0.0	Vitvi00g04058	Un	1463486
Vitvi00g04059	0.34379730525856594	0.15877035884229398	0.0	0.0	0.0	0.030975713934041832	0.0	0.105197831541699	0.0	0.22465632886351936	0.0	0.093695066284484	0.0	0.236510169953984	0.485755591200622	0.309126154621092	0.250161987674576	0.226149088852306	0.0	0.0	0.0	0.0	0.0	0.0	0.0	0.0	0.0	0.0	0.0	0.0929271418021255	0.0	0.0	0.0	0.0	0.0	0.210395663083398	0.0	0.0	0.0	0.217356208615533	0.456612777975025	0.0	0.0	0.187390132568968	0.0	0.0	Vitvi00g04059	Un	1487895
Vitvi00g04060	0.601661046418953	0.0	0.14914114995703134	0.0	0.0	0.08474955332353834	0.10098061773912333	0.0	0.0	0.049557215564341665	0.133036891587462	0.0	0.0	113241069373968	0.531610919009961	0.140961526507218	0.0	0.0	0.0	0.136356328627053	0.196434153084208	0.114632968159833	0.0	0.0	0.0	0.0	0.0	0.0	0.0	0.254248659970615	0.0	0.0	0.0	0.30294185321737	0.0	0.0	0.0	0.0	0.0	0.148671646693025	0.0	0.133036891587462	0.0	0.0	0.0	0.0	Vitvi00g04060	Un	1530204
Vitvi00g04061	0.22163762029436798	0.296693280541864	0.137266656182779	0.3658833964164567	0.22335748037028033	0.071199980340877	0.21924870562788168	0.165729825046169	0.0	0.04951258336437933	0.0	0.5326955134665	0.591833519232478	0.0	0.0	0.664912860883104	0.134521068843876	0.364825416922116	0.3907333558596	0.160797557343223	0.115822024224179	0.135180386980935	0.430309946836683	0.667340242412687	0.0	0.32098622149666	0.166191698671783	0.182894520942398	0.213599941022631	0.0	0.0	0.479124741165856	0.0	0.178621375717789	0.331459650092338	0.0	0.0	0.0	0.148537750093138	0.0	0.0	0.0	0.763091850807589	0.302299176125411	101471978413552	0.168947254329436	Vitvi00g04061	Un	1538026
Vitvi00g04062	0.0	0.0	0.0	0.0	0.0	0.0	0.0	0.0	0.0	0.0	0.0	0.0	0.0	0.0	0.0	0.0	0.0	0.0	0.0	0.0	0.0	0.0	0.0	0.0	0.0	0.0	0.0	0.0	0.0	0.0	0.0	0.0	0.0	0.0	0.0	0.0	0.0	0.0	0.0	0.0	0.0	0.0	0.0	0.0	0.0	0.0	Vitvi00g04062	Un	1583290
Vitvi00g04063	0.0	0.0	0.0	0.0	0.038058768991773996	0.0	0.0	0.0	0.0	0.0	0.0	0.0	0.0	0.0	0.0	0.0	0.0	0.0	0.0	0.0	0.0	0.0	0.0	0.0	0.0	0.114176306975322	0.0	0.0	0.0	0.0	0.0	0.0	0.0	0.0	0.0	0.0	0.0	0.0	0.0	0.0	0.0	0.0	0.0	0.0	0.0	0.0	Vitvi00g04063	Un	1599093
Vitvi00g04064	0.0	0.0	0.0	0.0	0.0	0.0	0.0	0.0	0.0	0.0	0.0	0.0	0.0	0.0	0.0	0.0	0.0	0.0	0.0	0.0	0.0	0.0	0.0	0.0	0.0	0.0	0.0	0.0	0.0	0.0	0.0	0.0	0.0	0.0	0.0	0.0	0.0	0.0	0.0	0.0	0.0	0.0	0.0	0.0	0.0	0.0	Vitvi00g04064	Un	1613312
Vitvi00g04065	0.0	0.0	0.0	0.0	0.0	0.0	0.0	0.0	0.0	0.0	0.0	0.0	0.0	0.0	0.0	0.0	0.0	0.0	0.0	0.0	0.0	0.0	0.0	0.0	0.0	0.0	0.0	0.0	0.0	0.0	0.0	0.0	0.0	0.0	0.0	0.0	0.0	0.0	0.0	0.0	0.0	0.0	0.0	0.0	0.0	0.0	Vitvi00g04065	Un	1634191
Vitvi00g04066	0.0	0.0	0.0	0.0	0.0	0.0	0.0	0.0	0.0	0.0	0.0	0.0	0.0	0.0	0.0	0.0	0.0	0.0	0.0	0.0	0.0	0.0	0.0	0.0	0.0	0.0	0.0	0.0	0.0	0.0	0.0	0.0	0.0	0.0	0.0	0.0	0.0	0.0	0.0	0.0	0.0	0.0	0.0	0.0	0.0	0.0	Vitvi00g04066	Un	1644091
Vitvi00g04067	1.06947e+16	0.12215033822856365	0.07848452975735133	0.2086668604594243	0.310011416033534	0.11154605294875534	0.4792418205162747	0.6237184043269375	0.06738316314615	0.1672215573206153	0.147164703083476	0.14247523704322002	0.0	0.178952385230669	147016293973994	155930892154002	0.252375810574351	0.11407520411134	0.0	0.0	0.108647208564274	0.12680638070778	0.0	0.626000581378273	0.0	0.150551059640026	0.779483188460576	0.0	0.0	0.140624258833305	0.194013900012961	10487037107524	0.389021750796424	0.0	108824362994918	0.159193178704695	0.1347663262923	0.0	0.0	0.328919572329701	0.172745099632145	0.147164703083476	0.143164134841778	0.141786339244662	0.0	0.0	Vitvi00g04067	Un	1687260
Vitvi00g04068	0.241195353040503	0.09112813139959867	0.0	0.49981574339973234	0.18610547359405102	0.10488806104398334	0.06248800602668533	0.089053609869458	0.0	0.0	0.164649618301315	0.1586322409370965	0.0	0.200214054763026	0.0	0.523372004358483	0.0	0.0	0.273384394198796	0.0	0.0	0.0	0.150537473150787	0.17509422201917	117381553502924	0.0	0.174419010487218	0.383897410294935	0.0	0.31466418313195	0.0	0.0	0.0	0.187464018080056	0.0	0.178107219738916	0.0	0.0	0.0	0.0	0.0	0.164649618301315	0.0	0.317264481874193	0.0	0.0	Vitvi00g04068	Un	1690764
Vitvi00g04069	0.6916204907268746	0.0	0.1198093455414115	0.1699679649207527	0.22604018081694865	0.041060830098613665	0.29892852162244865	0.346987124920217	0.0793562808450005	0.081369516846887	0.0	0.0	0.2776497513010885	0.627026962203586	0.901472004135108	0.54636250584193	0.0	0.0	0.0	0.264256450827622	0.0951715857966125	0.0	0.235725345553945	0.274178549208313	0.0	0.131878059994752	0.546242482456094	0.0	0.0	0.123182490295841	0.0	0.262466266478453	0.340770991007721	0.293548307381172	0.136181096549565	0.557793153290869	0.0	0.158712561690001	0.244108550540661	0.0	0.0	0.0	0.0	0.0	0.0	0.555299502602177	Vitvi00g04069	Un	1691768
Vitvi00g04070	1.8126e+16	0.29494997885551527	0.14723593588951905	0.23747811656335605	0.5727947801840557	0.28610788425193434	0.13440001073526167	0.367366048848086	0.1578092732749215	0.2790111585747827	0.172327579776506	0.374776631397003	0.2783690511749255	293370646046548	0.860768975080895	164333385824477	0.073882037810626	0.66790145412339	0.14306644463253	0.176627368687893	0.190836288618078	0.0742441503625862	0.0787786776592201	0.458148093884358	0.17550757814649	0.705171802666237	0.912762697368343	0.100449840517587	0.11731395724559	0.741009695510213	0.0	0.175430820599588	0.227769211606197	0.0	0.455112991059428	0.279619106636744	0.315618546549843	0.0	0.24474095611201	0.28886977984396	0.303422739768378	0.172327579776506	0.251464464825713	0.498088797968293	0.0	0.556738102349851	Vitvi00g04070	Un	1692741
Vitvi00g04071	0.0	0.0	0.0	0.0	0.0	0.0	0.0	0.0	0.0	0.0	0.0	0.0	0.0	0.0	0.0	0.0	0.0	0.0	0.0	0.0	0.0	0.0	0.0	0.0	0.0	0.0	0.0	0.0	0.0	0.0	0.0	0.0	0.0	0.0	0.0	0.0	0.0	0.0	0.0	0.0	0.0	0.0	0.0	0.0	0.0	0.0	Vitvi00g04071	Un	1723753
Vitvi00g04072	0.0	0.0	0.0	0.0	0.0	0.0	0.0	0.0	0.0	0.0	0.0	0.0	0.0	0.0	0.0	0.0	0.0	0.0	0.0	0.0	0.0	0.0	0.0	0.0	0.0	0.0	0.0	0.0	0.0	0.0	0.0	0.0	0.0	0.0	0.0	0.0	0.0	0.0	0.0	0.0	0.0	0.0	0.0	0.0	0.0	0.0	Vitvi00g04072	Un	1727339
Vitvi00g04073	0.0	0.0	0.0	0.0	0.0	0.0	0.0	0.0	0.0	0.0	0.0	0.0	0.0	0.0	0.0	0.0	0.0	0.0	0.0	0.0	0.0	0.0	0.0	0.0	0.0	0.0	0.0	0.0	0.0	0.0	0.0	0.0	0.0	0.0	0.0	0.0	0.0	0.0	0.0	0.0	0.0	0.0	0.0	0.0	0.0	0.0	Vitvi00g04073	Un	1727918
Vitvi00g04074	0.0	0.0	0.0	0.0	0.0	0.0	0.0	0.0	0.0	0.0	0.0	0.0	0.0	0.0	0.0	0.0	0.0	0.0	0.0	0.0	0.0	0.0	0.0	0.0	0.0	0.0	0.0	0.0	0.0	0.0	0.0	0.0	0.0	0.0	0.0	0.0	0.0	0.0	0.0	0.0	0.0	0.0	0.0	0.0	0.0	0.0	Vitvi00g04074	Un	1741338
Vitvi00g04075	0.0	0.0	0.0	0.0	0.0	0.0	0.0	0.0	0.0	0.0	0.0	0.0	0.0	0.0	0.0	0.0	0.0	0.0	0.0	0.0	0.0	0.0	0.0	0.0	0.0	0.0	0.0	0.0	0.0	0.0	0.0	0.0	0.0	0.0	0.0	0.0	0.0	0.0	0.0	0.0	0.0	0.0	0.0	0.0	0.0	0.0	Vitvi00g04075	Un	1761148
Vitvi00g04076	0.0	0.0	0.0	0.0	0.0	0.0	0.0	0.0	0.0	0.0	0.0	0.0	0.0	0.0	0.0	0.0	0.0	0.0	0.0	0.0	0.0	0.0	0.0	0.0	0.0	0.0	0.0	0.0	0.0	0.0	0.0	0.0	0.0	0.0	0.0	0.0	0.0	0.0	0.0	0.0	0.0	0.0	0.0	0.0	0.0	0.0	Vitvi00g04076	Un	1765534
Vitvi00g04077	0.0	0.0	0.0	0.0	0.0	0.0	0.0	0.0	0.0	0.0	0.0	0.0	0.0	0.0	0.0	0.0	0.0	0.0	0.0	0.0	0.0	0.0	0.0	0.0	0.0	0.0	0.0	0.0	0.0	0.0	0.0	0.0	0.0	0.0	0.0	0.0	0.0	0.0	0.0	0.0	0.0	0.0	0.0	0.0	0.0	0.0	Vitvi00g04077	Un	1786525
Vitvi00g04078	0.0	0.0	0.0	0.0	0.0	0.0	0.0	0.0	0.0	0.0	0.0	0.0	0.0	0.0	0.0	0.0	0.0	0.0	0.0	0.0	0.0	0.0	0.0	0.0	0.0	0.0	0.0	0.0	0.0	0.0	0.0	0.0	0.0	0.0	0.0	0.0	0.0	0.0	0.0	0.0	0.0	0.0	0.0	0.0	0.0	0.0	Vitvi00g04078	Un	1786918
Vitvi00g04079	0.0	0.0	0.0	0.0	0.0	0.0	0.0	0.0	0.0	0.0	0.0	0.0	0.0	0.0	0.0	0.0	0.0	0.0	0.0	0.0	0.0	0.0	0.0	0.0	0.0	0.0	0.0	0.0	0.0	0.0	0.0	0.0	0.0	0.0	0.0	0.0	0.0	0.0	0.0	0.0	0.0	0.0	0.0	0.0	0.0	0.0	Vitvi00g04079	Un	1787212
Vitvi00g04080	0.0	0.0	0.0	0.0	0.0	0.0	0.0	0.0	0.0	0.0	0.0	0.0	0.0	0.0	0.0	0.0	0.0	0.0	0.0	0.0	0.0	0.0	0.0	0.0	0.0	0.0	0.0	0.0	0.0	0.0	0.0	0.0	0.0	0.0	0.0	0.0	0.0	0.0	0.0	0.0	0.0	0.0	0.0	0.0	0.0	0.0	Vitvi00g04080	Un	1791684
Vitvi00g04081	0.0	0.034897267936758965	0.0	0.0	0.025342247346266934	0.028658262354855666	0.04390459926721257	0.0	0.02985998994319595	0.0	0.0	0.0	0.0	0.0	0.0	0.0	0.0	0.0505509728022801	0.0541408310079968	0.0	0.0	0.0	0.0	0.0	0.0	0.0	0.0	0.0760267420388008	0.0	0.0	0.085974787064567	0.0	0.0574633435816941	0.0742504542199436	0.0	0.0	0.0597199798863919	0.0	0.0	0.0	0.0	0.0	0.0	0.0	0.0	0.0	Vitvi00g04081	Un	1793748
Vitvi00g04082	0.0	0.0	0.0	0.0	0.0	0.0	0.0	0.0	0.0	0.09628992661465334	0.0	0.0	0.0	0.0	0.0	0.0	0.0	0.0	0.0	0.0	0.0	0.0	0.0	0.0	0.0	0.0	0.0	0.0	0.0	0.0	0.0	0.0	0.0	0.0	0.0	0.0	0.0	0.0	0.0	0.28886977984396	0.0	0.0	0.0	0.0	0.0	0.0	Vitvi00g04082	Un	1855874
Vitvi00g04083	0.0	0.0	0.0	0.0	0.0	0.0	0.0	0.0	0.0	0.0	0.0	0.0	0.0	0.0	0.0	0.0	0.0	0.0	0.0	0.0	0.0	0.0	0.0	0.0	0.0	0.0	0.0	0.0	0.0	0.0	0.0	0.0	0.0	0.0	0.0	0.0	0.0	0.0	0.0	0.0	0.0	0.0	0.0	0.0	0.0	0.0	Vitvi00g04083	Un	1919623
Vitvi00g04084	0.0	0.0	0.0	0.0	0.0	0.0	0.0	0.0	0.0	0.0	0.0	0.0	0.0	0.0	0.0	0.0	0.0	0.0	0.0	0.0	0.0	0.0	0.0	0.0	0.0	0.0	0.0	0.0	0.0	0.0	0.0	0.0	0.0	0.0	0.0	0.0	0.0	0.0	0.0	0.0	0.0	0.0	0.0	0.0	0.0	0.0	Vitvi00g04084	Un	1924853
Vitvi00g04085	0.0	0.0	0.0	0.0	0.0	0.0	0.0	0.0	0.0	0.0	0.0	0.0	0.0	0.0	0.0	0.0	0.0	0.0	0.0	0.0	0.0	0.0	0.0	0.0	0.0	0.0	0.0	0.0	0.0	0.0	0.0	0.0	0.0	0.0	0.0	0.0	0.0	0.0	0.0	0.0	0.0	0.0	0.0	0.0	0.0	0.0	Vitvi00g04085	Un	1927220
Vitvi00g04086	0.0	0.0	0.0	0.0	0.0	0.0	0.0	0.0	0.0	0.0	0.0	0.0	0.0	0.0	0.0	0.0	0.0	0.0	0.0	0.0	0.0	0.0	0.0	0.0	0.0	0.0	0.0	0.0	0.0	0.0	0.0	0.0	0.0	0.0	0.0	0.0	0.0	0.0	0.0	0.0	0.0	0.0	0.0	0.0	0.0	0.0	Vitvi00g04086	Un	1929587
Vitvi00g04087	0.0	0.0	0.0	0.0	0.0	0.0	0.0	0.0	0.0	0.0	0.0	0.0	0.0	0.0	0.0	0.0	0.0	0.0	0.0	0.0	0.0	0.0	0.0	0.0	0.0	0.0	0.0	0.0	0.0	0.0	0.0	0.0	0.0	0.0	0.0	0.0	0.0	0.0	0.0	0.0	0.0	0.0	0.0	0.0	0.0	0.0	Vitvi00g04087	Un	1930993
Vitvi00g04088	0.0	0.0	0.0	0.0	0.0	0.0	0.0	0.0	0.0	0.0	0.0	0.0	0.0	0.0	0.0	0.0	0.0	0.0	0.0	0.0	0.0	0.0	0.0	0.0	0.0	0.0	0.0	0.0	0.0	0.0	0.0	0.0	0.0	0.0	0.0	0.0	0.0	0.0	0.0	0.0	0.0	0.0	0.0	0.0	0.0	0.0	Vitvi00g04088	Un	1932547
Vitvi00g04089	0.0	0.0	0.0	0.0	0.0	0.0	0.0	0.0	0.0	0.0	0.0	0.0	0.0	0.0	0.0	0.0	0.0	0.0	0.0	0.0	0.0	0.0	0.0	0.0	0.0	0.0	0.0	0.0	0.0	0.0	0.0	0.0	0.0	0.0	0.0	0.0	0.0	0.0	0.0	0.0	0.0	0.0	0.0	0.0	0.0	0.0	Vitvi00g04089	Un	1933073
Vitvi00g04090	0.0	0.0	0.0	0.0	0.0	0.0	0.0	0.0	0.0	0.0	0.0	0.0	0.0	0.0	0.0	0.0	0.0	0.0	0.0	0.0	0.0	0.0	0.0	0.0	0.0	0.0	0.0	0.0	0.0	0.0	0.0	0.0	0.0	0.0	0.0	0.0	0.0	0.0	0.0	0.0	0.0	0.0	0.0	0.0	0.0	0.0	Vitvi00g04090	Un	1938761
Vitvi00g04091	0.0	0.0	0.0	0.0	0.0	0.0	0.0	0.0	0.0	0.0	0.0	0.0	0.0	0.0	0.0	0.0	0.0	0.0	0.0	0.0	0.0	0.0	0.0	0.0	0.0	0.0	0.0	0.0	0.0	0.0	0.0	0.0	0.0	0.0	0.0	0.0	0.0	0.0	0.0	0.0	0.0	0.0	0.0	0.0	0.0	0.0	Vitvi00g04091	Un	2012641
Vitvi00g04092	0.0	0.0	0.0	0.0	0.0	0.0	0.0	0.0	0.0	0.0	0.0	0.0	0.0	0.0	0.0	0.0	0.0	0.0	0.0	0.0	0.0	0.0	0.0	0.0	0.0	0.0	0.0	0.0	0.0	0.0	0.0	0.0	0.0	0.0	0.0	0.0	0.0	0.0	0.0	0.0	0.0	0.0	0.0	0.0	0.0	0.0	Vitvi00g04092	Un	2016194
Vitvi00g04093	0.0	0.0	0.0	0.0	0.0	0.0	0.0	0.0	0.0	0.0	0.0	0.0	0.0	0.0	0.0	0.0	0.0	0.0	0.0	0.0	0.0	0.0	0.0	0.0	0.0	0.0	0.0	0.0	0.0	0.0	0.0	0.0	0.0	0.0	0.0	0.0	0.0	0.0	0.0	0.0	0.0	0.0	0.0	0.0	0.0	0.0	Vitvi00g04093	Un	2050998
Vitvi00g04094	0.0	0.0	0.0	0.0	0.0	0.0	0.0	0.0	0.0	0.0	0.0	0.0	0.0	0.0	0.0	0.0	0.0	0.0	0.0	0.0	0.0	0.0	0.0	0.0	0.0	0.0	0.0	0.0	0.0	0.0	0.0	0.0	0.0	0.0	0.0	0.0	0.0	0.0	0.0	0.0	0.0	0.0	0.0	0.0	0.0	0.0	Vitvi00g04094	Un	2056443
Vitvi00g04095	0.0	0.0	0.0	0.0	0.0	0.0	0.0	0.0	0.0	0.0	0.0	0.0	0.0	0.0	0.0	0.0	0.0	0.0	0.0	0.0	0.0	0.0	0.0	0.0	0.0	0.0	0.0	0.0	0.0	0.0	0.0	0.0	0.0	0.0	0.0	0.0	0.0	0.0	0.0	0.0	0.0	0.0	0.0	0.0	0.0	0.0	Vitvi00g04095	Un	2057069
Vitvi00g04096	0.0	0.0	0.0	0.0	0.0	0.0	0.0	0.0	0.0	0.0	0.0	0.0	0.0	0.0	0.0	0.0	0.0	0.0	0.0	0.0	0.0	0.0	0.0	0.0	0.0	0.0	0.0	0.0	0.0	0.0	0.0	0.0	0.0	0.0	0.0	0.0	0.0	0.0	0.0	0.0	0.0	0.0	0.0	0.0	0.0	0.0	Vitvi00g04096	Un	2064154
Vitvi00g04097	0.0	0.0	0.0	0.0	0.0	0.0	0.0	0.0	0.0	0.0	0.0	0.0	0.0	0.0	0.0	0.0	0.0	0.0	0.0	0.0	0.0	0.0	0.0	0.0	0.0	0.0	0.0	0.0	0.0	0.0	0.0	0.0	0.0	0.0	0.0	0.0	0.0	0.0	0.0	0.0	0.0	0.0	0.0	0.0	0.0	0.0	Vitvi00g04097	Un	2069562
Vitvi00g04098	0.0	0.0	0.0	0.0	0.0	0.0	0.0	0.0	0.0	0.0	0.0	0.0	0.0	0.0	0.0	0.0	0.0	0.0	0.0	0.0	0.0	0.0	0.0	0.0	0.0	0.0	0.0	0.0	0.0	0.0	0.0	0.0	0.0	0.0	0.0	0.0	0.0	0.0	0.0	0.0	0.0	0.0	0.0	0.0	0.0	0.0	Vitvi00g04098	Un	2136911
Vitvi00g04099	0.0	0.03168718510544626	0.0	0.0	0.0	0.0	0.0	0.0	0.0	0.0	0.0	0.0	0.0	0.0	0.0	0.0	0.0950615553163388	0.0	0.0	0.0	0.0	0.0	0.0	0.0	0.0	0.0	0.0	0.0	0.0	0.0	0.0	0.0	0.0	0.0	0.0	0.0	0.0	0.0	0.0	0.0	0.0	0.0	0.0	0.0	0.0	0.0	Vitvi00g04099	Un	2161450
Vitvi00g04100	0.0	0.0	0.0	0.0	0.0	0.0	0.0	0.0	0.0	0.0	0.0	0.0	0.0	0.0	0.0	0.0	0.0	0.0	0.0	0.0	0.0	0.0	0.0	0.0	0.0	0.0	0.0	0.0	0.0	0.0	0.0	0.0	0.0	0.0	0.0	0.0	0.0	0.0	0.0	0.0	0.0	0.0	0.0	0.0	0.0	0.0	Vitvi00g04100	Un	2165073
Vitvi00g04101	0.0	0.0	0.0	0.0	0.0	0.0	0.0	0.0	0.0	0.0	0.113901448276937	0.0	0.0	0.0	0.0	0.0	0.0	0.0	0.0	0.0	0.0	0.0	0.0	0.0	0.0	0.0	0.0	0.0	0.0	0.0	0.0	0.0	0.0	0.0	0.0	0.0	0.0	0.0	0.0	0.0	0.0	0.113901448276937	0.0	0.0	0.0	0.0	Vitvi00g04101	Un	2170299
Vitvi00g04102	1.94227e+16	0.3185625100799193	0.648932774135304	0.5109451560172488	0.46472810288550304	0.27647927466410666	0.29040302378883265	0.6124168777089131	0.2643853276220475	0.14969439607846563	0.192472354727231	0.447213938496773	0.1658186014714835	308941409502392	126903648201162	146834923445019	0.165037422424199	0.566943201914461	0.223706905901098	0.236729737199745	127886818414198	0.431200401064187	0.4927314514704	0.491236567331561	0.548867449249785	0.590703810393158	0.489342223866917	0.314138274396434	0.314466579838874	0.514971244153446	0.0	0.235126030386948	0.373112682283916	0.262970358695634	101662971382488	0.208204041592946	0.528770655244095	0.0	0.145787051017339	0.258110497730946	0.0451856394871119	0.192472354727231	0.449376312142247	0.445051564851299	0.0	0.331637202942967	Vitvi00g04102	Un	2190560
Vitvi00g04103	3888746352248640	0.182826473818399	0.15388142464087531	0.5436089748472344	0.6248420704256877	0.23674484004339869	0.3257625321272796	134576109088164	0.076912095308232	0.5746744553850397	0.335951746432986	0.6497066837605885	0.271339529680609	388091687969947	369174249312473	409357968392174	0.288065319140421	0.260414102314776	0.0	0.172167081599815	0.0	0.289477192322811	0.767893171122701	0.178631479029659	0.684302274389343	0.343682216956019	0.355885253721394	117495874059965	0.228702967155545	0.481531552974651	0.0	0.342001498744651	0.444034927676727	0.191251169960461	141958476403183	127193741773145	0.153824190616464	0.0	0.954242515749858	0.375433451245012	0.394347399160249	0.335951746432986	0.490228704155179	0.809184663365998	0.0	0.542679059361218	Vitvi00g04103	Un	2206000
Vitvi00g04104	5219504242261770	0.5974678366492946	1.21567e+16	0.5850455109340397	0.0	0.24076577648732533	0.07400582127945433	1.87598e+16	0.115368142962348	0.2672369352683273	0.0	0.612785880193975	1.22144e+16	337026992184427	427906516248548	800917764245557	0.216048989355316	136717403715258	0.209180483439988	284075684639694	0.372034380841303	0.434215788484216	0.460735902673621	0.267947218544488	102645341158401	0.0	0.0	0.0	0.0	0.722297329461976	0.0	0.0	0.222017463838363	0.0	266172143255968	109023207234125	0.230736285924696	0.0	0.238560628937464	0.563150176867518	0.0	0.0	122557176038795	0.0	0.814850735745193	162803717808365	Vitvi00g04104	Un	2206876
Vitvi00g04105	0.8035923012315367	0.06694475726502734	0.16004263923363035	0.16605179740785167	0.0	0.106298562199056	0.0	0.0	0.0	0.0	0.0	0.0	0.0	0.0	116991839570854	124085850798607	0.200834271795082	0.0	0.0	0.480127917700891	0.0	0.0	0.0	0.498155392223555	0.0	0.0	0.0	0.0	0.318895686597168	0.0	0.0	0.0	0.0	0.0	0.0	0.0	0.0	0.0	0.0	0.0	0.0	0.0	0.0	0.0	0.0	0.0	Vitvi00g04105	Un	2209613
Vitvi00g04106	0.0	0.0	0.0	0.0	0.0	0.0	0.0	0.0	0.0	0.0	0.0	0.0	0.0877863184260795	0.0	0.0	0.0	0.0	0.0	0.0	0.0	0.0	0.0	0.0	0.0	0.0	0.0	0.0	0.0	0.0	0.0	0.0	0.0	0.0	0.0	0.0	0.0	0.0	0.0	0.0	0.0	0.0	0.0	0.0	0.0	0.0	0.175572636852159	Vitvi00g04106	Un	2212404
Vitvi00g04107	0.049442979818634665	0.08217804706570933	0.13602018785220202	0.09565704190287434	0.0	0.0	0.288757743982455	0.0803072731858505	0.0679847985313835	0.09372024708257533	0.148478673646721	0.0	0.0799482542808935	0.0	0.148328939455904	0.0	0.0	0.0	0.246534141197128	0.15218340248555	0.0	0.255877161071056	0.135752542752049	0.0	0.151218582956574	0.0	0.0	0.0	0.0	0.0	0.0	0.60460979242358	0.261663439523785	0.0	0.0	0.160614546371701	0.135969597062767	0.0	0.281160741247726	0.0	0.0	0.148478673646721	0.0	0.0	0.0	0.159896508561787	Vitvi00g04107	Un	2212936
Vitvi00g04108	0.6647646177205013	0.217235320249159	0.1317153073574626	0.11940217288736432	0.2023623851153251	0.08751606401282003	0.28334018202097366	0.26931402707441465	0.0653587762705145	0.0	0.0	0.0343816659541776	0.03846934803947265	104145679988321	0.499098234049051	0.453738819229243	0.244793704677267	0.110648052056493	0.296264204013717	0.219457610451266	0.0526915646685108	0.122996746952611	0.130508882302399	0.227697636359694	0.0	0.365070166079892	0.0756065238592662	0.166410465406817	0.194348444192265	0.0681997478461951	0.0	0.435941824580092	0.251556268040034	0.162522453442795	0.0753964010939653	0.463231653054864	0.130717552541029	0.0	0.0	0.0	0.0	0.0	0.0	0.0687633319083552	0.0769386960789453	0.0	Vitvi00g04108	Un	2253034
Vitvi00g04109	0.20259562462269834	0.0	0.16640396995008666	0.0	0.157616416421904	0.0	0.213499529534566	0.0	0.0	0.0	0.0	0.098643580714152	0.0	0.0	0.607786873868095	0.0	0.0	0.0	0.0	0.0	0.149721153265403	0.349490756584857	0.0	0.0	0.0	0.0	0.0	0.472849249265712	0.0	0.0	0.0	0.0	0.178696983089414	0.461801605514284	0.0	0.0	0.0	0.0	0.0	0.0	0.0	0.0	0.197287161428304	0.0	0.0	0.0	Vitvi00g04109	Un	2272118
Vitvi00g04110	0.118386353529374	0.0	0.08408996279289734	0.0	0.3107263879328393	0.0	0.06690937266361634	0.0601621967633355	0.0	0.03594749203167267	0.341704344830811	0.0	0.0	0.0	0.113786583692201	0.241372476895921	0.0	0.0	0.0	0.0	0.252269888378692	0.0	0.0	0.0	0.0	0.932179163798518	0.0	0.0	0.0	0.0	0.0	0.0	0.200728117990849	0.0	0.120324393526671	0.0	0.0	0.0	0.107842476095018	0.0	0.0	0.341704344830811	0.0	0.0	0.0	0.0	Vitvi00g04110	Un	2282492
Vitvi00g04111	0.227573167384401	0.0	0.36434641678129304	0.0	0.0	0.21767864723511599	0.0	0.1203243935266705	0.0	0.0	0.0	0.0	0.0	0.0	0.682719502153203	0.0	0.0	0.0	0.0	0.700460592262259	0.0	0.39257865808162	0.0	0.0	0.0	0.0	0.0	0.0	0.0	0.653035941705348	0.0	0.0	0.0	0.0	0.240648787053341	0.0	0.0	0.0	0.0	0.0	0.0	0.0	0.0	0.0	0.0	0.0	Vitvi00g04111	Un	2284169
Vitvi00g04112	0.17971832199184534	0.2673420586050153	0.25656725684121134	0.434954888072507	0.17043187966288767	0.3893889149748507	0.36767202856479897	0.173934271830633	0.4054241674853495	0.19017936750327635	0.164649618301315	0.0	0.0886554898956445	0.200214054763026	0.164483576426349	0.174457334786161	0.0	0.255257387417454	0.546768788397592	0.506273497377672	0.121555787799634	0.141872485346328	0.451612419452361	0.350188444038341	0.503063800726819	0.336876628501445	0.174419010487218	0.0	0.224174195528702	0.94399254939585	0.0	0.335229191838817	0.580322875775524	0.187464018080056	0.347868543661266	0.0	0.0	0.810848334970699	0.0	0.183999562738892	0.386538539770937	0.164649618301315	0.0	0.0	0.0	0.177310979791289	Vitvi00g04112	Un	2290250
Vitvi00g04113	0.0	0.0	0.073482671897329	0.0	0.0	0.0	0.0	0.0	0.0	0.0	0.0	0.0	0.0	0.0	0.0	0.0	0.0	0.0	0.0	0.0	0.0	0.220448015691987	0.0	0.0	0.0	0.0	0.0	0.0	0.0	0.0	0.0	0.0	0.0	0.0	0.0	0.0	0.0	0.0	0.0	0.0	0.0	0.0	0.0	0.0	0.0	0.0	Vitvi00g04113	Un	2295695
Vitvi00g04114	0.10373646070443467	0.04183609668799767	0.0	0.046073590267362	0.0	0.0	0.044403492767672664	0.0	0.069220885777409	0.11830421974807466	0.0	0.0	0.0	0.0	0.151025829264193	0.160183552849111	0.0	0.0	0.125508290063993	0.0	0.0	0.0	0.138220770802086	0.0	0.0	0.0	0.0	0.0	0.0	0.0	0.0	0.0	0.133210478303018	0.0	0.0	0.0	0.138441771554818	0.0	0.0	0.0	0.354912659244224	0.0	0.0	0.0	0.0	0.0	Vitvi00g04114	Un	2296977
Vitvi00g04115	0.0	0.0	0.0	0.0	0.0	0.0	0.036693538422646665	0.0	0.0	0.0	0.0	0.0	0.0	0.0	0.0	0.0	0.0	0.0	0.0	0.0	0.0	0.0	0.0	0.0	0.0	0.0	0.0	0.0	0.0	0.0	0.0	0.0	0.0	0.11008061526794	0.0	0.0	0.0	0.0	0.0	0.0	0.0	0.0	0.0	0.0	0.0	0.0	Vitvi00g04115	Un	2298417
Vitvi00g04116	0.1872372178802373	0.0	0.0	0.035195103676457	0.078760508052421	0.0	0.033919334753083334	0.3108426327410285	0.0	0.0	0.346450238509017	0.056172039017781	0.062181975551806	0.561711653640712	0.0	0.0	0.0	0.0	0.0	0.0	0.0	0.0	0.105585311029371	0.0	0.0	0.236281524157263	0.0	0.0	0.0	0.0	0.0	0.0	0.10175800425925	0.0	0.121995565658986	0.499689699823071	0.0	0.0	0.0	0.0	0.0	0.346450238509017	0.112344078035562	0.0	0.0	0.124363951103612	Vitvi00g04116	Un	2299053
Vitvi00g04117	0.0	0.0	0.0	0.0	0.0	0.0	0.0	0.0	0.0	0.0	0.0	0.0	0.0	0.0	0.0	0.0	0.0	0.0	0.0	0.0	0.0	0.0	0.0	0.0	0.0	0.0	0.0	0.0	0.0	0.0	0.0	0.0	0.0	0.0	0.0	0.0	0.0	0.0	0.0	0.0	0.0	0.0	0.0	0.0	0.0	0.0	Vitvi00g04117	Un	2312380
Vitvi00g04118	0.0	0.0	0.0	0.0	0.0	0.0	0.0	0.0	0.0	0.0	0.0	0.0	0.0	0.0	0.0	0.0	0.0	0.0	0.0	0.0	0.0	0.0	0.0	0.0	0.0	0.0	0.0	0.0	0.0	0.0	0.0	0.0	0.0	0.0	0.0	0.0	0.0	0.0	0.0	0.0	0.0	0.0	0.0	0.0	0.0	0.0	Vitvi00g04118	Un	2315773
Vitvi00g04119	0.0	0.0	0.0	0.0	0.0	0.0	0.0	0.0	0.0	0.0	0.0	0.0	0.0	0.0	0.0	0.0	0.0	0.0	0.0	0.0	0.0	0.0	0.0	0.0	0.0	0.0	0.0	0.0	0.0	0.0	0.0	0.0	0.0	0.0	0.0	0.0	0.0	0.0	0.0	0.0	0.0	0.0	0.0	0.0	0.0	0.0	Vitvi00g04119	Un	2317924
Vitvi00g04120	0.0	0.0	0.0	0.0	0.0	0.0	0.0	0.0	0.0	0.0	0.0	0.0	0.0	0.0	0.0	0.0	0.0	0.0	0.0	0.0	0.0	0.0	0.0	0.0	0.0	0.0	0.0	0.0	0.0	0.0	0.0	0.0	0.0	0.0	0.0	0.0	0.0	0.0	0.0	0.0	0.0	0.0	0.0	0.0	0.0	0.0	Vitvi00g04120	Un	2349860
Vitvi00g04121	0.0	0.0	0.0	0.0	0.0	0.0	0.0	0.0	0.0	0.0	0.0	0.0	0.0	0.0	0.0	0.0	0.0	0.0	0.0	0.0	0.0	0.0	0.0	0.0	0.0	0.0	0.0	0.0	0.0	0.0	0.0	0.0	0.0	0.0	0.0	0.0	0.0	0.0	0.0	0.0	0.0	0.0	0.0	0.0	0.0	0.0	Vitvi00g04121	Un	2350725
Vitvi00g04122	0.1470034014712658	0.033347613302027	0.011537134476633766	0.0136364583664543	0.0	0.0	0.015244658475109201	0.0217256391227422	0.01839202279109895	0.0	0.0	0.0195381005279238	0.0	0.195377966483726	0.160510543179336	0.0851216947507355	0.0	0.0	0.100042839906081	0.0	0.0	0.0346114034299013	0.0	0.0	0.0409093750993629	0.0	0.0	0.0	0.0	0.0	0.0	0.0	0.0	0.0457339754253276	0.0	0.0434512782454844	0.0367840455821979	0.0	0.0	0.0	0.0	0.0	0.0390762010558476	0.0	0.0	0.0	Vitvi00g04122	Un	2370172
Vitvi00g04123	0.9285073055856476	0.337332432419765	0.433716801001937	0.3342442731270596	0.38455779783852145	0.6103639214302844	0.5687051792334566	0.1255434289134005	0.0536638033826425	0.202466272101523	0.293004117141533	0.198521471448115	0.0631501660121872	106887965414795	138548754097888	0.331154721630113	0.23449013253443	0.469387752547405	0.30811941217746	0.440461907272196	0.288421328921606	0.572267166812009	0.55364075383921	0.270045473975533	0.179046591566436	0.319729423448513	0.765627066003211	0.0683169040638402	0.292549958377903	0.559964256983051	0.978577548929899	0.676102414707026	0.585208130994465	0.444804991998879	0.103175576281679	0.147911281545122	0.107327606765285	0.0	0.184945201760446	0.261950826201492	0.160502788342631	0.293004117141533	0.190026005134545	0.207016937761685	0.0842288935930819	0.0420714384312925	Vitvi00g04123	Un	2388510
Vitvi00g04124	0.0	0.0	0.0	0.0	0.0	0.0	0.0	0.0	0.0	0.0	0.0	0.0	0.0	0.0	0.0	0.0	0.0	0.0	0.0	0.0	0.0	0.0	0.0	0.0	0.0	0.0	0.0	0.0	0.0	0.0	0.0	0.0	0.0	0.0	0.0	0.0	0.0	0.0	0.0	0.0	0.0	0.0	0.0	0.0	0.0	0.0	Vitvi00g04124	Un	2389438
Vitvi00g04125	0.0	0.025147380522840032	0.022362722345652133	0.05538901562196533	0.0	0.0	0.0	0.0	0.0	0.035555913039038996	0.0	0.0	0.0979601977398595	0.0	0.0	0.0	0.0	0.0	0.0754421415685201	0.0	0.0670881670369564	0.0	0.166167046865896	0.0	0.0	0.0	0.0	0.0	0.0	0.0	0.0	0.0	0.0	0.0	0.0	0.0	0.0	0.0	0.0	0.0	0.106667739117117	0.0	0.0	0.0	0.195920395479719	0.0	Vitvi00g04125	Un	2425989
Vitvi00g04126	0.4461664977221857	0.18777560580406352	0.1104660613455231	0.322662590340499	0.33006906974092165	0.251573263871099	0.2798456189832399	0.0	0.03625855921673795	0.0	0.0	0.0	0.0	0.770347410707263	0.316435070839262	0.251717011620032	0.067901110940242	0.429683268819381	0.0657424376525676	0.0	0.0584625455607763	0.272935638475793	0.217204068403278	0.589483880797874	0.161299821820345	0.0	0.251661715131557	0.738545494091208	0.754719791613297	0.0	0.0	0.0806146389898107	0.4884384204444	0.270483797515509	0.0	0.0	0.0725171184334759	0.0	0.0	0.0	0.0	0.0	0.0	0.0	0.0	0.0	Vitvi00g04126	Un	2428309
Vitvi00g04127	0.0	0.0	0.11447211718193967	0.04122264900684434	0.07931128083600433	0.0	0.0	0.0	0.0	0.0	0.0	0.0	0.0	0.0	0.0	0.0	0.0	0.0	0.0	0.0	0.343416351545819	0.0	0.0	0.123667947020533	0.0	0.237933842508013	0.0	0.0	0.0	0.0	0.0	0.0	0.0	0.0	0.0	0.0	0.0	0.0	0.0	0.0	0.0	0.0	0.0	0.0	0.0	0.0	Vitvi00g04127	Un	2429501
Vitvi00g04128	0.0	0.0	0.0	0.0	0.0	0.0	0.0	0.0	0.0	0.0	0.0	0.0	0.0	0.0	0.0	0.0	0.0	0.0	0.0	0.0	0.0	0.0	0.0	0.0	0.0	0.0	0.0	0.0	0.0	0.0	0.0	0.0	0.0	0.0	0.0	0.0	0.0	0.0	0.0	0.0	0.0	0.0	0.0	0.0	0.0	0.0	Vitvi00g04128	Un	2430933
Vitvi00g04129	0.0	0.0	0.0	0.0	0.0	0.0	0.0	0.0	0.0	0.0	0.0	0.0	0.0	0.0	0.0	0.0	0.0	0.0	0.0	0.0	0.0	0.0	0.0	0.0	0.0	0.0	0.0	0.0	0.0	0.0	0.0	0.0	0.0	0.0	0.0	0.0	0.0	0.0	0.0	0.0	0.0	0.0	0.0	0.0	0.0	0.0	Vitvi00g04129	Un	2487124
Vitvi00g04130	0.0	0.0	0.0	0.0	0.0	0.0	0.0	0.0	0.0	0.0	0.0	0.0	0.0	0.0	0.0	0.0	0.0	0.0	0.0	0.0	0.0	0.0	0.0	0.0	0.0	0.0	0.0	0.0	0.0	0.0	0.0	0.0	0.0	0.0	0.0	0.0	0.0	0.0	0.0	0.0	0.0	0.0	0.0	0.0	0.0	0.0	Vitvi00g04130	Un	2488619
Vitvi00g04131	0.144860037753632	0.0	0.0	0.0	0.05523310319058167	0.0	0.0	0.0	0.0	0.0	0.0	0.0	0.0	0.0	0.283980191778825	0.150599921482071	0.0	0.0	0.0	0.0	0.0	0.0	0.0	0.0	0.0	0.0	0.0	0.165699309571745	0.0	0.0	0.0	0.0	0.0	0.0	0.0	0.0	0.0	0.0	0.0	0.0	0.0	0.0	0.0	0.0	0.0	0.0	Vitvi00g04131	Un	2544598
Vitvi00g04132	0.0	0.0	0.0	0.0	0.0	0.0	0.0	0.0	0.0	0.0	0.0	0.0	0.0	0.0	0.0	0.0	0.0	0.0	0.0	0.0	0.0	0.0	0.0	0.0	0.0	0.0	0.0	0.0	0.0	0.0	0.0	0.0	0.0	0.0	0.0	0.0	0.0	0.0	0.0	0.0	0.0	0.0	0.0	0.0	0.0	0.0	Vitvi00g04132	Un	2611315
Vitvi00g04133	0.0	0.0	0.0	0.0	0.0	0.0	0.0	0.0	0.02091839954811805	0.0	0.0	0.0	0.0	0.0	0.0	0.0	0.0	0.0	0.0	0.0	0.0	0.0	0.0	0.0	0.0	0.0	0.0	0.0	0.0	0.0	0.0	0.0	0.0	0.0	0.0	0.0	0.0418367990962361	0.0	0.0	0.0	0.0	0.0	0.0	0.0	0.0	0.0	Vitvi00g04133	Un	2612514
Vitvi00g04134	0.0	0.0	0.0	0.0	0.0	0.0	0.0	0.0	0.0	0.0	0.0	0.0	0.0	0.0	0.0	0.0	0.0	0.0	0.0	0.0	0.0	0.0	0.0	0.0	0.0	0.0	0.0	0.0	0.0	0.0	0.0	0.0	0.0	0.0	0.0	0.0	0.0	0.0	0.0	0.0	0.0	0.0	0.0	0.0	0.0	0.0	Vitvi00g04134	Un	2618610
Vitvi00g04135	0.0	0.0	0.0	0.0	0.0	0.0	0.0	0.0	0.0	0.0	0.0	0.0	0.0	0.0	0.0	0.0	0.0	0.0	0.0	0.0	0.0	0.0	0.0	0.0	0.0	0.0	0.0	0.0	0.0	0.0	0.0	0.0	0.0	0.0	0.0	0.0	0.0	0.0	0.0	0.0	0.0	0.0	0.0	0.0	0.0	0.0	Vitvi00g04135	Un	2668948
Vitvi00g04136	0.0	0.0	0.0	0.0	0.0	0.0	0.0	0.0	0.0	0.0	0.0	0.0	0.0	0.0	0.0	0.0	0.0	0.0	0.0	0.0	0.0	0.0	0.0	0.0	0.0	0.0	0.0	0.0	0.0	0.0	0.0	0.0	0.0	0.0	0.0	0.0	0.0	0.0	0.0	0.0	0.0	0.0	0.0	0.0	0.0	0.0	Vitvi00g04136	Un	2669626
Vitvi00g04137	0.0	0.0	0.0	0.0	0.0	0.0	0.0	0.0	0.0	0.0	0.0	0.0	0.0	0.0	0.0	0.0	0.0	0.0	0.0	0.0	0.0	0.0	0.0	0.0	0.0	0.0	0.0	0.0	0.0	0.0	0.0	0.0	0.0	0.0	0.0	0.0	0.0	0.0	0.0	0.0	0.0	0.0	0.0	0.0	0.0	0.0	Vitvi00g04137	Un	2679053
Vitvi00g04138	0.0	0.0	0.0	0.0	0.0	0.0	0.0	0.0	0.0	0.0	0.0	0.0	0.0	0.0	0.0	0.0	0.0	0.0	0.0	0.0	0.0	0.0	0.0	0.0	0.0	0.0	0.0	0.0	0.0	0.0	0.0	0.0	0.0	0.0	0.0	0.0	0.0	0.0	0.0	0.0	0.0	0.0	0.0	0.0	0.0	0.0	Vitvi00g04138	Un	2686067
Vitvi00g04139	0.0	0.0	0.0	0.0	0.0	0.0	0.0	0.0	0.0	0.0	0.0	0.0	0.0	0.0	0.0	0.0	0.0	0.0	0.0	0.0	0.0	0.0	0.0	0.0	0.0	0.0	0.0	0.0	0.0	0.0	0.0	0.0	0.0	0.0	0.0	0.0	0.0	0.0	0.0	0.0	0.0	0.0	0.0	0.0	0.0	0.0	Vitvi00g04139	Un	2739258
Vitvi00g04140	1.74406e+16	1.64314e+16	1.50566e+16	1.55429e+16	1.75386e+16	1.77538e+16	194686172813722	1.56343e+16	186964874696487	1272577464268480	164300730930393	1.51041e+16	1.8046e+16	184302225493756	152683758970183	186233316230496	119039297632536	214238300741448	159665001120469	16578938347877	141044435932942	144864230888735	192139927755261	163887655396703	110257920072498	208473052715727	148414235883048	169269649558433	14046227421141	17890550652132	213246883769671	207453551446845	150384665574661	22622030141966	174911181195012	137775051265999	148125980236467	225803769156507	127825133524113	18218634264144	0.717617631149925	164300730930393	149922125276356	152160596285131	186727092265735	174192081014771	Vitvi00g04140	Un	2809454
Vitvi00g04141	0.0	0.0	0.0	0.0	0.0	0.0	0.0	0.0	0.0	0.0	0.0	0.0	0.0	0.0	0.0	0.0	0.0	0.0	0.0	0.0	0.0	0.0	0.0	0.0	0.0	0.0	0.0	0.0	0.0	0.0	0.0	0.0	0.0	0.0	0.0	0.0	0.0	0.0	0.0	0.0	0.0	0.0	0.0	0.0	0.0	0.0	Vitvi00g04141	Un	2821767
Vitvi00g04142	0.0	0.0	0.0	0.0	0.0	0.0	0.0	0.0	0.0	0.0	0.0	0.0	0.0	0.0	0.0	0.0	0.0	0.0	0.0	0.0	0.0	0.0	0.0	0.0	0.0	0.0	0.0	0.0	0.0	0.0	0.0	0.0	0.0	0.0	0.0	0.0	0.0	0.0	0.0	0.0	0.0	0.0	0.0	0.0	0.0	0.0	Vitvi00g04142	Un	2831507
Vitvi00g04143	4.09188e+16	2967888317804	3.64653e+16	3.02768e+16	335259937555198	3870836074160410	3818958969624580	2992240768532050	3.58609e+16	3.45491e+16	238801490689807	3.20931e+16	314094115423568	440257771017675	469628347667652	31767893798889	316356821633814	337216686468002	236792987239384	274264049859371	435062537852341	384632968134832	317862841265505	321425607331437	26901546268611	324968224480119	346170352727894	334641235457581	306089323043166	385867023563693	469294475641265	358461623701502	381005784529506	406220282656368	291885172649578	306562981056833	466139801558182	251077984324562	362371753563262	383081706457596	291018285543227	238801490689807	35300052280918	288862155858707	331728019150099	296460211697037	Vitvi00g04143	Un	2843086
Vitvi00g04144	206449070392753	228781579137774	18273828906757	1.97606e+16	204511859696765	1.98452e+16	1.9457e+16	194971524440897	182009881139453	2.40663e+16	239552420089062	2.15258e+16	2585590206146320	180948629941777	19505767017553	243340911060952	250397053680236	221360966764192	214586716968894	187343016163246	182251945911103	178619905128361	186383560076399	195749302485639	210683987095772	2028273193921	233719970440713	176988289257482	20260322681757	172193192663289	2205586811087	196143756107622	213733915704808	173832475041217	20989968083175	180043368050044	223702807415819	140316954863087	218665495106938	25040278424698	25292116358986	239552420089062	215049808962417	215466343810767	239228936694296	277889104534969	Vitvi00g04144	Un	2868848
Vitvi00g04145	3.44903e+16	2246959073294400	2.96765e+16	2.94715e+16	3.23583e+16	3.26617e+16	2975797497604540	27662319912281	321324603395321	2.5475e+16	30326578397855	2.99264e+16	3.07081e+16	336585185321334	395662256456456	302461734246001	206803087699256	187705746839432	279578887449634	313323654154767	318172436065702	258799917376789	292908055043394	27710963689624	314127474080065	303960589177699	334928529735094	331859759294664	374518833703587	321160646767577	284171420412075	283625720339572	353933987391996	255179541549795	258749028904722	294497369340898	244251014990797	398398191799845	242827250921083	266018875354957	25540508337428	30326578397855	31698821964534	281539068045223	336018749279429	278143446496604	Vitvi00g04145	Un	2878604
Vitvi00g04146	6.09437e+16	3610391750068980	420018100887983	458430782554043	4.70956e+16	5427653292318230	4511195425003120	3744191660290190	283670398741547	2.93746e+16	345562399457684	2.86102e+16	3583741992313150	809428057552683	583531832234993	435351232631972	382496982324377	379892672766773	320727869929545	495668548351822	341297501354526	423088252957601	540408562389438	431521904940616	403361880332075	45729360162804	475493430010405	480080286531642	405530495270766	570554531166649	652210961258055	408844215066151	51837057991453	426143832520256	387558503406016	361279828652023	321539691148766	245801106334328	244288742089111	2867830510722	350167308925638	345562399457684	284346303805663	287857864508278	403475952050322	313272446412309	Vitvi00g04146	Un	2893451
Vitvi00g04147	0.0	0.0042597691783521	0.0	0.0	0.0	0.0	0.0	0.0	0.00704810006372875	0.0	0.0153930374406968	0.00741523742732805	0.0	0.0	0.0	0.0	0.0	0.0	0.0127793075350563	0.0	0.0	0.0	0.0	0.0	0.0	0.0	0.0	0.0	0.0	0.0	0.0	0.0	0.0	0.0	0.0	0.0	0.0140962001274575	0.0	0.0	0.0	0.0	0.0153930374406968	0.0	0.0148304748546561	0.0	0.0	Vitvi00g04147	Un	2936019
Vitvi00g04148	0.0	0.0	0.0	0.0	0.0	0.0	0.0	0.0	0.0	0.0	0.0	0.0	0.0	0.0	0.0	0.0	0.0	0.0	0.0	0.0	0.0	0.0	0.0	0.0	0.0	0.0	0.0	0.0	0.0	0.0	0.0	0.0	0.0	0.0	0.0	0.0	0.0	0.0	0.0	0.0	0.0	0.0	0.0	0.0	0.0	0.0	Vitvi00g04148	Un	3030431
Vitvi00g04149	0.0	0.0	0.0	0.0	0.0	0.0	0.0	0.0	0.0	0.0	0.0	0.0	0.0	0.0	0.0	0.0	0.0	0.0	0.0	0.0	0.0	0.0	0.0	0.0	0.0	0.0	0.0	0.0	0.0	0.0	0.0	0.0	0.0	0.0	0.0	0.0	0.0	0.0	0.0	0.0	0.0	0.0	0.0	0.0	0.0	0.0	Vitvi00g04149	Un	3042133
Vitvi00g04150	0.40465305163966364	0.15008644858844267	0.043535938183556666	0.053915903504360006	0.0	0.16904831115067534	0.10392306817965934	0.0	0.0	0.0	0.0	0.0	0.0	0.860494448130453	0.353464706788538	0.0	0.303387942498954	0.0	0.146871403266374	0.0	0.13060781455067	0.0	0.16174771051308	0.0	0.0	0.0	0.0	0.0	0.0	0.507144933452026	0.0	0.0	0.311769204538978	0.0	0.0	0.0	0.0	0.0	0.0	0.0	0.0	0.0	0.0	0.0	0.0	0.0	Vitvi00g04150	Un	3044396
Vitvi00g04151	0.04388850260572247	0.05308841623010654	0.12596392395851003	0.08877178901300635	0.21888044578604562	0.10561445692242523	0.15706808024547733	0.03459390229544335	0.1464287968368265	0.025025892639015803	0.0639600440324338	0.031110667763694	0.0	0.0	0.0638955431502357	0.0677699646669317	0.109686409980391	0.0495788387099286	0.0	0.0	0.0472197483375501	0.33067202353798	0.0	0.136034741722586	0.130280625316433	0.588886260207333	0.0677550771508039	0.0	0.0870830528784574	0.0611174663390903	0.168642851549728	0.325559118997312	0.0	0.14564512173912	0.0	0.0691878045908867	0.292857593673653	0.0	0.0	0.0	0.0750776779170474	0.0639600440324338	0.062221335527388	0.0	0.0	0.0	Vitvi00g04151	Un	3047043
Vitvi00g04152	0.0	0.0	0.0	0.0	0.0	0.0	0.0	0.0	0.0	0.0	0.0	0.0	0.0	0.0	0.0	0.0	0.0	0.0	0.0	0.0	0.0	0.0	0.0	0.0	0.0	0.0	0.0	0.0	0.0	0.0	0.0	0.0	0.0	0.0	0.0	0.0	0.0	0.0	0.0	0.0	0.0	0.0	0.0	0.0	0.0	0.0	Vitvi00g04152	Un	3058566
Vitvi00g04153	0.0	0.0	0.0	0.031092606928894633	0.0	0.0	0.0	0.0	0.0	0.0	0.0	0.0	0.0	0.0	0.0	0.0	0.0	0.0	0.0	0.0	0.0	0.0	0.0932778207866839	0.0	0.0	0.0	0.0	0.0	0.0	0.0	0.0	0.0	0.0	0.0	0.0	0.0	0.0	0.0	0.0	0.0	0.0	0.0	0.0	0.0	0.0	0.0	Vitvi00g04153	Un	3064676
Vitvi00g04154	0.0	0.0	0.0	0.0	0.0	0.0	0.0	0.0	0.0	0.0	0.0	0.0	0.0	0.0	0.0	0.0	0.0	0.0	0.0	0.0	0.0	0.0	0.0	0.0	0.0	0.0	0.0	0.0	0.0	0.0	0.0	0.0	0.0	0.0	0.0	0.0	0.0	0.0	0.0	0.0	0.0	0.0	0.0	0.0	0.0	0.0	Vitvi00g04154	Un	3085069
Vitvi00g04155	0.0	0.0	0.0	0.0	0.0	0.0	0.0	0.0	0.0	0.0	0.0	0.0	0.0	0.0	0.0	0.0	0.0	0.0	0.0	0.0	0.0	0.0	0.0	0.0	0.0	0.0	0.0	0.0	0.0	0.0	0.0	0.0	0.0	0.0	0.0	0.0	0.0	0.0	0.0	0.0	0.0	0.0	0.0	0.0	0.0	0.0	Vitvi00g04155	Un	3114837
Vitvi00g04156	0.0	0.0	0.0	0.0	0.0	0.0	0.0	0.0	0.0	0.0	0.0	0.0	0.0	0.0	0.0	0.0	0.0	0.0	0.0	0.0	0.0	0.0	0.0	0.0	0.0	0.0	0.0	0.0	0.0	0.0	0.0	0.0	0.0	0.0	0.0	0.0	0.0	0.0	0.0	0.0	0.0	0.0	0.0	0.0	0.0	0.0	Vitvi00g04156	Un	3115891
Vitvi00g04157	0.0	0.0	0.0	0.0	0.0	0.0	0.0	0.0	0.0	0.0	0.0	0.0	0.0	0.0	0.0	0.0	0.0	0.0	0.0	0.0	0.0	0.0	0.0	0.0	0.0	0.0	0.0	0.0	0.0	0.0	0.0	0.0	0.0	0.0	0.0	0.0	0.0	0.0	0.0	0.0	0.0	0.0	0.0	0.0	0.0	0.0	Vitvi00g04157	Un	3146921
Vitvi00g04158	0.0	0.0	0.0	0.0	0.0	0.0	0.0	0.0	0.0	0.0	0.0	0.0	0.0	0.0	0.0	0.0	0.0	0.0	0.0	0.0	0.0	0.0	0.0	0.0	0.0	0.0	0.0	0.0	0.0	0.0	0.0	0.0	0.0	0.0	0.0	0.0	0.0	0.0	0.0	0.0	0.0	0.0	0.0	0.0	0.0	0.0	Vitvi00g04158	Un	3149114
Vitvi00g04159	0.0	0.0	0.0	0.0	0.0	0.0	0.0	0.0	0.0	0.0	0.0	0.0	0.0	0.0	0.0	0.0	0.0	0.0	0.0	0.0	0.0	0.0	0.0	0.0	0.0	0.0	0.0	0.0	0.0	0.0	0.0	0.0	0.0	0.0	0.0	0.0	0.0	0.0	0.0	0.0	0.0	0.0	0.0	0.0	0.0	0.0	Vitvi00g04159	Un	3152463
Vitvi00g04160	0.0	0.0	0.0	0.0	0.0	0.0	0.0	0.0	0.0	0.0	0.0	0.0	0.0	0.0	0.0	0.0	0.0	0.0	0.0	0.0	0.0	0.0	0.0	0.0	0.0	0.0	0.0	0.0	0.0	0.0	0.0	0.0	0.0	0.0	0.0	0.0	0.0	0.0	0.0	0.0	0.0	0.0	0.0	0.0	0.0	0.0	Vitvi00g04160	Un	3158180
Vitvi00g04161	0.0	0.0	0.0	0.0	0.0	0.0	0.0	0.0	0.0	0.0	0.0	0.0	0.0	0.0	0.0	0.0	0.0	0.0	0.0	0.0	0.0	0.0	0.0	0.0	0.0	0.0	0.0	0.0	0.0	0.0	0.0	0.0	0.0	0.0	0.0	0.0	0.0	0.0	0.0	0.0	0.0	0.0	0.0	0.0	0.0	0.0	Vitvi00g04161	Un	3159298
Vitvi00g04162	0.0	0.0	0.036868271975264336	0.0	0.0	0.0	0.0	0.0	0.0	0.0	0.0	0.0	0.0	0.0	0.0	0.0	0.0	0.0	0.0	0.0	0.110604815925793	0.0	0.0	0.0	0.0	0.0	0.0	0.0	0.0	0.0	0.0	0.0	0.0	0.0	0.0	0.0	0.0	0.0	0.0	0.0	0.0	0.0	0.0	0.0	0.0	0.0	Vitvi00g04162	Un	3170076
Vitvi00g04163	0.0	0.0	0.0	0.0	0.0	0.0	0.0	0.0	0.0	0.0	0.0	0.0	0.0	0.0	0.0	0.0	0.0	0.0	0.0	0.0	0.0	0.0	0.0	0.0	0.0	0.0	0.0	0.0	0.0	0.0	0.0	0.0	0.0	0.0	0.0	0.0	0.0	0.0	0.0	0.0	0.0	0.0	0.0	0.0	0.0	0.0	Vitvi00g04163	Un	3175252
Vitvi00g04164	0.0	0.0	0.0	0.0	0.0	0.0	0.0	0.0	0.0	0.0	0.0	0.0	0.0	0.0	0.0	0.0	0.0	0.0	0.0	0.0	0.0	0.0	0.0	0.0	0.0	0.0	0.0	0.0	0.0	0.0	0.0	0.0	0.0	0.0	0.0	0.0	0.0	0.0	0.0	0.0	0.0	0.0	0.0	0.0	0.0	0.0	Vitvi00g04164	Un	3179335
Vitvi00g04165	0.0	0.0	0.0	0.0	0.0	0.0	0.0	0.0	0.0	0.0	0.0	0.0	0.0	0.0	0.0	0.0	0.0	0.0	0.0	0.0	0.0	0.0	0.0	0.0	0.0	0.0	0.0	0.0	0.0	0.0	0.0	0.0	0.0	0.0	0.0	0.0	0.0	0.0	0.0	0.0	0.0	0.0	0.0	0.0	0.0	0.0	Vitvi00g04165	Un	3197258
Vitvi00g04166	0.0	0.0	0.0	0.0	0.0	0.0	0.0	0.0	0.0	0.0	0.0	0.0	0.0	0.0	0.0	0.0	0.0	0.0	0.0	0.0	0.0	0.0	0.0	0.0	0.0	0.0	0.0	0.0	0.0	0.0	0.0	0.0	0.0	0.0	0.0	0.0	0.0	0.0	0.0	0.0	0.0	0.0	0.0	0.0	0.0	0.0	Vitvi00g04166	Un	3223569
Vitvi00g04167	0.0	0.0	0.0	0.0	0.0	0.0	0.0	0.0	0.0	0.0	0.0	0.0	0.0	0.0	0.0	0.0	0.0	0.0	0.0	0.0	0.0	0.0	0.0	0.0	0.0	0.0	0.0	0.0	0.0	0.0	0.0	0.0	0.0	0.0	0.0	0.0	0.0	0.0	0.0	0.0	0.0	0.0	0.0	0.0	0.0	0.0	Vitvi00g04167	Un	3226805
Vitvi00g04168	0.07383484986249467	0.0	0.0	0.045049732705864994	0.100813450307099	0.0	0.0	0.0	0.0	0.0	0.0	0.0	0.0	0.0	0.221504549587484	0.0	0.0	0.0	0.0	0.0	0.0	0.0	0.135149198117595	0.0	0.0	0.302440350921297	0.0	0.0	0.0	0.0	0.0	0.0	0.0	0.0	0.0	0.0	0.0	0.0	0.0	0.0	0.0	0.0	0.0	0.0	0.0	0.0	Vitvi00g04168	Un	3266228
Vitvi00g04169	0.15945654004383933	0.20519866797126465	0.2361764955005364	0.17366634649298865	0.03682309467385934	0.049007778676187996	0.0	0.0	0.0	0.0	0.107984489924888	0.0	0.0	0.262618435468385	0.215751184663133	0.0	0.185184848018842	0.251113598660677	0.179297557234275	0.442715352685237	0.0797216530374222	0.18609248077895	0.29618736600447	0.114834522233352	0.109977151241144	0.110469284021578	0.0	0.0	0.147023336028564	0.0	0.0	0.0	0.0	0.0	0.0	0.0	0.0	0.0	0.0	0.0	0.0	0.107984489924888	0.0	0.0	0.0	0.0	Vitvi00g04169	Un	3292526
Vitvi00g04170	0.0	0.0	0.0	0.0	0.0	0.0	0.0	0.0	0.0	0.0	0.0	0.0	0.0	0.0	0.0	0.0	0.0	0.0	0.0	0.0	0.0	0.0	0.0	0.0	0.0	0.0	0.0	0.0	0.0	0.0	0.0	0.0	0.0	0.0	0.0	0.0	0.0	0.0	0.0	0.0	0.0	0.0	0.0	0.0	0.0	0.0	Vitvi00g04170	Un	3296116
Vitvi00g04171	0.0	0.0	0.0	0.0	0.0	0.0	0.0	0.0	0.0	0.0	0.48201772314298	0.0	0.0	0.0	0.0	0.0	0.0	0.0	0.0	0.0	0.0	0.0	0.0	0.0	0.0	0.0	0.0	0.0	0.0	0.0	0.0	0.0	0.0	0.0	0.0	0.0	0.0	0.0	0.0	0.0	0.0	0.48201772314298	0.0	0.0	0.0	0.0	Vitvi00g04171	Un	3445388
Vitvi00g04172	0.0	0.0	0.0	0.0	0.0	0.0	0.0	0.0	0.0	0.0	0.0	0.0	0.0	0.0	0.0	0.0	0.0	0.0	0.0	0.0	0.0	0.0	0.0	0.0	0.0	0.0	0.0	0.0	0.0	0.0	0.0	0.0	0.0	0.0	0.0	0.0	0.0	0.0	0.0	0.0	0.0	0.0	0.0	0.0	0.0	0.0	Vitvi00g04172	Un	3448989
Vitvi00g04173	0.0	0.0	0.0	0.0	0.0	0.0	0.0	0.0	0.0	0.0	0.0	0.0	0.0	0.0	0.0	0.0	0.0	0.0	0.0	0.0	0.0	0.0	0.0	0.0	0.0	0.0	0.0	0.0	0.0	0.0	0.0	0.0	0.0	0.0	0.0	0.0	0.0	0.0	0.0	0.0	0.0	0.0	0.0	0.0	0.0	0.0	Vitvi00g04173	Un	3450339
Vitvi00g04174	0.0	0.0	0.0	0.0	0.0	0.0	0.0	0.0	0.0	0.0	0.0	0.0	0.0	0.0	0.0	0.0	0.0	0.0	0.0	0.0	0.0	0.0	0.0	0.0	0.0	0.0	0.0	0.0	0.0	0.0	0.0	0.0	0.0	0.0	0.0	0.0	0.0	0.0	0.0	0.0	0.0	0.0	0.0	0.0	0.0	0.0	Vitvi00g04174	Un	3538232
Vitvi00g04175	0.0	0.0	0.0	0.0	0.0	0.0	0.0	0.0	0.0	0.0	0.0	0.0	0.0	0.0	0.0	0.0	0.0	0.0	0.0	0.0	0.0	0.0	0.0	0.0	0.0	0.0	0.0	0.0	0.0	0.0	0.0	0.0	0.0	0.0	0.0	0.0	0.0	0.0	0.0	0.0	0.0	0.0	0.0	0.0	0.0	0.0	Vitvi00g04175	Un	3643417
Vitvi00g04176	0.0	0.0177353647978244	0.0178222898258447	0.0	0.0	0.0	0.018225314195686532	0.0	0.0	0.0	0.0	0.0	0.0	0.0	0.0	0.0	0.0532060943934732	0.0	0.0	0.0	0.0	0.0534668694775341	0.0	0.0	0.0	0.0	0.0	0.0	0.0	0.0	0.0	0.0	0.0546759425870596	0.0	0.0	0.0	0.0	0.0	0.0	0.0	0.0	0.0	0.0	0.0	0.0	0.0	Vitvi00g04176	Un	3661237
Vitvi00g04177	0.015511523080355999	0.012890674049523066	0.0114632442276032	0.0	0.0	0.0	0.0	0.0984165907837195	0.0	0.0	0.0	0.0	0.0502148912784155	0.0	0.046534569241068	0.0	0.0	0.0	0.0386720221485692	0.0	0.0343897326828096	0.0	0.0	0.0	0.0	0.0	0.0	0.0	0.0	0.0	0.0	0.0	0.0	0.0	0.196833181567439	0.0	0.0	0.0	0.0	0.0	0.0	0.0	0.0	0.0	0.100429782556831	0.0	Vitvi00g04177	Un	3664092
Vitvi00g04178	0.28659683125989166	0.111837123901575	0.10433825720683199	0.12897569102810066	0.0	0.06231584803201367	0.0	0.105816642315474	0.120434826223589	0.0	0.0	0.0	0.0	0.237901406247831	0.0	0.621889087531844	0.335511371704725	0.0	0.0	0.0	0.1444368772678	0.168577894352696	0.178873938685053	0.208053134399249	0.0	0.0	0.0	0.0	0.0	0.186947544096041	0.0	0.0	0.0	0.0	0.0	0.211633284630948	0.0	0.240869652447178	0.0	0.0	0.0	0.0	0.0	0.0	0.0	0.0	Vitvi00g04178	Un	3665450
Vitvi00g04179	0.24009524310766298	0.23902543968191467	0.17720942254424765	0.14987444898299765	0.14729237869543702	0.06879022185352167	0.0	0.0	0.0	0.0	0.0	0.0	0.116288369863118	0.262618435468385	0.0	0.457667293854604	0.370369696037684	0.167409065773785	0.179297557234275	0.0	0.159443306074844	0.372184961557899	0.0	0.229669044466704	0.219954302482289	0.441877136086311	0.0	0.0	0.0	0.206370665560565	0.0	0.0	0.0	0.0	0.0	0.0	0.0	0.0	0.0	0.0	0.0	0.0	0.0	0.0	0.0	0.232576739726236	Vitvi00g04179	Un	3666250
Vitvi00g04180	0.0	0.0	0.0	0.0	0.0	0.0	0.0	0.0	0.0	0.0	0.0	0.0	0.0	0.0	0.0	0.0	0.0	0.0	0.0	0.0	0.0	0.0	0.0	0.0	0.0	0.0	0.0	0.0	0.0	0.0	0.0	0.0	0.0	0.0	0.0	0.0	0.0	0.0	0.0	0.0	0.0	0.0	0.0	0.0	0.0	0.0	Vitvi00g04180	Un	3667815
Vitvi00g04181	0.0	0.0	0.0	0.0	0.0	0.0	0.0	0.0	0.2981638901651965	0.0	0.0	0.0	0.08702289410871	0.0	0.0	0.0	0.0	0.0	0.0	0.0	0.0	0.0	0.0	0.0	0.0	0.0	0.0	0.0	0.0	0.0	0.0	0.0	0.0	0.0	0.0	0.0	0.0	0.596327780330393	0.0	0.0	0.0	0.0	0.0	0.0	0.17404578821742	0.0	Vitvi00g04181	Un	3679660
Vitvi00g04182	0.18205358527995563	0.29345778404556727	0.18181248796439098	0.12163428377287795	0.08439715870369459	0.0473775796336841	0.160930130855644	0.0540450409467219	0.2933938555926703	0.03644080989793933	0.0762826213230862	0.0	0.05480776568662305	0.278279167858702	0.0254018978884729	0.242479690092692	0.19622798115758	0.473045800535098	0.211099570444024	0.1824339259154	0.187723770149282	0.175279767828491	0.0697444256340802	0.243364904916553	0.0517935207680007	0.0780379345840503	0.0269362692036835	0.14821727232335	0.0692403478544309	0.0728923910466214	0.0	0.181198041766088	0.156838024913339	0.144754325887505	0.0805842268573115	0.0275058550361323	0.0232853132584556	0.563502397926885	0.0240749258560744	0.0852475038377436	0.0	0.0762826213230862	0.0	0.0	0.0822326430568544	0.0273828883163917	Vitvi00g04182	Un	3690077
Vitvi00g04183	0.0	0.0	0.28056857742192	0.0	0.0	0.0	0.0	0.0	0.0	0.0	0.0	0.0	0.0	0.0	0.0	0.0	0.0	0.0	0.0	0.84170573226576	0.0	0.0	0.0	0.0	0.0	0.0	0.0	0.0	0.0	0.0	0.0	0.0	0.0	0.0	0.0	0.0	0.0	0.0	0.0	0.0	0.0	0.0	0.0	0.0	0.0	0.0	Vitvi00g04183	Un	3692308
Vitvi00g04184	0.0	0.0	0.0	0.0	0.0	0.0	0.05940026030828167	0.0	0.0	0.0	0.0	0.0	0.0	0.0	0.0	0.0	0.0	0.0	0.0	0.0	0.0	0.0	0.0	0.0	0.0	0.0	0.0	0.0	0.0	0.0	0.0	0.178200780924845	0.0	0.0	0.0	0.0	0.0	0.0	0.0	0.0	0.0	0.0	0.0	0.0	0.0	0.0	Vitvi00g04184	Un	3695041
Vitvi00g04185	0.0	0.0	0.0	0.0	0.0	0.0	0.0	0.0	0.0	0.0	0.0	0.0	0.0	0.0	0.0	0.0	0.0	0.0	0.0	0.0	0.0	0.0	0.0	0.0	0.0	0.0	0.0	0.0	0.0	0.0	0.0	0.0	0.0	0.0	0.0	0.0	0.0	0.0	0.0	0.0	0.0	0.0	0.0	0.0	0.0	0.0	Vitvi00g04185	Un	3695555
Vitvi00g04186	0.0	0.0	0.0	0.0	0.0	0.0	0.0	0.0	0.0	0.0	0.0	0.0	0.0	0.0	0.0	0.0	0.0	0.0	0.0	0.0	0.0	0.0	0.0	0.0	0.0	0.0	0.0	0.0	0.0	0.0	0.0	0.0	0.0	0.0	0.0	0.0	0.0	0.0	0.0	0.0	0.0	0.0	0.0	0.0	0.0	0.0	Vitvi00g04186	Un	3700252
Vitvi00g04187	0.23699306451170335	0.056394842975803605	0.06800586266173124	0.0858920910856363	0.18288842034591593	0.14205810243428565	0.04564845050882233	0.0273634913627631	0.127563367339627	0.0192979811387623	0.0	0.0	0.02792323393519355	0.503965595789798	0.207013597745312	0.0	0.0	0.0401573148429328	0.129027214084478	0.0	0.114739575399654	0.0892780125855397	0.0947307463441089	0.110183902952874	0.052761623959926	0.158993175133859	0.329277010452505	0.0603950754513838	0.141069119927719	0.148509731291247	0.136595456083891	0.0	0.136945351526467	0.0	0.0547269827255262	0.0	0.0	0.255126734679254	0.0	0.0578939434162869	0.0	0.0	0.0	0.0	0.0558464678703871	0.0	Vitvi00g04187	Un	3704559
Vitvi00g04188	0.0	0.020665555503551935	0.152226767398462	0.09173531998351397	0.1981191423687968	0.10086260064631147	0.106182265314	0.0	0.0	0.0282901395049744	0.0	0.0	0.03893132382373955	0.0	0.0	0.0	0.0619966665106558	0.0	0.0	0.0741067003407897	0.320273075680774	0.0623005261738223	0.198316758107341	0.0768892018432009	0.0	0.517764731196786	0.0765926959096044	0.0	0.0	0.207267929323871	0.0953198726150634	0.0	0.318546795942	0.0	0.0	0.0	0.0	0.0	0.0	0.0	0.0848704185149232	0.0	0.0	0.0	0.0	0.0778626476474791	Vitvi00g04188	Un	3705749
Vitvi00g04189	0.0	0.0	0.07296858575351377	0.0271021119219777	0.12237634452259867	0.0	0.05223940325608567	0.0	0.0	0.06625296198441401	0.17785680693511	0.04283918806055285	0.0	0.0	0.0	0.0	0.0	0.0	0.0	0.0	0.0656531260308183	0.153252631229723	0.0813063357659331	0.0	0.0	0.272924113465074	0.094204920102722	0.0	0.0	0.0	0.0	0.0	0.156718209768257	0.0	0.0	0.0	0.0	0.0	0.0	0.198758885953242	0.0	0.17785680693511	0.0	0.0856783761211057	0.0	0.0	Vitvi00g04189	Un	3707288
Vitvi00g04190	0.0	0.0	0.017267418520060498	0.04764129758406833	0.023927242952634264	0.0223495657498783	0.0738690355351663	0.0	0.03212783728065385	0.027454565764321134	0.0	0.03412984649181625	0.0	0.0	0.0	0.0	0.0	0.0	0.0	0.0	0.0518022555601815	0.0	0.0	0.0	0.142923892752205	0.0717817288579028	0.0	0.0	0.0	0.0670486972496349	0.0	0.0	0.0618276481575189	0.15977945844798	0.0	0.0	0.0642556745613077	0.0	0.0	0.0	0.0823636972929634	0.0	0.0682596929836325	0.0	0.0	0.0	Vitvi00g04190	Un	3709124
Vitvi00g04191	0.037428082611476336	0.02836297050326317	0.04919961642427583	0.07990673295660612	0.07232613380651953	0.03760830055867753	0.054304255097628464	0.07469787951370685	0.1290373138109885	0.05467842089196733	0.0	0.0	0.0188113539484456	0.042482393972827	0.069801853861602	0.0	0.0	0.0270808782869358	0.0580080332228537	0.0358078594083648	0.0515845990242143	0.0602063908402484	0.095825324295564	0.0371523454284374	0.106742529145817	0.142960249910277	0.0740181515092816	0.0	0.0	0.0667669800343003	0.0460579216417323	0.0	0.123135736246487	0.0397770290463984	0.0738124430877896	0.0755833159396241	0.0	0.258074627621977	0.0	0.0	0.164035262675902	0.0	0.0	0.0	0.0	0.0376227078968912	Vitvi00g04191	Un	3711261
Vitvi00g04192	0.0	0.0	0.0	0.0	0.0	0.0	0.0	0.0	0.0	0.0	0.0	0.0	0.0	0.0	0.0	0.0	0.0	0.0	0.0	0.0	0.0	0.0	0.0	0.0	0.0	0.0	0.0	0.0	0.0	0.0	0.0	0.0	0.0	0.0	0.0	0.0	0.0	0.0	0.0	0.0	0.0	0.0	0.0	0.0	0.0	0.0	Vitvi00g04192	Un	3714185
Vitvi00g04193	0.0	0.0	0.0	0.0	0.0	0.0	0.0	0.0	0.0	0.0	0.0	0.0	0.0	0.0	0.0	0.0	0.0	0.0	0.0	0.0	0.0	0.0	0.0	0.0	0.0	0.0	0.0	0.0	0.0	0.0	0.0	0.0	0.0	0.0	0.0	0.0	0.0	0.0	0.0	0.0	0.0	0.0	0.0	0.0	0.0	0.0	Vitvi00g04193	Un	3715308
Vitvi00g04194	0.0	0.0	0.0	0.0	0.0	0.0	0.0	0.0	0.0	0.0	0.0	0.0	0.0	0.0	0.0	0.0	0.0	0.0	0.0	0.0	0.0	0.0	0.0	0.0	0.0	0.0	0.0	0.0	0.0	0.0	0.0	0.0	0.0	0.0	0.0	0.0	0.0	0.0	0.0	0.0	0.0	0.0	0.0	0.0	0.0	0.0	Vitvi00g04194	Un	3715820
Vitvi00g04195	0.0	0.0	0.0	0.0	0.0	0.0	0.0	0.0	0.0	0.0	0.0	0.0	0.0	0.0	0.0	0.0	0.0	0.0	0.0	0.0	0.0	0.0	0.0	0.0	0.0	0.0	0.0	0.0	0.0	0.0	0.0	0.0	0.0	0.0	0.0	0.0	0.0	0.0	0.0	0.0	0.0	0.0	0.0	0.0	0.0	0.0	Vitvi00g04195	Un	3716496
Vitvi00g04196	0.0	0.0	0.0	0.0	0.0	0.0	0.0	0.0	0.0	0.0	0.0	0.0	0.0	0.0	0.0	0.0	0.0	0.0	0.0	0.0	0.0	0.0	0.0	0.0	0.0	0.0	0.0	0.0	0.0	0.0	0.0	0.0	0.0	0.0	0.0	0.0	0.0	0.0	0.0	0.0	0.0	0.0	0.0	0.0	0.0	0.0	Vitvi00g04196	Un	3717825
Vitvi00g04197	0.0	0.0	0.0	0.0	0.0	0.0	0.0	0.0	0.0	0.0	0.0	0.0	0.0	0.0	0.0	0.0	0.0	0.0	0.0	0.0	0.0	0.0	0.0	0.0	0.0	0.0	0.0	0.0	0.0	0.0	0.0	0.0	0.0	0.0	0.0	0.0	0.0	0.0	0.0	0.0	0.0	0.0	0.0	0.0	0.0	0.0	Vitvi00g04197	Un	3718277
Vitvi00g04198	0.0	0.0	0.0	0.0	0.0	0.0	0.0	0.0	0.0	0.0	0.0	0.0	0.0	0.0	0.0	0.0	0.0	0.0	0.0	0.0	0.0	0.0	0.0	0.0	0.0	0.0	0.0	0.0	0.0	0.0	0.0	0.0	0.0	0.0	0.0	0.0	0.0	0.0	0.0	0.0	0.0	0.0	0.0	0.0	0.0	0.0	Vitvi00g04198	Un	3719151
Vitvi00g04199	0.1306855659103196	0.0	0.0	0.025363368289430335	0.0129057289811055	0.011641422159826734	0.02460587431459167	0.0	0.0	0.0	0.0	0.0	0.0	0.355544958787967	0.0365117389429918	0.0	0.0	0.0	0.0	0.0	0.0	0.0	0.0	0.038867069063596	0.037223035804695	0.0	0.0387171869433165	0.0	0.0	0.0349242664794802	0.0	0.0	0.0322047310183121	0.0416128919254629	0.0	0.0	0.0	0.0	0.0	0.0	0.0	0.0	0.0	0.0	0.0	0.0	Vitvi00g04199	Un	3721535
Vitvi00g04200	0.0	0.0	0.0	0.0	0.0	0.0	0.0	0.0	0.0	0.0	0.0	0.0	0.0	0.0	0.0	0.0	0.0	0.0	0.0	0.0	0.0	0.0	0.0	0.0	0.0	0.0	0.0	0.0	0.0	0.0	0.0	0.0	0.0	0.0	0.0	0.0	0.0	0.0	0.0	0.0	0.0	0.0	0.0	0.0	0.0	0.0	Vitvi00g04200	Un	3724799
Vitvi00g04201	0.0	0.0	0.0	0.0	0.0	0.0	0.0	0.0	0.0	0.0	0.0	0.0	0.0	0.0	0.0	0.0	0.0	0.0	0.0	0.0	0.0	0.0	0.0	0.0	0.0	0.0	0.0	0.0	0.0	0.0	0.0	0.0	0.0	0.0	0.0	0.0	0.0	0.0	0.0	0.0	0.0	0.0	0.0	0.0	0.0	0.0	Vitvi00g04201	Un	3725160
Vitvi00g04202	0.0	0.0	0.0	0.0	0.0	0.0	0.0	0.0	0.0	0.0	0.0	0.0	0.0	0.0	0.0	0.0	0.0	0.0	0.0	0.0	0.0	0.0	0.0	0.0	0.0	0.0	0.0	0.0	0.0	0.0	0.0	0.0	0.0	0.0	0.0	0.0	0.0	0.0	0.0	0.0	0.0	0.0	0.0	0.0	0.0	0.0	Vitvi00g04202	Un	3725649
Vitvi00g04203	0.0	0.0	0.0	0.0	0.0	0.0	0.0	0.0	0.0	0.0	0.0	0.0	0.0	0.0	0.0	0.0	0.0	0.0	0.0	0.0	0.0	0.0	0.0	0.0	0.0	0.0	0.0	0.0	0.0	0.0	0.0	0.0	0.0	0.0	0.0	0.0	0.0	0.0	0.0	0.0	0.0	0.0	0.0	0.0	0.0	0.0	Vitvi00g04203	Un	3726131
Vitvi00g04204	0.0	0.0	0.0	0.0	0.0	0.0	0.0	0.0	0.0	0.0	0.0	0.0	0.0	0.0	0.0	0.0	0.0	0.0	0.0	0.0	0.0	0.0	0.0	0.0	0.0	0.0	0.0	0.0	0.0	0.0	0.0	0.0	0.0	0.0	0.0	0.0	0.0	0.0	0.0	0.0	0.0	0.0	0.0	0.0	0.0	0.0	Vitvi00g04204	Un	3729147
Vitvi00g04205	0.0	0.0	0.0	0.0	0.0	0.0	0.0	0.0	0.0	0.0	0.0	0.0	0.0	0.0	0.0	0.0	0.0	0.0	0.0	0.0	0.0	0.0	0.0	0.0	0.0	0.0	0.0	0.0	0.0	0.0	0.0	0.0	0.0	0.0	0.0	0.0	0.0	0.0	0.0	0.0	0.0	0.0	0.0	0.0	0.0	0.0	Vitvi00g04205	Un	3732833
Vitvi00g04206	0.0	0.0	0.0	0.0	0.0	0.0	0.0	0.0	0.0	0.0	0.0	0.0	0.0	0.0	0.0	0.0	0.0	0.0	0.0	0.0	0.0	0.0	0.0	0.0	0.0	0.0	0.0	0.0	0.0	0.0	0.0	0.0	0.0	0.0	0.0	0.0	0.0	0.0	0.0	0.0	0.0	0.0	0.0	0.0	0.0	0.0	Vitvi00g04206	Un	3737275
Vitvi00g04207	0.0	0.0	0.0	0.0	0.0	0.0	0.0	0.0	0.0	0.0	0.0	0.0	0.0	0.0	0.0	0.0	0.0	0.0	0.0	0.0	0.0	0.0	0.0	0.0	0.0	0.0	0.0	0.0	0.0	0.0	0.0	0.0	0.0	0.0	0.0	0.0	0.0	0.0	0.0	0.0	0.0	0.0	0.0	0.0	0.0	0.0	Vitvi00g04207	Un	3739598
Vitvi00g04208	0.24421818825632466	0.14232898873236266	0.0	0.0	0.0	0.05460667095588834	0.05035447633447434	0.0	0.3166070173919095	0.06707971222828966	0.0	0.0	0.0	0.208470304443976	0.342532808640439	0.181651451684559	0.0	0.0	0.426986966197088	0.0	0.0	0.0	0.0	0.0	0.0	0.0	0.0	0.0	0.0	0.163820012867665	0.0	0.0	0.151063429003423	0.0	0.0	0.0	0.0	0.633214034783819	0.0	0.0	0.201239136684869	0.0	0.0	0.0	0.0	0.0	Vitvi00g04208	Un	3740444
Vitvi00g04209	1425482371770000	2.44933e+16	0.8200864427163527	1.27955e+16	1.81889e+16	1.15268e+16	1.41457e+16	3774955798982550	4354976787938050	2.59314e+16	163569948673109	0.923115303688112	0.88074142420919	232051371667966	108936663731549	0.866566761314865	23375792290903	274715532523867	22632642470556	0.279418706202978	100632250555435	117451811639173	0.747751710896532	0.869730315931289	222117787424738	167333800714652	346550558541817	0.317816708522856	111352100401962	234450608579461	0.0	111010322543346	0.960862466447999	217273870135409	48958220448065	265408955315861	199719276997114	671276080590497	18068034519526	21325850960065	38400386082162	163569948673109	0.795617077235454	105061353014077	0.0	176148284841838	Vitvi00g04209	Un	3742063
Vitvi00g04210	0.0	0.08073632694174966	0.09967567882094534	0.19808750048112567	0.09948695753990033	0.132406980984789	0.0	0.0	0.71838317396527	0.3260343129233	0.0	0.1419083090975515	0.0	0.0	0.0	0.0	0.0	0.0	0.242208980825249	0.299027036462836	0.0	0.0	0.0	0.0	0.594262501443377	0.298460872619701	0.0	0.0	0.397220942954367	0.0	0.0	0.0	0.0	0.0	0.0	0.0	0.0	143676634793054	0.0	0.9781029387699	0.0	0.0	0.283816618195103	0.0	0.0	0.0	Vitvi00g04210	Un	3746789
Vitvi00g04211	0.630959496044534	0.3720262903412947	0.12044329148443367	0.20761721106534234	0.44681814755103133	0.0	0.17276109068000867	0.461994274857204	0.1900414559704105	0.46221225200233373	0.124101577973379	0.179349138074404	0.4010028394813255	0.754538042203942	0.74385856204752	0.39448188388214	0.532060943934732	0.480988733753039	0.103029193336113	0.254396135498233	0.0	0.106933738955068	0.226929623704918	0.395922009491109	0.0	0.761743421163715	0.0	0.578711021489379	0.0	0.0	0.0	0.126336374536271	0.109351885174119	0.282595012329636	0.655498561749773	0.268489987964635	0.227292460761641	0.15279045117918	0.117500011267706	0.832117425520661	0.437019319218634	0.124101577973379	0.0	0.358698276148808	0.133781464077569	0.668224214885082	Vitvi00g04211	Un	3747401
Vitvi00g04212	0.0	0.0	0.0	0.0	0.0	0.0	0.0	0.0	0.0	0.0	0.0	0.0	0.0	0.0	0.0	0.0	0.0	0.0	0.0	0.0	0.0	0.0	0.0	0.0	0.0	0.0	0.0	0.0	0.0	0.0	0.0	0.0	0.0	0.0	0.0	0.0	0.0	0.0	0.0	0.0	0.0	0.0	0.0	0.0	0.0	0.0	Vitvi00g04212	Un	3750000
Vitvi00g04213	0.0	0.009265258802762067	0.0	0.0	0.0	0.0	0.03300014461571197	0.0	0.0399101763314038	0.0	0.0	0.0	0.0	0.0	0.0	0.0	0.0277957764082862	0.0	0.0	0.0	0.0	0.0	0.0	0.0	0.0	0.0	0.0	0.0	0.0	0.0	0.0	0.0990004338471359	0.0	0.0	0.0	0.0	0.0	0.0798203526628076	0.0	0.0	0.0	0.0	0.0	0.0	0.0	0.0	Vitvi00g04213	Un	3761719
Vitvi00g04214	0.0	0.0	0.0	0.0	0.0	0.0	0.0	0.0	0.0	0.0	0.0	0.0	0.0	0.0	0.0	0.0	0.0	0.0	0.0	0.0	0.0	0.0	0.0	0.0	0.0	0.0	0.0	0.0	0.0	0.0	0.0	0.0	0.0	0.0	0.0	0.0	0.0	0.0	0.0	0.0	0.0	0.0	0.0	0.0	0.0	0.0	Vitvi00g04214	Un	3771487
Vitvi00g04215	0.0	0.0	0.0	0.0037403799543012334	0.0	0.0	0.0	0.0	0.0	0.0	0.0	0.0	0.0	0.0	0.0	0.0	0.0	0.0	0.0	0.0	0.0	0.0	0.0	0.0112211398629037	0.0	0.0	0.0	0.0	0.0	0.0	0.0	0.0	0.0	0.0	0.0	0.0	0.0	0.0	0.0	0.0	0.0	0.0	0.0	0.0	0.0	0.0	Vitvi00g04215	Un	3788866
Vitvi00g04216	0.0	0.0	0.0	0.0	0.0	0.0	0.0	0.0	0.0	0.0	0.0	0.0	0.0	0.0	0.0	0.0	0.0	0.0	0.0	0.0	0.0	0.0	0.0	0.0	0.0	0.0	0.0	0.0	0.0	0.0	0.0	0.0	0.0	0.0	0.0	0.0	0.0	0.0	0.0	0.0	0.0	0.0	0.0	0.0	0.0	0.0	Vitvi00g04216	Un	3794272
Vitvi00g04217	0.14973358028506867	0.0	0.049907051088467665	0.0	0.0	0.0	0.128383035777204	0.0	0.0	0.0	0.0	0.0	0.0	0.246605116232508	0.202595624622698	0.0	0.0	0.0	0.0	0.0	0.149721153265403	0.0	0.0	0.0	0.0	0.0	0.0	0.0	0.0	0.0	0.0	0.206452124242198	0.178696983089414	0.0	0.0	0.0	0.0	0.0	0.0	0.0	0.0	0.0	0.0	0.0	0.0	0.0	Vitvi00g04217	Un	3797021
Vitvi00g04218	0.0	0.0425229472795303	0.0	0.0	0.0	0.0	0.0	0.0	0.0	0.0	0.0	0.0	0.0	0.0	0.0	0.0	0.0648146968065946	0.0	0.0627541450319963	0.0	0.0	0.0	0.0	0.0	0.0	0.0	0.0	0.0	0.0	0.0	0.0	0.0	0.0	0.0	0.0	0.0	0.0	0.0	0.0	0.0	0.0	0.0	0.0	0.0	0.0	0.0	Vitvi00g04218	Un	3814371
Vitvi00g04219	0.0	0.035737426810653665	0.030769760821461198	0.07621195382571166	0.0426372675171	0.0	0.0	0.0	0.1342199824400005	0.0	0.375104017633823	0.0	0.0	0.0	0.0	0.0	0.107212280431961	0.0	0.0	0.0	0.0923092824643836	0.0	0.228635861477135	0.0	0.0	0.1279118025513	0.0	0.0	0.0	0.0	0.0	0.0	0.0	0.0	0.0	0.0	0.114500713316015	0.153939251563986	0.0	0.0	0.0	0.375104017633823	0.0	0.0	0.0	0.0	Vitvi00g04219	Un	3821622
Vitvi00g04220	0.111874227386681	0.0	0.0	0.0	0.111849651169581	0.0	0.0	0.0	0.0	0.0	0.0	0.0	0.0	0.0	0.0	0.335622682160043	0.0	0.0	0.0	0.0	0.0	0.0	0.0	0.0	0.0	0.0	0.335548953508743	0.0	0.0	0.0	0.0	0.0	0.0	0.0	0.0	0.0	0.0	0.0	0.0	0.0	0.0	0.0	0.0	0.0	0.0	0.0	Vitvi00g04220	Un	3823232
Vitvi00g04221	0.0	0.0	0.03550946057996167	0.0	0.0	0.0	0.0	0.0	0.0	0.0	0.0	0.0	0.0	0.0	0.0	0.0	0.0	0.0	0.0	0.106528381739885	0.0	0.0	0.0	0.0	0.0	0.0	0.0	0.0	0.0	0.0	0.0	0.0	0.0	0.0	0.0	0.0	0.0	0.0	0.0	0.0	0.0	0.0	0.0	0.0	0.0	0.0	Vitvi00g04221	Un	3832025
Vitvi00g04222	0.1560335773831813	0.05303806829817143	0.0	0.0	0.17005981771837034	0.13639768482387435	0.0237266489048692	0.03302135611822165	0.37498849434797266	0.0	0.0	0.0	0.0336968349368313	0.152042252113276	0.249817161188891	0.0662413188473769	0.107212280431961	0.0	0.0519019244625533	0.0	0.0	0.0	0.0	0.0	0.0	0.0	0.0	0.510179453155111	0.170237546980443	0.23895550749118	0.0	0.0	0.0	0.0711799467146076	0.0660427122364433	0.0	0.0572503566580073	0.692726632037938	0.0	0.0	0.0	0.0	0.0	0.0	0.0673936698736626	0.0	Vitvi00g04222	Un	3833109
Vitvi00g04223	0.0	0.15336144920486333	0.093139568734326	0.0	0.0	0.08683355873313366	0.092508602119455	0.0	0.0	0.0	0.0	0.0	0.146940296609789	0.0	0.0	0.0	0.23375792290903	0.0	0.22632642470556	0.279418706202978	0.0	0.0	0.0	0.0	0.0	0.0	0.0	0.0	0.0	0.260500676199401	0.0	0.277525806358365	0.0	0.0	0.0	0.0	0.0	0.0	0.0	0.0	0.0	0.0	0.0	0.0	0.293880593219578	0.0	Vitvi00g04223	Un	3834083
Vitvi00g04224	0.03299661201011657	0.0	0.0	0.0	0.0	0.041055375845439335	0.0	0.0	0.0	0.0	0.0	0.0	0.0	0.0	0.0	0.0989898360303497	0.0	0.0	0.0	0.0	0.0	0.0	0.0	0.0	0.0	0.0	0.0	0.0	0.0	0.0	0.123166127536318	0.0	0.0	0.0	0.0	0.0	0.0	0.0	0.0	0.0	0.0	0.0	0.0	0.0	0.0	0.0	Vitvi00g04224	Un	3834929
Vitvi00g04225	0.0	0.12084096014788832	0.0	0.0	0.0	0.0	0.0	0.0	0.0	0.0	0.0	0.0	0.0	0.0	0.0	0.0	0.362522880443665	0.0	0.0	0.0	0.0	0.0	0.0	0.0	0.0	0.0	0.0	0.0	0.0	0.0	0.0	0.0	0.0	0.0	0.0	0.0	0.0	0.0	0.0	0.0	0.0	0.0	0.0	0.0	0.0	0.0	Vitvi00g04225	Un	3840034
Vitvi00g04226	0.0	0.0	0.0	0.0	0.0	0.0	0.0	0.0	0.0323954437626743	0.0	0.0	0.0	0.0	0.0	0.0	0.0	0.0	0.0	0.0	0.0	0.0	0.0	0.0	0.0	0.0	0.0	0.0	0.0	0.0	0.0	0.0	0.0	0.0	0.0	0.0	0.0	0.0	0.0647908875253486	0.0	0.0	0.0	0.0	0.0	0.0	0.0	0.0	Vitvi00g04226	Un	3840850
Vitvi00g04227	0.0	0.0	0.0	0.0	0.0	0.0	0.0	0.0	0.0	0.0	0.0	0.0	0.0	0.0	0.0	0.0	0.0	0.0	0.0	0.0	0.0	0.0	0.0	0.0	0.0	0.0	0.0	0.0	0.0	0.0	0.0	0.0	0.0	0.0	0.0	0.0	0.0	0.0	0.0	0.0	0.0	0.0	0.0	0.0	0.0	0.0	Vitvi00g04227	Un	3844411
Vitvi00g04228	0.0	0.0	0.0	0.0	0.0	0.0	0.0	0.0	0.0	0.0	0.0	0.0	0.0	0.0	0.0	0.0	0.0	0.0	0.0	0.0	0.0	0.0	0.0	0.0	0.0	0.0	0.0	0.0	0.0	0.0	0.0	0.0	0.0	0.0	0.0	0.0	0.0	0.0	0.0	0.0	0.0	0.0	0.0	0.0	0.0	0.0	Vitvi00g04228	Un	3852400
Vitvi00g04229	0.0	0.0	0.0	0.0	0.0	0.0	0.0	0.0	0.0	0.0	0.0	0.0	0.0	0.0	0.0	0.0	0.0	0.0	0.0	0.0	0.0	0.0	0.0	0.0	0.0	0.0	0.0	0.0	0.0	0.0	0.0	0.0	0.0	0.0	0.0	0.0	0.0	0.0	0.0	0.0	0.0	0.0	0.0	0.0	0.0	0.0	Vitvi00g04229	Un	3854793
Vitvi00g04230	0.0	0.0	0.0	0.0	0.0	0.0	0.0	0.0	0.0	0.0	0.0	0.0	0.0	0.0	0.0	0.0	0.0	0.0	0.0	0.0	0.0	0.0	0.0	0.0	0.0	0.0	0.0	0.0	0.0	0.0	0.0	0.0	0.0	0.0	0.0	0.0	0.0	0.0	0.0	0.0	0.0	0.0	0.0	0.0	0.0	0.0	Vitvi00g04230	Un	3855961
Vitvi00g04231	0.0	0.0	0.0	0.0	0.0	0.0	0.0	0.0	0.0	0.0	0.0	0.0	0.0	0.0	0.0	0.0	0.0	0.0	0.0	0.0	0.0	0.0	0.0	0.0	0.0	0.0	0.0	0.0	0.0	0.0	0.0	0.0	0.0	0.0	0.0	0.0	0.0	0.0	0.0	0.0	0.0	0.0	0.0	0.0	0.0	0.0	Vitvi00g04231	Un	3876717
Vitvi00g04232	0.0	0.0	0.0	0.0	0.0	0.0	0.0	0.0	0.0	0.0	0.0	0.0	0.0	0.0	0.0	0.0	0.0	0.0	0.0	0.0	0.0	0.0	0.0	0.0	0.0	0.0	0.0	0.0	0.0	0.0	0.0	0.0	0.0	0.0	0.0	0.0	0.0	0.0	0.0	0.0	0.0	0.0	0.0	0.0	0.0	0.0	Vitvi00g04232	Un	3895398
Vitvi00g04233	0.0	0.0	0.0	0.0	0.0	0.0	0.0	0.0	0.0	0.0	0.0	0.0	0.0	0.0	0.0	0.0	0.0	0.0	0.0	0.0	0.0	0.0	0.0	0.0	0.0	0.0	0.0	0.0	0.0	0.0	0.0	0.0	0.0	0.0	0.0	0.0	0.0	0.0	0.0	0.0	0.0	0.0	0.0	0.0	0.0	0.0	Vitvi00g04233	Un	3925354
Vitvi00g04234	0.0	0.0	0.0	0.0	0.0	0.0	0.0	0.0	0.0	0.0	0.0	0.0	0.0	0.0	0.0	0.0	0.0	0.0	0.0	0.0	0.0	0.0	0.0	0.0	0.0	0.0	0.0	0.0	0.0	0.0	0.0	0.0	0.0	0.0	0.0	0.0	0.0	0.0	0.0	0.0	0.0	0.0	0.0	0.0	0.0	0.0	Vitvi00g04234	Un	3966010
Vitvi00g04235	0.0	0.0	0.0	0.0	0.0	0.0	0.0	0.0	0.0162006328415212	0.0	0.0	0.01704452801558165	0.0	0.0	0.0	0.0	0.0	0.0	0.0	0.0	0.0	0.0	0.0	0.0	0.0	0.0	0.0	0.0	0.0	0.0	0.0	0.0	0.0	0.0	0.0	0.0	0.0324012656830424	0.0	0.0	0.0	0.0	0.0	0.0	0.0340890560311633	0.0	0.0	Vitvi00g04235	Un	3983458
Vitvi00g04236	0.0	0.0	0.0	0.0	0.0	0.0	0.0	0.0	0.0	0.0	0.0	0.0	0.0	0.0	0.0	0.0	0.0	0.0	0.0	0.0	0.0	0.0	0.0	0.0	0.0	0.0	0.0	0.0	0.0	0.0	0.0	0.0	0.0	0.0	0.0	0.0	0.0	0.0	0.0	0.0	0.0	0.0	0.0	0.0	0.0	0.0	Vitvi00g04236	Un	3996303
Vitvi00g04237	0.0	0.0	0.0	0.0	0.0	0.0	0.0	0.0	0.0	0.0	0.0	0.0	0.0	0.0	0.0	0.0	0.0	0.0	0.0	0.0	0.0	0.0	0.0	0.0	0.0	0.0	0.0	0.0	0.0	0.0	0.0	0.0	0.0	0.0	0.0	0.0	0.0	0.0	0.0	0.0	0.0	0.0	0.0	0.0	0.0	0.0	Vitvi00g04237	Un	4027032
Vitvi00g04238	0.0	0.0	0.0	0.0	0.0	0.0	0.0	0.0	0.0	0.0172076519233581	0.0	0.0	0.02935804747363965	0.0	0.0	0.0	0.0	0.0	0.0	0.0	0.0	0.0	0.0	0.0	0.0	0.0	0.0	0.0	0.0	0.0	0.0	0.0	0.0	0.0	0.0	0.0	0.0	0.0	0.0516229557700743	0.0	0.0	0.0	0.0	0.0	0.0	0.0587160949472793	Vitvi00g04238	Un	4036184
Vitvi00g04239	0.0	0.0	0.0	0.0	0.0	0.0	0.0	0.0	0.0	0.076062809226438	0.0	0.0	0.0	0.0	0.0	0.0	0.0	0.0	0.0	0.0	0.0	0.0	0.0	0.0	0.0	0.0	0.0	0.0	0.0	0.0	0.0	0.0	0.0	0.0	0.0	0.0	0.0	0.0	0.228188427679314	0.0	0.0	0.0	0.0	0.0	0.0	0.0	Vitvi00g04239	Un	4043441
Vitvi00g04240	0.0	0.0	0.0	0.0	0.0	0.0	0.0	0.0	0.0	0.11492701832023833	0.0	0.0	0.1307183135687605	0.0	0.0	0.0	0.0	0.0	0.0	0.0	0.0	0.0	0.0	0.0	0.0	0.0	0.0	0.0	0.0	0.0	0.0	0.0	0.0	0.0	0.0	0.0	0.0	0.0	0.344781054960715	0.0	0.0	0.0	0.0	0.0	0.0	0.261436627137521	Vitvi00g04240	Un	4043693
Vitvi00g04241	0.0	0.0	0.0	0.0	0.0	0.0	0.0	0.0	0.0	0.0	0.0	0.0	0.0	0.0	0.0	0.0	0.0	0.0	0.0	0.0	0.0	0.0	0.0	0.0	0.0	0.0	0.0	0.0	0.0	0.0	0.0	0.0	0.0	0.0	0.0	0.0	0.0	0.0	0.0	0.0	0.0	0.0	0.0	0.0	0.0	0.0	Vitvi00g04241	Un	4047583
Vitvi00g04242	2.09217e+16	3913622227766290	2.55886e+16	2.14491e+16	2415538047389420	1.98538e+16	2.691e+16	8874108848760260	1408602618997590	1.39703e+16	864506669924369	1.20848e+16	1.26761e+16	172450727309321	232890297463476	222310818673767	308172682246309	365933531506225	499980454577354	217039132890607	281111959729153	269508000492598	229129992719813	206594818036638	207748894342209	274263227105908	205798131532816	244600055578104	148122575924105	278455746171089	169036876903816	282810468325235	241366182065398	283123227305953	915308786084426	859512983667628	133428109267202	148292414532317	11514452038762	181280410322248	122685345642951	864506669924369	142120508438258	995750884349543	165235736811508	882867824843963	Vitvi00g04242	Un	4097481
Vitvi00g04243	2.95328e+16	33114390395913	4173872656864830	3202871550049320	32382789476584	3.84494e+16	3487487179684160	292716669407805	5.47832e+16	3.79661e+16	301293702618112	3.54242e+16	356215108257462	27405151185442	312198088149477	299735603989557	323074375387876	324908099688926	345449236800588	347329043416017	481059949679203	42377280396423	293595403203278	322028093833249	345237967978271	360712121044902	289746155034981	321025408217637	525749671428433	269584073140241	358148812201655	408515563153344	289479748570803	348250842181103	272946166185644	312487172629966	310324183256162	785340250232145	398506675769528	357274522143036	383201057990317	301293702618112	36971700203263	338767809486287	386794343567572	325635872947352	Vitvi00g04243	Un	4111064
Vitvi00g04244	0.0	0.0	0.0	0.0	0.0	0.0	0.0	0.0	0.0	0.0	0.0	0.0	0.0	0.0	0.0	0.0	0.0	0.0	0.0	0.0	0.0	0.0	0.0	0.0	0.0	0.0	0.0	0.0	0.0	0.0	0.0	0.0	0.0	0.0	0.0	0.0	0.0	0.0	0.0	0.0	0.0	0.0	0.0	0.0	0.0	0.0	Vitvi00g04244	Un	4120866
Vitvi00g04245	1.80902e+16	2.4841e+16	1.59965e+16	1.983e+16	186965666739616	3040184844808620	2.17142e+16	105896588173621	1137088350936330	1.10495e+16	132489587919539	1213163617005580	135510780575573	133616270825522	159104755270149	249983669160269	256882795302937	199525329536331	288823172262831	208159154840792	136789036032215	134947671378031	122750542252313	20845343916417	263694582127817	13579667465338	189587282459994	235513043105474	365934011366528	148083752745544	398037689330515	252843223218434	146067818772138	252515456131187	104270073243035	107523103104207	954775068306472	13194016335662	107803434388483	102188233106725	12149468987685	132489587919539	132021072199644	110611651201473	148065598881294	122955962269852	Vitvi00g04245	Un	4132216
Vitvi00g04246	0.0	0.0	0.0	0.0	0.0	0.0	0.0	0.0	0.0	0.0	0.0	0.0	0.0	0.0	0.0	0.0	0.0	0.0	0.0	0.0	0.0	0.0	0.0	0.0	0.0	0.0	0.0	0.0	0.0	0.0	0.0	0.0	0.0	0.0	0.0	0.0	0.0	0.0	0.0	0.0	0.0	0.0	0.0	0.0	0.0	0.0	Vitvi00g04246	Un	4153665
Vitvi00g04247	1.33306e+16	4311010730067380	5808157432708110	5957589203727720	3913303050349970	3860556183697790	5575110633864530	2.42018e+16	257765084692597	2.8246e+16	36714726574462	6066556988887560	465331796603194	262618435468385	0.0	137300188156381	370369696037684	385040851279705	537892671702826	575529958490809	366719603972142	800197667349484	592374732008941	689007133400112	505894895709264	574440276912204	297418390610022	302132247582767	499879342497119	515926663901411	142360848710809	483687833938864	475751708225064	713093647995432	27377706163471	210259042522954	355993126855245	159537042529949	327168862542808	241350075800365	278859946549033	36714726574462	672313651412816	540997746364696	349221743890797	581441849315591	Vitvi00g04247	Un	4167117
Vitvi00g04248	0.33424164514158	0.0	0.0	0.0	0.0	0.0	0.04663656801063434	0.0	0.0	0.0	0.0	0.0	0.0740016899128935	100272493542474	0.0	0.0	0.0	0.0	0.0	0.0	0.0	0.0	0.0	0.0	0.0	0.0	0.0	0.0	0.0	0.0	0.0	0.139909704031903	0.0	0.0	0.0	0.0	0.0	0.0	0.0	0.0	0.0	0.0	0.0	0.0	0.0	0.148003379825787	Vitvi00g04248	Un	4179636
Vitvi00g04249	0.0	0.017171532222685568	0.0	0.0	0.0	0.0	0.0	0.0	0.0	0.03916667042256867	0.0620507889866896	0.0905459733420945	0.0	0.0	0.0	0.0	0.0	0.0	0.0515145966680567	0.0	0.0	0.0	0.0	0.0	0.0	0.0	0.0	0.0	0.0	0.0	0.0	0.0	0.0	0.0	0.0	0.0	0.0	0.0	0.117500011267706	0.0	0.0	0.0620507889866896	0.181091946684189	0.0	0.0	0.0	Vitvi00g04249	Un	4226823
Vitvi00g04250	2636377079043270	7.08365e+16	4571890371338590	4531791334448560	460933374855015	5542577469039830	6241581723012600	5578842867614120	3367128248196860	5885637384228130	711574390583058	6.61484e+16	673540312370506	129074167219568	145313268346399	516525688147016	589920999303521	810608152524506	724565589447447	42712088754337	449871361230087	494574862628121	337872995293988	489146198959938	532518206080643	365984999120186	508082989887352	508732135557507	551320131462196	567250999638932	544202109610823	572306763324826	575040977260782	725126776318173	643721282626136	472047290896688	504019688402882	169405961236491	673722286829066	492057459504101	599911468935273	711574390583058	504831261300226	81813734474792	758600992284769	588479632456243	Vitvi00g04250	Un	4229317
Vitvi00g04251	0.0	0.0	0.0	0.0	0.0	0.0	0.0	0.0	0.0	0.0	0.0	0.0	0.0	0.0	0.0	0.0	0.0	0.0	0.0	0.0	0.0	0.0	0.0	0.0	0.0	0.0	0.0	0.0	0.0	0.0	0.0	0.0	0.0	0.0	0.0	0.0	0.0	0.0	0.0	0.0	0.0	0.0	0.0	0.0	0.0	0.0	Vitvi00g04251	Un	4260203
Vitvi00g04252	0.0309126154621092	0.012110449041262433	0.08314422798356891	0.030369296241291633	0.03037595596362457	0.9370367850161955	0.08686613475116711	0.187692408332677	0.12712749317521005	0.22044389009093976	0.0437621353906126	0.382333008760894	0.0471514804543611	0.0	0.0	0.0927378463863276	0.0	0.0	0.0363313471237873	0.179416221877701	0.0323082488625343	0.0377082132104714	0.0	0.0465382011156216	0.0445696876082533	0.0447691308929552	0.0463587369979185	0.0	0.0	0.0418172138109565	276929314123763	0.133650585693634	0.077121855859642	0.0498259627002253	0.138689695696531	0.236695120968823	0.200376248303025	0.0538787380473951	0.414342144996649	0.19562058775398	0.0513689375221903	0.0437621353906126	0.596014898209717	0.168651119312071	0.0471755689115638	0.0471273919971584	Vitvi00g04252	Un	4266928
Vitvi00g04253	0.0	0.0	0.0	0.0	0.0	0.0	0.0	0.0	0.0	0.0	0.0	0.0	0.0	0.0	0.0	0.0	0.0	0.0	0.0	0.0	0.0	0.0	0.0	0.0	0.0	0.0	0.0	0.0	0.0	0.0	0.0	0.0	0.0	0.0	0.0	0.0	0.0	0.0	0.0	0.0	0.0	0.0	0.0	0.0	0.0	0.0	Vitvi00g04253	Un	4277346
Vitvi00g04254	0.0	0.0	0.0	0.0	0.0	0.0	0.0	0.0	0.02658950708832485	0.0	0.0	0.0	0.0	0.0	0.0	0.0	0.0	0.0	0.0	0.0	0.0	0.0	0.0	0.0	0.0	0.0	0.0	0.0	0.0	0.0	0.0	0.0	0.0	0.0	0.0	0.0	0.0	0.0531790141766497	0.0	0.0	0.0	0.0	0.0	0.0	0.0	0.0	Vitvi00g04254	Un	4341059
Vitvi00g04255	0.0	0.0	0.0	0.0	0.0	0.0	0.0	0.0	0.0	0.0	0.0	0.0	0.0	0.0	0.0	0.0	0.0	0.0	0.0	0.0	0.0	0.0	0.0	0.0	0.0	0.0	0.0	0.0	0.0	0.0	0.0	0.0	0.0	0.0	0.0	0.0	0.0	0.0	0.0	0.0	0.0	0.0	0.0	0.0	0.0	0.0	Vitvi00g04255	Un	4354779
Vitvi00g04256	0.0	0.0	0.0	0.0	0.0	0.0	0.0	0.0	0.0	0.0	0.0	0.0	0.0	0.0	0.0	0.0	0.0	0.0	0.0	0.0	0.0	0.0	0.0	0.0	0.0	0.0	0.0	0.0	0.0	0.0	0.0	0.0	0.0	0.0	0.0	0.0	0.0	0.0	0.0	0.0	0.0	0.0	0.0	0.0	0.0	0.0	Vitvi00g04256	Un	4682765
Vitvi00g04257	0.0	0.0	0.0	0.0	0.0	0.0	0.0	0.0	0.0	0.0	0.0	0.0	0.0	0.0	0.0	0.0	0.0	0.0	0.0	0.0	0.0	0.0	0.0	0.0	0.0	0.0	0.0	0.0	0.0	0.0	0.0	0.0	0.0	0.0	0.0	0.0	0.0	0.0	0.0	0.0	0.0	0.0	0.0	0.0	0.0	0.0	Vitvi00g04257	Un	4687835
Vitvi00g04258	0.0	0.0	0.0	0.0	0.0	0.0	0.0	0.0	0.0	0.0	0.0	0.0	0.0	0.0	0.0	0.0	0.0	0.0	0.0	0.0	0.0	0.0	0.0	0.0	0.0	0.0	0.0	0.0	0.0	0.0	0.0	0.0	0.0	0.0	0.0	0.0	0.0	0.0	0.0	0.0	0.0	0.0	0.0	0.0	0.0	0.0	Vitvi00g04258	Un	4689566
Vitvi00g04259	0.0	0.0	0.0	0.0	0.0	0.0	0.0	0.0	0.0	0.0	0.0	0.0	0.0	0.0	0.0	0.0	0.0	0.0	0.0	0.0	0.0	0.0	0.0	0.0	0.0	0.0	0.0	0.0	0.0	0.0	0.0	0.0	0.0	0.0	0.0	0.0	0.0	0.0	0.0	0.0	0.0	0.0	0.0	0.0	0.0	0.0	Vitvi00g04259	Un	4690202
Vitvi00g04260	0.0	0.0	0.0	0.0	0.0	0.0	0.0	0.0	0.0	0.0	0.0	0.0	0.0	0.0	0.0	0.0	0.0	0.0	0.0	0.0	0.0	0.0	0.0	0.0	0.0	0.0	0.0	0.0	0.0	0.0	0.0	0.0	0.0	0.0	0.0	0.0	0.0	0.0	0.0	0.0	0.0	0.0	0.0	0.0	0.0	0.0	Vitvi00g04260	Un	4690635
Vitvi00g04261	0.0	0.0	0.0	0.0	0.0	0.0	0.0	0.0	0.07464997485799	0.0	0.0	0.157077022888694	0.0877863184260795	0.0	0.0	0.0	0.0	0.0	0.0	0.0	0.0	0.0	0.0	0.0	0.0	0.0	0.0	0.0	0.0	0.0	0.0	0.0	0.0	0.0	0.0	0.0	0.14929994971598	0.0	0.0	0.0	0.0	0.0	0.0	0.314154045777388	0.0	0.175572636852159	Vitvi00g04261	Un	4702217
Vitvi00g04262	0.30469264502013266	0.3935780274773326	0.2740746917263383	0.26550655390612	0.3661259698324639	0.34159613245420367	0.269390128426546	0.436054801652351	0.9315294660112471	0.3716098010738027	0.176161138224924	0.42694646483660503	0.2846779425303465	0.514108971128788	0.175983487490056	0.223985476441554	0.271892160332749	0.382345281576568	0.526496640522681	0.288890526752231	0.260108783215318	0.273224765211466	0.322124677716726	0.187335979067121	0.287059004934513	0.288343554903779	0.522517967857894	0.287516386735719	0.239847391402531	0.134665603797995	0.650275402162085	0.430400191216786	0.217313704011279	0.160456490051573	0.186094930666249	0.686014672638453	0.258111777475084	160494715454741	0.467012756648765	0.275609514526264	0.372207132046379	0.176161138224924	0.54839143176681	0.3055014979064	0.227881985420266	0.341473899640427	Vitvi00g04262	Un	4712776
Vitvi00g04263	0.012489046318306232	0.008960307380208666	0.005625261081974133	0.010854389838998566	0.0	0.0	0.0055871531973136004	0.0	0.0	0.0	0.0	0.0	0.0	0.0200214054763026	0.0	0.0174457334786161	0.0141180527697533	0.0127628693708727	0.0	0.0168757832459224	0.0	0.0	0.0150537473150787	0.017509422201917	0.0	0.0	0.0	0.0	0.0	0.0	0.0	0.0167614595919408	0.0	0.0	0.0	0.0	0.0	0.0	0.0	0.0	0.0	0.0	0.0	0.0	0.0	0.0	Vitvi00g04263	Un	4720585
Vitvi00g04264	0.005775218227926	0.0	0.0	0.0	0.0	0.0	0.0	0.0	0.0	0.0	0.0	0.0	0.0	0.0	0.0	0.017325654683778	0.0	0.0	0.0	0.0	0.0	0.0	0.0	0.0	0.0	0.0	0.0	0.0	0.0	0.0	0.0	0.0	0.0	0.0	0.0	0.0	0.0	0.0	0.0	0.0	0.0	0.0	0.0	0.0	0.0	0.0	Vitvi00g04264	Un	4725642
Vitvi00g04265	0.0	0.026360936737385335	0.0	0.031092606928894633	0.0	0.0	0.0	0.0	0.140140443598435	0.0	0.0	0.0	0.0	0.0	0.0	0.0	0.0	0.079082810212156	0.0	0.0	0.0	0.0	0.0932778207866839	0.0	0.0	0.0	0.0	0.0	0.0	0.0	0.0	0.0	0.0	0.0	0.0	0.0	0.28028088719687	0.0	0.0	0.0	0.0	0.0	0.0	0.0	0.0	0.0	Vitvi00g04265	Un	4745462
Vitvi00g04266	0.3874450720059827	0.729909164176156	1.04175e+16	0.47389356393997933	0.741306296725511	0.6303047415076046	0.29768511336889497	0.3112518719650005	1.06699e+16	0.8193866306987204	0.391284975257242	0.331693405742423	1.0013e+16	0.356852109371747	0.390890381624971	0.41459272502123	0.922656272187995	0.454958755220521	0.812112465119952	14036680888079	0.794402824972901	0.927178418939826	0.715495754740211	0.208053134399249	0.498131802680478	100072174937194	0.310876236338983	0.91232090446561	0.266371691157634	149558035276833	0.12896218059685	0.497913946701772	0.172390030745082	0.222751362659831	0.516687101614527	0.105816642315474	0.447899849147939	168608756713025	0.555705935642564	0.983856485468546	0.918597470985051	0.391284975257242	0.380648170285197	0.282738641199649	105451271684672	0.948092239001657	Vitvi00g04266	Un	4753600
Vitvi00g04267	2.06191e+16	2.71524e+16	2.5041e+16	2.04644e+16	2.98032e+16	1.82822e+16	1.83079e+16	0.717564663918709	251400891396249	2.01742e+16	182076037756564	170654000310863	274628724952256	206644287178773	206144745054045	205783250375501	239388588205379	272864557571432	302319238840274	298590500643182	2329967144247	219643460890191	221960361871963	206534498381737	185435926545287	211101157349263	244313927828446	43867985096111	165267107652547	255176574788027	128020850811472	123569884582921	246001832194625	179664420247528	0.384686747187458	105044258064996	188967965552926	313833817239572	160897825648334	2306038315494	213724776552179	182076037756564	22436014416445	116947856457276	235533497339487	313723952565025	Vitvi00g04267	Un	4754154
Vitvi00g04268	376453254636588	2.62929e+16	3.02129e+16	308154450736191	303278786589127	4.06753e+16	2.57507e+16	39491268582111	364608086793368	4547043418019180	455774535994084	3880755513901770	5176727179581680	314558526038799	553761373968709	261039863902256	232372690773273	229164410037003	327251245203892	227260547711755	445614513941028	233511601807067	180198930823461	392989253865249	351275167519863	28983866963291	260982519395689	359015170738782	419288773118498	20010311201391	60086823404014	188100824309558	303917239387626	280501715942009	403398670445712	386426701196508	304571897420599	424644276166137	303237066116066	468040369218782	592835590070908	455774535994084	491318101275523	284833001504832	624115304267059	411230131649278	Vitvi00g04268	Un	4755366
Vitvi00g04269	0.0	0.0	0.0	0.0	0.0	0.0	0.0	0.0	0.0	0.0	0.0	0.0	0.0	0.0	0.0	0.0	0.0	0.0	0.0	0.0	0.0	0.0	0.0	0.0	0.0	0.0	0.0	0.0	0.0	0.0	0.0	0.0	0.0	0.0	0.0	0.0	0.0	0.0	0.0	0.0	0.0	0.0	0.0	0.0	0.0	0.0	Vitvi00g04269	Un	4762177
Vitvi00g04270	0.0	0.0	0.0	0.0	0.0	0.0	0.0	0.0	0.0	0.0	0.0	0.0	0.0	0.0	0.0	0.0	0.0	0.0	0.0	0.0	0.0	0.0	0.0	0.0	0.0	0.0	0.0	0.0	0.0	0.0	0.0	0.0	0.0	0.0	0.0	0.0	0.0	0.0	0.0	0.0	0.0	0.0	0.0	0.0	0.0	0.0	Vitvi00g04270	Un	4762963
Vitvi00g04271	0.0	0.0	0.0	0.0	0.0	0.0	0.0	0.0	0.0	0.0	0.0	0.0	0.0	0.0	0.0	0.0	0.0	0.0	0.0	0.0	0.0	0.0	0.0	0.0	0.0	0.0	0.0	0.0	0.0	0.0	0.0	0.0	0.0	0.0	0.0	0.0	0.0	0.0	0.0	0.0	0.0	0.0	0.0	0.0	0.0	0.0	Vitvi00g04271	Un	4780330
Vitvi00g04272	0.0	0.0	0.0	0.0	0.0	0.0	0.0	0.0	0.0	0.0	0.0	0.0	0.0	0.0	0.0	0.0	0.0	0.0	0.0	0.0	0.0	0.0	0.0	0.0	0.0	0.0	0.0	0.0	0.0	0.0	0.0	0.0	0.0	0.0	0.0	0.0	0.0	0.0	0.0	0.0	0.0	0.0	0.0	0.0	0.0	0.0	Vitvi00g04272	Un	4781116
Vitvi00g04273	9435506676733370	6683658827907520	5291036695825070	4966195964605790	4477404891525730	4.74938e+16	380063323089073	6511221253360880	4342038287543710	52644734402645	516761290336814	398912813975714	46044891352251	826818555592638	764656476671745	123917697075563	662987716400167	587300729577892	754809202394199	661073322198914	447484344058652	478753342489957	365897507754121	471036185123534	652925096504084	417357084726381	522727254093352	403137128637987	402046991793999	638591844552364	384174720235945	423226854696506	332092477451683	38487063711903	554110700095953	748133550576224	409179535086085	459228122422658	434091163122657	442888667134595	702362201822098	516761290336814	438456887735052	359368740216376	364398202854276	556499624190744	Vitvi00g04273	Un	4798704
Vitvi00g04274	1165727048321950	1.65263e+16	1.35589e+16	1.24277e+16	15237438620049	1.10566e+16	1.21257e+16	247584638905275	2773295014776670	2274380431044200	337956619758473	281332679140478	2.65997e+16	107631200729866	149077108886591	930098048801292	191307895413013	159335628569533	14514426447723	14920221442513	133392327195196	124171708545567	122392263177976	126021627302537	124416086904095	139191297867188	179779453976678	138152406757604	184253438861604	134906501212414	125369392574358	116914867191821	138581868557172	108272839767938	30446658709215	1907026907184	230438561684793	324220441270542	189771132567673	228075821631345	264467175114244	337956619758473	319518418305012	243146939975944	251552307776823	280442533256991	Vitvi00g04274	Un	4805433
Vitvi00g04275	0.0	0.0	0.0	0.0	0.0	0.0	0.0	0.0548123602336785	0.01187877915056935	0.04830449616318137	0.0	0.0	0.0	0.0	0.0	0.0	0.0	0.0	0.0	0.0	0.0	0.0	0.0	0.0	0.0	0.0	0.0	0.0	0.0	0.0	0.0	0.0	0.0	0.0	0.109624720467357	0.0	0.0237575583011387	0.0	0.0245631848827967	0.0289921307903714	0.091358172816376	0.0	0.0	0.0	0.0	0.0	Vitvi00g04275	Un	4807161
Vitvi00g04276	0.17583303768620132	0.12964275405512268	0.015649629786823466	0.022065645452563704	0.0216854936129037	0.028861177499552467	0.024134946878375568	0.0	0.0	0.0	0.0	0.0	0.0	0.231987986972072	0.127058059036797	0.168453067049735	0.109057233632511	0.14788334299711	0.131987685535747	0.0	0.0469488893604704	0.0	0.0	0.0338136069291323	0.0323833294285588	0.0650564808387111	0.0	0.0	0.0865835324986574	0.0	0.0	0.0	0.0	0.0724048406351267	0.0	0.0	0.0	0.0	0.0	0.0	0.0	0.0	0.0	0.0	0.0	0.0	Vitvi00g04276	Un	4810753
Vitvi00g04277	0.05827556060825834	0.0	0.011793597087188301	0.032538868955112835	0.0	0.0	0.0	0.0	0.0	0.0	0.0	0.0	0.0	0.174826681824775	0.0	0.0	0.0	0.0	0.0	0.0	0.0353807912615649	0.0	0.0	0.0	0.0976166068653385	0.0	0.0	0.0	0.0	0.0	0.0	0.0	0.0	0.0	0.0	0.0	0.0	0.0	0.0	0.0	0.0	0.0	0.0	0.0	0.0	0.0	Vitvi00g04277	Un	4816792
Vitvi00g04278	0.0	0.0	0.0	0.0	0.045520206871341	0.0	0.0	0.0	0.0	0.0	0.0	0.0	0.0	0.0	0.0	0.0	0.0	0.0	0.0	0.0	0.0	0.0	0.0	0.0	0.0	0.0	0.136560620614023	0.0	0.0	0.0	0.0	0.0	0.0	0.0	0.0	0.0	0.0	0.0	0.0	0.0	0.0	0.0	0.0	0.0	0.0	0.0	Vitvi00g04278	Un	4826107
Vitvi00g04279	0.710377226278209	0.08921185570021456	0.16944661419336368	0.3888940368261158	0.6170158407470097	0.40946284764187735	0.1680256247882247	0.340873304940772	0.08582335415634634	0.3290537204541195	0.399750275202712	0.1944416735230875	0.17228425550631948	0.874973922017263	0.239608286813384	101654947000398	0.205662018713233	0.0619735483874107	0.0	0.163889818061362	0.0	0.344450024518729	0.511682661142338	0.0850217135766164	0.569977735759393	106326685870768	0.508163078631029	0.27961758490232	0.435415264392287	0.687571496314765	0.10540178221858	0.0813897797493281	0.422687094615346	0.0	0.422292342665719	0.259454267215825	0.0732143984184131	0.0984323098942796	0.0756971226436185	0.536075649133503	0.375388389585237	0.399750275202712	0.388883347046175	0.0	0.172372271023022	0.172196239989617	Vitvi00g04279	Un	4832690
Vitvi00g04280	0.0	0.0242568238586776	0.06307041686453622	0.10634708715190433	0.04567758010166567	0.4181111508436377	0.074657763734852	0.0	0.0	0.016062191734337167	0.0	0.124629824556457	0.16264096652957416	0.0	0.0	0.0	0.0369729471844014	0.0	0.0357975243916314	0.0883900142353412	0.0636670764101799	0.0371541599480876	0.0	0.27512644393332	0.043914817522393	0.0	0.137032740304997	0.0	0.117415352195673	0.0	113691810033524	0.0877912231003989	0.0379943455834019	0.0981877225207552	0.0	0.0	0.0	0.0	0.0	0.0481865752030115	0.0	0.0	0.0	0.249259649112914	0.232412050817557	0.0928698822415913	Vitvi00g04280	Un	4837334
Vitvi00g04281	0.0	0.11601606644570733	0.0	0.0	0.0	0.0	0.0	0.0	0.0	0.0	0.0	0.0	0.0	0.0	0.0	0.0	0.0	0.0	0.348048199337122	0.0	0.0	0.0	0.0	0.0	0.0	0.0	0.0	0.0	0.0	0.0	0.0	0.0	0.0	0.0	0.0	0.0	0.0	0.0	0.0	0.0	0.0	0.0	0.0	0.0	0.0	0.0	Vitvi00g04281	Un	4841913
Vitvi00g04282	0.0	0.0	0.0	0.0	0.0	0.0	0.0	0.0	0.0	0.0	0.0	0.0	0.0	0.0	0.0	0.0	0.0	0.0	0.0	0.0	0.0	0.0	0.0	0.0	0.0	0.0	0.0	0.0	0.0	0.0	0.0	0.0	0.0	0.0	0.0	0.0	0.0	0.0	0.0	0.0	0.0	0.0	0.0	0.0	0.0	0.0	Vitvi00g04282	Un	4844099
Vitvi00g04283	141404396985188	16042430736738	2555415576271570	2.00683e+16	1.68077e+16	0.8836597722391878	166153418762578	167101496772927	2.6255e+16	310327696187639	38111695617573	1438108726488670	2053239695780280	151947047196486	14979643929523	122469704463848	120538290241444	179191644980406	18154298688029	147285326788771	369005923138776	250333422953925	222780378237051	166103786073289	213164229149554	191747561244717	11582427089649	196660282631363	0.297729160122966	16119396882921	0.741310468302497	133566897161577	211952301420143	152941057706014	155103191304949	179099802240905	217415130281454	307685717590635	428871362354077	22342639452928	27868533167956	38111695617573	176261316171511	111360429126224	218892276540193	191755662615864	Vitvi00g04283	Un	4847963
Vitvi00g04284	2.93772e+16	3.17068e+16	4046955976090460	23790387172123	2.67471e+16	3.12106e+16	3.17053e+16	4170243113808910	6.54696e+16	3.22614e+16	357626052654469	3364443776699290	1855048073723300	239180446066368	424252665540543	217884079950673	421643995354729	225237197364998	30432386461753	151201574082418	600655508422814	462229710321907	245230399810153	204417797373456	264063417980081	39786759874223	123124817618128	281421569321045	535607594048146	170866034926489	229843886386322	20933801415096	370267834853013	37155166809254	306956584561318	527092038200465	225153956426518	108423718554516	287811855556812	354693780752848	325336604307206	357626052654469	104371272497554	568517482842305	318054642016672	0.529549727279898	Vitvi00g04284	Un	4870952
Vitvi00g04285	0.0	0.0	0.0	0.0	0.0	0.0	0.0	0.0	0.0	0.0	0.0	0.0	0.0	0.0	0.0	0.0	0.0	0.0	0.0	0.0	0.0	0.0	0.0	0.0	0.0	0.0	0.0	0.0	0.0	0.0	0.0	0.0	0.0	0.0	0.0	0.0	0.0	0.0	0.0	0.0	0.0	0.0	0.0	0.0	0.0	0.0	Vitvi00g04285	Un	4963882
Vitvi00g04286	0.46770328237527137	0.07307425537574568	0.19278004748303	0.0944032375669271	0.247345137602939	0.17062220263361802	0.098343306129745	0.1197875164254027	0.1080725892764652	0.1530941748710125	0.111608130526395	0.12597322936236	0.0600953320769135	0.49762374684949	0.668973471908508	0.236512628367816	0.159499253886475	0.0288378032764685	0.0308857089642935	0.038130964381167	0.411984381468557	0.128224796599366	0.20408435957355	0.0791253531272313	0.0	0.19029384495887	0.551741567849947	0.0	0.405218680060831	0.106647927840023	0.0	0.0	0.295029918389235	0.0	0.0786011698205544	0.160973863030251	0.170342224508165	0.0458029540447654	0.0704474340486472	0.0831496905441973	0.305685400020193	0.111608130526395	0.108574142531013	0.143372316193707	0.0	0.120190664153827	Vitvi00g04286	Un	5024180
Vitvi00g04287	0.05610234049281484	0.0266959010442795	0.18309636673418037	0.07889267657793596	0.0340497441480157	0.06678936208967233	0.13638754989535165	0.0	0.0	0.0	0.0490549010278254	0.0	0.02644058434571425	0.11930159015378	0.0490054313246645	0.0	0.0420626350957251	0.0380250680371134	0.0	0.0	0.507020306633281	0.04226879356926	0.13455119281619	0.0521667151148561	0.0499601218027618	0.0501836865466754	0.0519655458973717	0.0	0.200368086269017	0.0	0.0	0.149814815821772	0.259347833864283	0.0	0.0	0.0	0.0	0.0	0.0	0.0	0.0	0.0490549010278254	0.0	0.0	0.0528811686914285	0.0	Vitvi00g04287	Un	5026490
Vitvi00g04288	0.0	0.0	0.0	0.0	0.0	0.0	0.0	0.0	0.0	0.0	0.0	0.0	0.0	0.0	0.0	0.0	0.0	0.0	0.0	0.0	0.0	0.0	0.0	0.0	0.0	0.0	0.0	0.0	0.0	0.0	0.0	0.0	0.0	0.0	0.0	0.0	0.0	0.0	0.0	0.0	0.0	0.0	0.0	0.0	0.0	0.0	Vitvi00g04288	Un	5047796
Vitvi00g04289	0.0	0.0	0.0	0.0	0.0	0.0	0.0	0.0	0.0	0.0	0.0	0.0	0.0	0.0	0.0	0.0	0.0	0.0	0.0	0.0	0.0	0.0	0.0	0.0	0.0	0.0	0.0	0.0	0.0	0.0	0.0	0.0	0.0	0.0	0.0	0.0	0.0	0.0	0.0	0.0	0.0	0.0	0.0	0.0	0.0	0.0	Vitvi00g04289	Un	5053834
Vitvi00g04290	0.0	0.0	0.0	0.0	0.0	0.0	0.0	0.0	0.0	0.0	0.0	0.0	0.0	0.0	0.0	0.0	0.0	0.0	0.0	0.0	0.0	0.0	0.0	0.0	0.0	0.0	0.0	0.0	0.0	0.0	0.0	0.0	0.0	0.0	0.0	0.0	0.0	0.0	0.0	0.0	0.0	0.0	0.0	0.0	0.0	0.0	Vitvi00g04290	Un	5077157
Vitvi00g04291	0.0	0.0	0.0	0.0	0.0	0.0	0.0	0.0	0.0	0.0	0.0	0.0	0.0	0.0	0.0	0.0	0.0	0.0	0.0	0.0	0.0	0.0	0.0	0.0	0.0	0.0	0.0	0.0	0.0	0.0	0.0	0.0	0.0	0.0	0.0	0.0	0.0	0.0	0.0	0.0	0.0	0.0	0.0	0.0	0.0	0.0	Vitvi00g04291	Un	5085964
Vitvi00g04292	0.0	0.0	0.0	0.0	0.0	0.0	0.0	0.0	0.0	0.0	0.0	0.0	0.0	0.0	0.0	0.0	0.0	0.0	0.0	0.0	0.0	0.0	0.0	0.0	0.0	0.0	0.0	0.0	0.0	0.0	0.0	0.0	0.0	0.0	0.0	0.0	0.0	0.0	0.0	0.0	0.0	0.0	0.0	0.0	0.0	0.0	Vitvi00g04292	Un	5088164
Vitvi00g04293	0.0	0.0	0.0	0.0	0.0	0.0	0.0	0.0	0.0	0.0	0.0	0.0	0.0	0.0	0.0	0.0	0.0	0.0	0.0	0.0	0.0	0.0	0.0	0.0	0.0	0.0	0.0	0.0	0.0	0.0	0.0	0.0	0.0	0.0	0.0	0.0	0.0	0.0	0.0	0.0	0.0	0.0	0.0	0.0	0.0	0.0	Vitvi00g04293	Un	5090547
Vitvi00g04294	0.031643507083926235	0.0	0.0	0.03368479318845	0.0	0.0	0.0	0.0	0.0435102710600855	0.0	0.0	0.0	0.0	0.0	0.0949305212517787	0.0	0.0	0.0	0.0	0.0	0.0	0.0	0.0	0.10105437956535	0.0	0.0	0.0	0.0	0.0	0.0	0.0	0.0	0.0	0.0	0.0	0.0	0.087020542120171	0.0	0.0	0.0	0.0	0.0	0.0	0.0	0.0	0.0	Vitvi00g04294	Un	5096192
Vitvi00g04295	0.0	0.0	0.0	0.0	0.0	0.0	0.0	0.0	0.0	0.0	0.0	0.0	0.0	0.0	0.0	0.0	0.0	0.0	0.0	0.0	0.0	0.0	0.0	0.0	0.0	0.0	0.0	0.0	0.0	0.0	0.0	0.0	0.0	0.0	0.0	0.0	0.0	0.0	0.0	0.0	0.0	0.0	0.0	0.0	0.0	0.0	Vitvi00g04295	Un	5108299
Vitvi00g04296	0.0	0.03967216065241133	0.0	0.0	0.0	0.0	0.04864676490764433	0.0	0.0	0.0	0.0	0.0	0.0	0.0	0.0	0.0	0.0	0.0	0.119016481957234	0.0	0.0	0.0	0.0	0.0	0.0	0.0	0.0	0.0	0.0	0.0	0.0	0.145940294722933	0.0	0.0	0.0	0.0	0.0	0.0	0.0	0.0	0.0	0.0	0.0	0.0	0.0	0.0	Vitvi00g04296	Un	5109327
Vitvi00g04297	0.0	0.28217427281059165	0.0	0.157897468070859	0.0	0.0	0.0	0.0	0.091401430616117	0.0	0.0	0.0	0.0	0.0	0.0	0.0	0.0	0.230187465438954	0.616335352992821	0.0	0.0	0.0	0.0	0.473692404212577	0.0	0.0	0.0	0.0	0.0	0.0	0.0	0.0	0.0	0.0	0.0	0.0	0.0	0.182802861232234	0.0	0.0	0.0	0.0	0.0	0.0	0.0	0.0	Vitvi00g04297	Un	5109929
Vitvi00g04298	0.03968511444459966	0.0310943961870252	0.0	0.09341239859546661	0.05747388425446934	0.0	0.0	0.0	0.0	0.0	0.0	0.0	0.0	0.0	0.0	0.119055343333799	0.0	0.0	0.0932831885610756	0.0	0.0	0.0	0.0513658269872618	0.0	0.228871368799138	0.172421652763408	0.0	0.0	0.0	0.0	0.0	0.0	0.0	0.0	0.0	0.0	0.0	0.0	0.0	0.0	0.0	0.0	0.0	0.0	0.0	0.0	Vitvi00g04298	Un	5110937
Vitvi00g04299	2065279629375250	0.7751921927135136	0.0	0.20683644940276266	0.3297658391754237	0.9802961695129843	0.17138190191031566	0.0	0.0	0.0	0.0	0.0	0.314503792743759	532147882396464	0.87436006416112	0.0	0.500323975349152	158304362196614	0.242208980825249	0.0	0.0	0.0	0.0	0.620509348208288	0.0	0.0	0.30905824665279	0.680239270873481	23833256577262	0.557562850812753	0.0	0.0	0.514145705730947	0.0	0.0	0.0	0.0	0.0	0.0	0.0	0.0	0.0	0.0	0.0	0.629007585487518	0.0	Vitvi00g04299	Un	5111897
Vitvi00g04300	1.82741e+16	1.0619e+16	0.4862119045609843	0.17370750042191	0.8037678439652446	0.27909064740885065	0.3444822404042833	0.68539392685138	0.706761162431464	0.1906046752474677	0.0	0.7442607816752085	0.2757956336368345	155550919469736	230023955340848	162647915200636	0.877491279843128	0.396630709679429	191158780251312	0.262223708898179	0.755515973400801	0.440896031383973	0.0	0.0	0.52112250126573	0.785181680276444	162612185161929	0.0	0.34833221151383	0.488939730712722	0.0	0.0	0.450866234256369	0.582580486956481	0.54053419861212	0.83025365509064	0.468572149877844	0.944950174985084	0.0	0.571814025742403	0.0	0.0	0.995541368438209	0.492980194912208	0.551591267273669	0.0	Vitvi00g04300	Un	5112115
Vitvi00g04301	0.05758232291961533	0.05716493039301024	0.0527431407154056	0.035826580841139065	0.0	0.07659391883757007	0.020625126172206566	0.02939351175429825	0.066908236790883	0.13650957468774202	0.0	0.0	0.0	0.0	0.0	0.172746968758846	0.0	0.1263774320057	0.0451173591733307	0.111402229270468	0.0	0.0468271928757488	0.0496872051902924	0.0577925373331248	0.0	0.0	0.0	0.0	0.0739921364326762	0.155789620080034	0.0	0.0	0.0	0.0618753785166197	0.0	0.0587870235085965	0.0	0.133816473581766	0.154362759900712	0.0	0.255165964162514	0.0	0.0	0.0	0.0	0.0	Vitvi00g04301	Un	5112492
Vitvi00g04302	0.0	0.0	0.0	0.0	0.0	0.0	0.0	0.0	0.0	0.0	0.0	0.0	0.0	0.0	0.0	0.0	0.0	0.0	0.0	0.0	0.0	0.0	0.0	0.0	0.0	0.0	0.0	0.0	0.0	0.0	0.0	0.0	0.0	0.0	0.0	0.0	0.0	0.0	0.0	0.0	0.0	0.0	0.0	0.0	0.0	0.0	Vitvi00g04302	Un	5115823
Vitvi00g04303	0.0	0.0	0.0	0.0	0.0	0.0	0.0	0.0	0.0	0.0	0.0882207503895639	0.0	0.0	0.0	0.0	0.0	0.0	0.0	0.0	0.0	0.0	0.0	0.0	0.0	0.0	0.0	0.0	0.0	0.0	0.0	0.0	0.0	0.0	0.0	0.0	0.0	0.0	0.0	0.0	0.0	0.0	0.0882207503895639	0.0	0.0	0.0	0.0	Vitvi00g04303	Un	5126774
Vitvi00g04304	0.0	0.0	0.0	0.0	0.0	0.0	0.0	0.0	0.0	0.0	0.0	0.0	0.0	0.0	0.0	0.0	0.0	0.0	0.0	0.0	0.0	0.0	0.0	0.0	0.0	0.0	0.0	0.0	0.0	0.0	0.0	0.0	0.0	0.0	0.0	0.0	0.0	0.0	0.0	0.0	0.0	0.0	0.0	0.0	0.0	0.0	Vitvi00g04304	Un	5140848
Vitvi00g04305	0.0	0.0	0.0	0.0	0.0	0.0	0.0	0.0	0.0	0.016248711568496034	0.0	0.0	0.0	0.0	0.0	0.0	0.0	0.0	0.0	0.0	0.0	0.0	0.0	0.0	0.0	0.0	0.0	0.0	0.0	0.0	0.0	0.0	0.0	0.0	0.0	0.0	0.0	0.0	0.0487461347054881	0.0	0.0	0.0	0.0	0.0	0.0	0.0	Vitvi00g04305	Un	5173320
Vitvi00g04306	0.0	0.0	0.0	0.0	0.0	0.0	0.0	0.0	0.0	0.0	0.0	0.0	0.0	0.0	0.0	0.0	0.0	0.0	0.0	0.0	0.0	0.0	0.0	0.0	0.0	0.0	0.0	0.0	0.0	0.0	0.0	0.0	0.0	0.0	0.0	0.0	0.0	0.0	0.0	0.0	0.0	0.0	0.0	0.0	0.0	0.0	Vitvi00g04306	Un	5373738
Vitvi00g04307	0.0	0.0	0.0	0.0	0.0	0.0	0.0	0.0	0.0	0.0	0.0	0.0	0.0	0.0	0.0	0.0	0.0	0.0	0.0	0.0	0.0	0.0	0.0	0.0	0.0	0.0	0.0	0.0	0.0	0.0	0.0	0.0	0.0	0.0	0.0	0.0	0.0	0.0	0.0	0.0	0.0	0.0	0.0	0.0	0.0	0.0	Vitvi00g04307	Un	5398803
Vitvi00g04308	0.0	0.0	0.0	0.0	0.0	0.0	0.0	0.0	0.0	0.0	0.0	0.0	0.0	0.0	0.0	0.0	0.0	0.0	0.0	0.0	0.0	0.0	0.0	0.0	0.0	0.0	0.0	0.0	0.0	0.0	0.0	0.0	0.0	0.0	0.0	0.0	0.0	0.0	0.0	0.0	0.0	0.0	0.0	0.0	0.0	0.0	Vitvi00g04308	Un	5399431
Vitvi00g04309	0.0	0.0	0.0	0.0	0.0	0.0	0.0	0.0	0.0	0.0	0.0	0.0	0.0	0.0	0.0	0.0	0.0	0.0	0.0	0.0	0.0	0.0	0.0	0.0	0.0	0.0	0.0	0.0	0.0	0.0	0.0	0.0	0.0	0.0	0.0	0.0	0.0	0.0	0.0	0.0	0.0	0.0	0.0	0.0	0.0	0.0	Vitvi00g04309	Un	5620681
Vitvi00g04310	0.0	0.0	0.0	0.0	0.0	0.0	0.0	0.0	0.0	0.0	0.0	0.0	0.0	0.0	0.0	0.0	0.0	0.0	0.0	0.0	0.0	0.0	0.0	0.0	0.0	0.0	0.0	0.0	0.0	0.0	0.0	0.0	0.0	0.0	0.0	0.0	0.0	0.0	0.0	0.0	0.0	0.0	0.0	0.0	0.0	0.0	Vitvi00g04310	Un	5622647
Vitvi00g04311	0.0	0.0	0.0	0.0	0.0	0.0	0.0	0.0	0.0	0.0	0.0	0.0	0.0	0.0	0.0	0.0	0.0	0.0	0.0	0.0	0.0	0.0	0.0	0.0	0.0	0.0	0.0	0.0	0.0	0.0	0.0	0.0	0.0	0.0	0.0	0.0	0.0	0.0	0.0	0.0	0.0	0.0	0.0	0.0	0.0	0.0	Vitvi00g04311	Un	5625854
Vitvi00g04312	0.0	0.0	0.0	0.0	0.0	0.0	0.0	0.0	0.0	0.0	0.0	0.0	0.0	0.0	0.0	0.0	0.0	0.0	0.0	0.0	0.0	0.0	0.0	0.0	0.0	0.0	0.0	0.0	0.0	0.0	0.0	0.0	0.0	0.0	0.0	0.0	0.0	0.0	0.0	0.0	0.0	0.0	0.0	0.0	0.0	0.0	Vitvi00g04312	Un	5632460
Vitvi00g04313	7698045279606170	913810774315161	801559585629276	8310749808856120	7477850138801190	9127177348375110	6.94171e+16	1004865777003690	1.11527e+16	1.06877e+16	0.951425202673172	0.968115524184003	1.03823e+16	842485077773493	745750036141724	721178469966635	882747645700379	100602615702063	852658520224474	93265728443565	81407307940766	657948393044518	566536186241118	108441973572694	84226902068878	536572810849062	901921129681752	804861101109544	8336978040364	634067562762904	127038783771323	715243036592237	539551291825867	827720100172154	0.927762854341586	10819686996658	0.848929005035409	138161419227648	0.947009870764957	0.627038118693075	16322511296782	0.951425202673172	0.925561382270486	101066966609752	0.999337723838115	107713168799373	Vitvi00g04313	Un	5634107
Vitvi00g04314	0.0988570317772356	0.14724995664005205	0.07980231683568277	0.21886729354442327	0.0656084029771332	0.19558269072480297	0.0595514511337192	0.11792518982971131	0.10192866521949501	0.12925749938380018	0.486504590246704	0.0852226400779085	0.11914490223008425	0.16134270902446	0.0883661766971344	0.0468622096101124	0.265464449686585	0.102849718600384	0.0734357016331872	0.135993678816875	0.0653039072753352	0.0381093644148381	0.202184638141349	0.0940665767230649	0.360350665768856	0.0	0.0937038301021756	0.103121378829224	0.301085023249986	0.169048311150675	0.116614737773748	0.0	0.0779423011347446	0.100712052266413	0.140165117991175	0.0956852616682476	0.040501582103803	0.163355748335187	0.0837500080312375	0.148276243377352	0.155746246742811	0.486504590246704	0.0	0.170445280155817	0.143032309997827	0.0952574944623415	Vitvi00g04314	Un	5644292
Vitvi00g04315	0.15893540226519667	0.661368093319728	0.2595865277595703	0.7931561511119206	0.8630330933780977	1.11114e+16	0.26143764830766464	0.4071319539907385	0.474128709552038	0.3568070751649715	0.163213198512427	0.448592991033835	0.4689138941140265	0.198467367262367	0.163048605203437	0.115290234329786	0.746393891251515	0.379545744540566	0.858164644167103	0.223047429597142	0.321320861097396	0.234391292584173	0.198965558842698	0.462844486558854	171765840793421	0.612219085493629	178660606925457	0.190274125386094	192589347041997	0.259932517690787	114758058197415	0.276920515613854	0.383506720523411	0.123885708785729	0.402305987516655	0.411957920464822	0.747313815917499	0.200943603186577	0.824165836939899	0.182394332093405	0.0638610564616107	0.163213198512427	0.635105453147603	0.262080528920067	0.410535485184601	0.527292303043452	Vitvi00g04315	Un	5661265
Vitvi00g04316	115657838175959	1.11568e+16	0.9875468089377817	1.04635e+16	0.5169700073589797	1.17096e+16	1110771911680210	0.22287443185153086	1084456938707830	0.6048251292228383	0.923867302690711	134223155375727	0.769211407446742	0.408517566284154	234929067744301	0.711926901551606	0.720163297851052	130207051157388	132480972845326	0.430417703999536	173616044392608	0.796062278887729	0.691103854010431	125042035320761	119752898018135	0.429602771195024	0.533827880582091	0.587479370299824	263008412228876	0.882807847120193	0.0	171000749372326	0.66605239151509	0.956255849802304	0.354896191007958	0.0908526726951037	0.307648381232928	186126549618274	0.636161677166572	0.093858362811253	108445534769069	0.923867302690711	147068611246554	1213776995049	0.814850735745193	0.723572079148291	Vitvi00g04316	Un	5677401
Vitvi00g04317	0.0	0.14211341010056067	0.222493887027747	0.0	0.0	0.0	0.05141457057309467	0.0	0.323272428284371	0.0	0.0	0.0	0.0	0.0	0.0	0.0	0.0	0.135689453311383	0.290650776990299	0.538248665633104	0.129232995450137	0.0	0.0	0.0	0.0	0.0	0.0	0.0	0.0	0.0	0.0	0.0	0.154243711719284	0.0	0.0	0.0	0.0	0.646544856568742	0.0	0.0	0.0	0.0	0.0	0.0	0.0	0.0	Vitvi00g04317	Un	5684349
Vitvi00g04318	0.0	0.0	0.0052804879861346335	0.0	0.0	0.009738319891784466	0.006302431231540634	0.0	0.0	0.0	0.0	0.0	0.0	0.0	0.0	0.0	0.0	0.0	0.0	0.0	0.0158414639584039	0.0	0.0	0.0	0.0	0.0	0.0	0.0	0.0292149596753534	0.0	0.0	0.0	0.0189072936946219	0.0	0.0	0.0	0.0	0.0	0.0	0.0	0.0	0.0	0.0	0.0	0.0	0.0	Vitvi00g04318	Un	5686587
Vitvi00g04319	0.11424643802861933	0.0	0.0	0.0	0.0	0.0	0.0	0.0	0.0	0.0	0.0	0.0	0.0	0.342739314085858	0.0	0.0	0.0	0.0	0.0	0.0	0.0	0.0	0.0	0.0	0.0	0.0	0.0	0.0	0.0	0.0	0.0	0.0	0.0	0.0	0.0	0.0	0.0	0.0	0.0	0.0	0.0	0.0	0.0	0.0	0.0	0.0	Vitvi00g04319	Un	5689991
Vitvi00g04320	0.0	0.0	0.0	0.0	0.0	0.0	0.0	0.0	0.0	0.0	0.0	0.0	0.0	0.0	0.0	0.0	0.0	0.0	0.0	0.0	0.0	0.0	0.0	0.0	0.0	0.0	0.0	0.0	0.0	0.0	0.0	0.0	0.0	0.0	0.0	0.0	0.0	0.0	0.0	0.0	0.0	0.0	0.0	0.0	0.0	0.0	Vitvi00g04320	Un	5691031
Vitvi00g04321	0.0	0.0	0.0	0.0	0.0	0.0	0.0	0.0	0.0	0.0	0.0	0.0	0.0	0.0	0.0	0.0	0.0	0.0	0.0	0.0	0.0	0.0	0.0	0.0	0.0	0.0	0.0	0.0	0.0	0.0	0.0	0.0	0.0	0.0	0.0	0.0	0.0	0.0	0.0	0.0	0.0	0.0	0.0	0.0	0.0	0.0	Vitvi00g04321	Un	5691833
Vitvi00g04322	0.0	0.0	0.0	0.0	0.0	0.0	0.0	0.0	0.0	0.0	0.0	0.0	0.0	0.0	0.0	0.0	0.0	0.0	0.0	0.0	0.0	0.0	0.0	0.0	0.0	0.0	0.0	0.0	0.0	0.0	0.0	0.0	0.0	0.0	0.0	0.0	0.0	0.0	0.0	0.0	0.0	0.0	0.0	0.0	0.0	0.0	Vitvi00g04322	Un	5693441
Vitvi00g04323	0.0	0.0	0.0	0.0	0.0	0.0	0.0	0.0	0.0	0.0	0.0	0.0	0.0	0.0	0.0	0.0	0.0	0.0	0.0	0.0	0.0	0.0	0.0	0.0	0.0	0.0	0.0	0.0	0.0	0.0	0.0	0.0	0.0	0.0	0.0	0.0	0.0	0.0	0.0	0.0	0.0	0.0	0.0	0.0	0.0	0.0	Vitvi00g04323	Un	5694455
Vitvi00g04324	0.0	0.0	0.0	0.0	0.0	0.0	0.0	0.0	0.0	0.0	0.0	0.0	0.0	0.0	0.0	0.0	0.0	0.0	0.0	0.0	0.0	0.0	0.0	0.0	0.0	0.0	0.0	0.0	0.0	0.0	0.0	0.0	0.0	0.0	0.0	0.0	0.0	0.0	0.0	0.0	0.0	0.0	0.0	0.0	0.0	0.0	Vitvi00g04324	Un	5697778
Vitvi00g04325	0.0	0.0	0.0	0.0	0.0	0.0	0.0	0.0	0.0	0.0	0.0	0.0	0.0	0.0	0.0	0.0	0.0	0.0	0.0	0.0	0.0	0.0	0.0	0.0	0.0	0.0	0.0	0.0	0.0	0.0	0.0	0.0	0.0	0.0	0.0	0.0	0.0	0.0	0.0	0.0	0.0	0.0	0.0	0.0	0.0	0.0	Vitvi00g04325	Un	5710438
Vitvi00g04326	0.0	0.0	0.0	0.0	0.0	0.0	0.0	0.0	0.0	0.0	0.0	0.0	0.0	0.0	0.0	0.0	0.0	0.0	0.0	0.0	0.0	0.0	0.0	0.0	0.0	0.0	0.0	0.0	0.0	0.0	0.0	0.0	0.0	0.0	0.0	0.0	0.0	0.0	0.0	0.0	0.0	0.0	0.0	0.0	0.0	0.0	Vitvi00g04326	Un	5718259
Vitvi00g04327	0.0	0.0	0.0	0.0	0.0	0.0	0.0	0.0	0.0	0.0	0.0	0.0	0.0	0.0	0.0	0.0	0.0	0.0	0.0	0.0	0.0	0.0	0.0	0.0	0.0	0.0	0.0	0.0	0.0	0.0	0.0	0.0	0.0	0.0	0.0	0.0	0.0	0.0	0.0	0.0	0.0	0.0	0.0	0.0	0.0	0.0	Vitvi00g04327	Un	5724794
Vitvi00g04328	0.0	0.0	0.0	0.0	0.0	0.0	0.0	0.0	0.0	0.0	0.0	0.0	0.0	0.0	0.0	0.0	0.0	0.0	0.0	0.0	0.0	0.0	0.0	0.0	0.0	0.0	0.0	0.0	0.0	0.0	0.0	0.0	0.0	0.0	0.0	0.0	0.0	0.0	0.0	0.0	0.0	0.0	0.0	0.0	0.0	0.0	Vitvi00g04328	Un	5726073
Vitvi00g04329	0.0	0.0	0.0	0.0	0.0	0.0	0.0	0.0	0.0	0.0	0.0	0.0	0.0	0.0	0.0	0.0	0.0	0.0	0.0	0.0	0.0	0.0	0.0	0.0	0.0	0.0	0.0	0.0	0.0	0.0	0.0	0.0	0.0	0.0	0.0	0.0	0.0	0.0	0.0	0.0	0.0	0.0	0.0	0.0	0.0	0.0	Vitvi00g04329	Un	5727188
Vitvi00g04330	0.0	0.0	0.0	0.0	0.0	0.0	0.0	0.0	0.0	0.0	0.0	0.0	0.0	0.0	0.0	0.0	0.0	0.0	0.0	0.0	0.0	0.0	0.0	0.0	0.0	0.0	0.0	0.0	0.0	0.0	0.0	0.0	0.0	0.0	0.0	0.0	0.0	0.0	0.0	0.0	0.0	0.0	0.0	0.0	0.0	0.0	Vitvi00g04330	Un	5731592
Vitvi00g04331	0.0	0.0	0.0	0.0	0.0	0.0	0.0	0.0	0.0	0.0	0.0	0.0	0.0	0.0	0.0	0.0	0.0	0.0	0.0	0.0	0.0	0.0	0.0	0.0	0.0	0.0	0.0	0.0	0.0	0.0	0.0	0.0	0.0	0.0	0.0	0.0	0.0	0.0	0.0	0.0	0.0	0.0	0.0	0.0	0.0	0.0	Vitvi00g04331	Un	5740522
Vitvi00g04332	0.0	0.0	0.0	0.0	0.0	0.0	0.0	0.0	0.04030299302757905	0.0	0.0	0.0	0.0	0.0	0.0	0.0	0.0	0.0	0.0	0.0	0.0	0.0	0.0	0.0	0.0	0.0	0.0	0.0	0.0	0.0	0.0	0.0	0.0	0.0	0.0	0.0	0.0	0.0806059860551581	0.0	0.0	0.0	0.0	0.0	0.0	0.0	0.0	Vitvi00g04332	Un	5741008
Vitvi00g04333	0.0685540042472245	0.43595756295900867	0.07287617652290711	0.016018583717333532	0.0319136232956685	0.13133066235355226	0.0	0.4155028482224445	0.1390891335462645	0.05704710691982833	0.0451891615446543	0.08770991582338265	0.121784756701048	0.109900106147096	0.0	0.0957619065945775	0.697462498244877	0.385313800843467	0.225096389788682	0.185266750851974	0.0333617787167473	0.0	0.0	0.0480557511520006	0.0	0.0	0.0957408698870055	0.0	0.307630349842377	0.0863616372182797	0.0	0.0	0.0	0.0	0.0	0.831005696444889	0.0	0.278178267092529	0.171141320759485	0.0	0.0	0.0451891615446543	0.131882178563486	0.0435376530832793	0.243569513402096	0.0	Vitvi00g04333	Un	5915117
Vitvi00g04334	0.0	0.0	0.0	0.0	0.0	0.0	0.0	0.0	0.0	0.0	0.0	0.0	0.0	0.0	0.0	0.0	0.0	0.0	0.0	0.0	0.0	0.0	0.0	0.0	0.0	0.0	0.0	0.0	0.0	0.0	0.0	0.0	0.0	0.0	0.0	0.0	0.0	0.0	0.0	0.0	0.0	0.0	0.0	0.0	0.0	0.0	Vitvi00g04334	Un	5922904
Vitvi00g04335	0.0	0.0	0.0	0.0	0.0	0.0	0.0	0.0	0.0	0.0	0.0	0.0	0.0	0.0	0.0	0.0	0.0	0.0	0.0	0.0	0.0	0.0	0.0	0.0	0.0	0.0	0.0	0.0	0.0	0.0	0.0	0.0	0.0	0.0	0.0	0.0	0.0	0.0	0.0	0.0	0.0	0.0	0.0	0.0	0.0	0.0	Vitvi00g04335	Un	5923996
Vitvi00g04336	0.4117010631000613	0.5053491022589399	0.547032898443515	0.6962119264577576	0.46799854480701164	0.4514287723386216	0.4153509263749083	1.2568e+16	3.09337e+16	1.0777e+16	196412733642907	1.66425e+16	1237240772747760	0.25721018180035	0.241494966237111	0.736398041262723	0.28501193144511	0.327923027687717	0.903112347643993	0.40262695460744	0.379245222868512	0.859226517854593	0.580175615783439	0.739086392036098	0.769373771553736	0.401864639511566	0.544174635384409	0.45795635952506	0.534840797206274	0.779608625742726	0.0398368940668648	0.338376407146813	0.426015339454837	0.481661032523075	150030161425805	101330170503188	202002560675685	41667094330051	120161731692547	121566761378306	0.815804689177366	196412733642907	0.999460822644659	232904029092382	133554578493428	113893576056125	Vitvi00g04336	Un	5929802
Vitvi00g04337	0.0793796437052199	0.6153214980807586	0.2511330828503043	0.29242739601989637	0.1830910483458792	0.09765566436493	0.13224597617664322	0.13539905989051848	0.07186064996860965	0.25730996579755	0.198688333743042	0.1044992579208372	0.06813019488584995	0.0658923156334507	0.0	0.172246615482209	0.201343265242789	0.280025301909807	136459592708968	0.166619337116692	0.493396791101265	0.0933831203329559	0.297259731558433	0.230500576126612	0.349521880374644	0.0554346226118416	0.114805851218596	0.3790326712072	0.172148250802454	0.120818742292336	0.0	0.257429803001495	0.0159158066039087	0.123392318924526	0.114486787178889	0.156311332602148	0.0992450064006295	0.0444762935365898	0.102610437066513	0.181667924543432	0.487651535782705	0.198688333743042	0.0175715574624774	0.191426958379197	0.0973572566241542	0.0389031331475457	Vitvi00g04337	Un	5933584
Vitvi00g04338	3.446e+16	2.1072e+16	1.15103e+16	1.23134e+16	0.9815341323173113	0.9252620572331399	0.919714589948395	1.00935e+16	1.69732e+16	269479230084481	190207974083382	2156640791891380	3221145007199150	398705134544976	320312951609351	314783365293896	153776045364666	103910332982465	374474081138645	163389936263353	0.976286300050871	0.842889471763478	112624331764663	1387020895995	118075686561298	0.908062328133796	0.959494556601798	107704551221634	0.937233728147232	138479662293364	0.453755820618548	0.811415320551036	0.957722393028234	0.990006056265915	884109040540413	113458955371591	212337706262727	127125649902677	257271266501187	202439606063487	348726817688769	190207974083382	206184425571149	225143732807128	453049907978591	19117909346124	Vitvi00g04338	Un	5939577
Vitvi00g04339	142432671013966	2351178385348820	2502207971444340	1.8695e+16	193583591927323	278579031839883	2.43774e+16	2.97525e+16	435385114565363	4841668713724870	234322214838649	3.3762e+16	3493409357855030	145781200333188	16603768121727	11547913149144	278020004761876	289349792711249	137983718131522	20107159327856	293685687639552	255905110515192	186835831641269	182543615735879	191471962166314	253650990651839	15874892461876	16835086051137	218872861467319	286394244232329	330469989820001	246863069806591	242485267167646	241972943927036	259049022000074	33600106959157	471579098409283	399191130721443	662992690557718	453688053466562	335819870093183	234322214838649	333976671525489	341262914828631	334840903099226	363840968471781	Vitvi00g04339	Un	5957453
Vitvi00g04340	0.063291453931348	0.0201729234187503	0.17396796146081997	0.20353542188272733	0.0835858508584353	0.27559716535000167	0.10241060278077112	0.084454597153195	0.03574787528410785	0.0305480379631179	0.390366465925653	0.0	0.0	0.189874361794044	0.0	0.0	0.0	0.0605187702562509	0.0	0.320085278467261	0.0	0.201818605915199	0.285526474896328	0.166051797407852	0.159027993344002	0.159739621965474	0.0	0.0910179306098319	0.106298562199056	0.0	0.720492933850949	0.23843766461775	0.0687941437245633	0.0	0.0	0.16890919430639	0.0714957505682157	0.0	0.0	0.0	0.0916441138893537	0.390366465925653	0.0	0.0	0.0	0.0	Vitvi00g04340	Un	5962872
Vitvi00g04341	0.07937022888919933	0.18448487959041202	0.076777212064782	0.22887136879913836	0.0	0.071579014631367	0.08528768390128666	0.0	0.0	0.0	0.224724479032876	0.0	0.0	0.0	0.0	0.238110686667598	0.192692341857444	0.174195919791641	0.186566377122151	0.230331636194346	0.0	0.0	0.0	0.0	0.686614106397415	0.0	0.0	0.0	0.0	0.214737043894101	0.0	0.0	0.0	0.25586305170386	0.0	0.0	0.0	0.0	0.0	0.0	0.0	0.224724479032876	0.0	0.0	0.0	0.0	Vitvi00g04341	Un	5987930
Vitvi00g04342	0.0	0.0	0.0	0.0	0.0	0.0	0.0	0.0	0.0	0.0	0.0	0.0	0.0	0.0	0.0	0.0	0.0	0.0	0.0	0.0	0.0	0.0	0.0	0.0	0.0	0.0	0.0	0.0	0.0	0.0	0.0	0.0	0.0	0.0	0.0	0.0	0.0	0.0	0.0	0.0	0.0	0.0	0.0	0.0	0.0	0.0	Vitvi00g04342	Un	6019459
Vitvi00g04343	0.44925894173544334	0.6118210352960403	0.5227022958428503	0.685642167770227	1.16613e+16	1.0226e+16	0.737909185277668	0.5592019776247055	0.24642914322335155	0.30895341990107333	0.591036271188242	0.79309230418837	0.5353158116679255	0.424686678358406	0.268381925994528	0.654708220853396	0.668041624597858	0.52061785398148	0.646803627308783	0.357962898253572	0.515679319486007	0.694464669788972	0.515815800569982	0.857084802452482	0.684025900288217	159404142953268	0.99607625536723	0.908267782515237	0.585243134045852	0.924167180830185	155837982369054	0.793123023340787	0.686496649089867	0.73410788340235	0.624365027476036	0.494038927773375	0.39363088519625	0.0992274012504531	0.305234278058921	0.180135274668447	0.441490706975852	0.591036271188242	0.757914167813418	0.828270440563322	0.173764615700106	0.896867007635745	Vitvi00g04343	Un	6022835
Vitvi00g04344	425851943637175	405790967127691	3827407355801740	3781092049001610	3.68086e+16	3964624263820800	4059377376980620	608621230926305	724799823801704	6.00925e+16	52956738065681	6023818918628180	5403304725808490	408067308039385	481410904957282	388077617914858	46501019088281	336226141570965	416136568929298	364756404156095	424763302878991	358702499705438	370253822562939	346830676885712	417243115251833	338957805780645	405992011960579	359307273905135	485819627449089	42169317124975	281874480447402	407450943556447	37346824163024	436894027907501	59333472463549	62390773721712	638390765123308	8112088824801	611775981088429	586001180733032	604996811188499	52956738065681	631796735996547	57296704772909	553574282236432	527086662925267	Vitvi00g04344	Un	6039564
Vitvi00g04345	1805332887998500	0.4622177289122577	0.507560776325663	1105817516030210	0.8825882908514339	0.7073645026151564	1.52464e+16	0.228035205026814	0.132089809406517	0.26754791871588335	0.429151263185363	0.413467260248949	0.4622706004074505	273970329130567	0.857436966145098	181885840654475	0.275985160595822	0.665316029139687	0.445351997001264	0.109964781150849	0.950487837504233	0.462229710321907	107901375916467	125503019782773	0.983408591098233	0.658539473780244	136384413361618	0.625381265157878	0.584299193507069	15377943143384	0.0	120141816817073	141804702709664	195446356914432	0.340013447514076	0.116056962539552	0.0	0.264179618813034	0.203161309804808	0.599482446342842	0.0	0.429151263185363	0.0	0.826934520497898	0.231312466921216	0.693228733893685	Vitvi00g04345	Un	6073768
Vitvi00g04346	0.0	0.0	0.0	0.0	0.0	0.10149801250678032	0.0	0.0	0.0	0.0	0.0	0.0	0.0	0.0	0.0	0.0	0.0	0.0	0.0	0.0	0.0	0.0	0.0	0.0	0.0	0.0	0.0	0.0	0.0	0.0	0.304494037520341	0.0	0.0	0.0	0.0	0.0	0.0	0.0	0.0	0.0	0.0	0.0	0.0	0.0	0.0	0.0	Vitvi00g04346	Un	6076596
Vitvi00g04347	0.0	0.0	0.0	0.0	0.062316006371146336	0.0	0.0	0.0	0.0	0.0	0.0	0.0	0.0	0.0	0.0	0.0	0.0	0.0	0.0	0.0	0.0	0.0	0.0	0.0	0.0	0.186948019113439	0.0	0.0	0.0	0.0	0.0	0.0	0.0	0.0	0.0	0.0	0.0	0.0	0.0	0.0	0.0	0.0	0.0	0.0	0.0	0.0	Vitvi00g04347	Un	6079719
Vitvi00g04348	0.0	0.0	0.0	0.0	0.0	0.0	0.0	0.0	0.0	0.0	0.0	0.0	0.0	0.0	0.0	0.0	0.0	0.0	0.0	0.0	0.0	0.0	0.0	0.0	0.0	0.0	0.0	0.0	0.0	0.0	0.0	0.0	0.0	0.0	0.0	0.0	0.0	0.0	0.0	0.0	0.0	0.0	0.0	0.0	0.0	0.0	Vitvi00g04348	Un	6080775
Vitvi00g04349	0.0	0.0	0.0	0.0	0.0	0.0	0.0	0.0	0.0	0.04485755415918133	0.0	0.0	0.0	0.0	0.0	0.0	0.0	0.0	0.0	0.0	0.0	0.0	0.0	0.0	0.0	0.0	0.0	0.0	0.0	0.0	0.0	0.0	0.0	0.0	0.0	0.0	0.0	0.0	0.134572662477544	0.0	0.0	0.0	0.0	0.0	0.0	0.0	Vitvi00g04349	Un	6085104
Vitvi00g04350	0.054891560166362006	0.0	0.0	0.0	0.0	0.0	0.23593602275496098	0.0	0.0	0.0	0.0	0.0	0.0	0.0	0.0	0.164674680499086	0.0	0.0	0.0	0.0	0.0	0.0	0.0	0.0	0.0	0.0	0.0	0.0	0.0	0.0	0.0	0.0	0.0	0.707808068264883	0.0	0.0	0.0	0.0	0.0	0.0	0.0	0.0	0.0	0.0	0.0	0.0	Vitvi00g04350	Un	6090390
Vitvi00g04351	1.10581e+16	1132933868175950	0.5401469109712287	0.7999204848770124	0.4094524921089566	0.5296337716968934	0.4792449026911623	0.6447139098927925	1027522668902010	0.33187239985282163	0.439065648803506	0.3190628916387465	0.20698364954181098	0.667380182543421	137069647021958	127935378843185	122356457337862	0.808315060155271	136692197099398	101254699475534	0.32414876746569	0.283744970692656	0.401433261735432	0.992200591441965	100612760145364	0.449168838001926	0.523257031461654	0.25593160686329	0.597797854743206	0.6293283662639	0.361775094083574	0.335229191838817	0.290161437887762	0.812344078346908	0.695737087322531	0.593690732463054	0.703631446186202	135141389161783	0.363745909469005	0.245332750318523	0.386538539770937	0.439065648803506	0.373738715048998	0.264387068228495	0.236656319292333	0.177310979791289	Vitvi00g04351	Un	6094889
Vitvi00g04352	0.0	0.0	0.0	0.0	0.0	0.0	0.0	0.0	0.0	0.0	0.0	0.0	0.0	0.0	0.0	0.0	0.0	0.0	0.0	0.0	0.0	0.0	0.0	0.0	0.0	0.0	0.0	0.0	0.0	0.0	0.0	0.0	0.0	0.0	0.0	0.0	0.0	0.0	0.0	0.0	0.0	0.0	0.0	0.0	0.0	0.0	Vitvi00g04352	Un	6099793
Vitvi00g04353	0.0	0.0	0.0	0.0	0.0	0.0	0.0	0.0	0.0	0.0	0.0	0.0	0.0	0.0	0.0	0.0	0.0	0.0	0.0	0.0	0.0	0.0	0.0	0.0	0.0	0.0	0.0	0.0	0.0	0.0	0.0	0.0	0.0	0.0	0.0	0.0	0.0	0.0	0.0	0.0	0.0	0.0	0.0	0.0	0.0	0.0	Vitvi00g04353	Un	6106843
Vitvi00g04354	0.0	0.0	0.0	0.07859785077304966	0.0	0.0	0.0	0.0	0.0	0.0	0.0	0.0	0.0	0.0	0.0	0.0	0.0	0.0	0.0	0.0	0.0	0.0	0.0	0.235793552319149	0.0	0.0	0.0	0.0	0.0	0.0	0.0	0.0	0.0	0.0	0.0	0.0	0.0	0.0	0.0	0.0	0.0	0.0	0.0	0.0	0.0	0.0	Vitvi00g04354	Un	6111512
Vitvi00g04355	0.0	0.0	0.0	0.0	0.0	0.0	0.0	0.0	0.0	0.0	0.0	0.0	0.0	0.0	0.0	0.0	0.0	0.0	0.0	0.0	0.0	0.0	0.0	0.0	0.0	0.0	0.0	0.0	0.0	0.0	0.0	0.0	0.0	0.0	0.0	0.0	0.0	0.0	0.0	0.0	0.0	0.0	0.0	0.0	0.0	0.0	Vitvi00g04355	Un	6112297
Vitvi00g04356	0.0	0.0	0.0	0.0	0.0	0.0	0.0	0.0	0.0	0.0	0.0	0.0	0.0	0.0	0.0	0.0	0.0	0.0	0.0	0.0	0.0	0.0	0.0	0.0	0.0	0.0	0.0	0.0	0.0	0.0	0.0	0.0	0.0	0.0	0.0	0.0	0.0	0.0	0.0	0.0	0.0	0.0	0.0	0.0	0.0	0.0	Vitvi00g04356	Un	6114691
Vitvi00g04357	0.0	0.0	0.0	0.0	0.0	0.0	0.0	0.0	0.0	0.0	0.0	0.0	0.0	0.0	0.0	0.0	0.0	0.0	0.0	0.0	0.0	0.0	0.0	0.0	0.0	0.0	0.0	0.0	0.0	0.0	0.0	0.0	0.0	0.0	0.0	0.0	0.0	0.0	0.0	0.0	0.0	0.0	0.0	0.0	0.0	0.0	Vitvi00g04357	Un	6115387
Vitvi00g04358	0.3463227557011477	0.5162185544681815	1.10389e+16	0.07235776948257021	0.0956570730298437	0.33953644331764904	0.10886864429492134	0.2596109244436307	0.29461498447310297	0.13535076425133333	0.053471419448337	0.20631919868110665	0.259330918364309	0.32510642332903	0.373922471168582	0.339939372605831	132963911776873	0.0414485468314516	0.177567998804363	0.0548055983227705	311862903811343	0.138223032347066	0.0488883755248536	0.113726793723062	0.054458139199795	0.0547018319592378	0.169932347838029	0.0623370392922643	0.0	0.102189975872434	0.916419354080513	0.326605932884764	0.0	0.0	0.0564866927810094	0.462735156106252	0.391732343949323	0.197497624996883	0.101254029002396	0.179266455015705	0.125531808735899	0.053471419448337	0.0520178367753083	0.360620560586905	0.403495219629453	0.115166617099165	Vitvi00g04358	Un	6125918
Vitvi00g04359	0.8023954888756547	0.474324153369718	0.8691099386793676	0.5298836381863087	0.3118104302932487	0.18138767690586333	0.30486652185720264	0.5962264430914646	0.6286672683592486	0.07596511305830084	0.153504105677841	0.7456500235742091	0.3308702654681675	11199666201821	0.766746517802828	0.520473328642036	0.394871075929408	0.237978425807657	0.790122958372089	0.188801070406689	0.249320271222264	216920847440915	0.701736220995207	0.293835042120786	0.594079651442933	0.314072672110578	0.227657059226701	0.393701559542467	0.250799192289957	0.293363838427633	0.0	0.531312482203614	0.243467766498439	0.139819316869555	0.129728207666909	106272467851602	106834450172148	0.188990034997017	0.0872030852854486	0.0686176830890884	0.0720745708003655	0.153504105677841	128424836528529	0.207051681863128	0.496432140546302	0.165308390390033	Vitvi00g04359	Un	6138625
Vitvi00g04360	7059351315419960	3775991424130010	3.99361e+16	481264072662528	4670542933860930	4774957155209840	3892146435510810	992920417370798	6874384526987870	8584517300901960	801784837692296	756696253748801	7388764971303300	722200697538059	691583680213153	704021016874778	353297967860947	371177288020314	408322171357744	435624989614888	365847648392045	396609599660137	515859662457786	487508432668777	440424122861021	451888414950766	436475787181295	512798678026219	313343484910878	377755054225315	74138860742676	370323497859443	431744675214246	365575757579555	994046010896341	991794823845255	771627463331204	603249442066371	785492820860834	883567543125398	906294826284358	801784837692296	807071832030473	706320675467129	694260102307903	783492891952758	Vitvi00g04360	Un	6171408
Vitvi00g04361	0.6254271731026373	0.22691008632459728	0.6312222957191916	0.47942875214083863	0.4444570539808417	0.099078718668073	0.3840634800095503	155071356886153	0.3974272831148445	0.479714619858799	0.407018462024579	0.2390396800754495	0.219222862180751	0.813107079046346	0.755129146320967	0.308045293940599	0.0498574590819959	0.292965865104124	0.337906934787672	0.476770379814871	0.665369181120023	0.751527326222681	0.664522936548491	0.0927509602653997	0.681012359608625	0.267675572821515	0.862337345555686	0.203358243565324	0.158332823415377	0.138903332588842	0.0	0.177577701271261	0.742904590536062	0.231708148221328	181201805216563	128940908555743	0.18636392324687	0.608490642982819	0.578050754733087	0.519830932493094	0.341262172350216	0.407018462024579	0.197976976678053	0.280102383472846	0.125361651653107	0.313084072708395	Vitvi00g04361	Un	6210206
Vitvi00g04362	0.6351962857331036	0.03182839028291713	0.18188347507797067	0.42440666905666197	0.16802241717849833	0.796818704016776	0.036180623736622335	0.266501173238971	0.0	0.41760020585990465	0.0	0.05934020864684	0.0	0.89873864582514	0.615290415520788	0.391559795853383	0.0	0.0954851708487514	0.0	0.0	0.545650425233912	0.0	0.225248663529326	104797134364066	0.0	0.504067251535495	0.0	0.0	10062930554844	105936941654423	0.324793640021698	0.0	0.108541871209867	0.0	0.0	0.533002346477942	0.0	0.0	0.0	0.963612524862198	0.289188092717516	0.0	0.0	0.11868041729368	0.0	0.0	Vitvi00g04362	Un	6401284
Vitvi00g04363	0.0	0.0	0.0	0.0	0.0	0.0	0.0	0.0	0.0	0.0	0.0	0.0	0.0	0.0	0.0	0.0	0.0	0.0	0.0	0.0	0.0	0.0	0.0	0.0	0.0	0.0	0.0	0.0	0.0	0.0	0.0	0.0	0.0	0.0	0.0	0.0	0.0	0.0	0.0	0.0	0.0	0.0	0.0	0.0	0.0	0.0	Vitvi00g04363	Un	6415977
Vitvi00g04364	0.0	0.0	0.0	0.0	0.0	0.0	0.0	0.0	0.0	0.0	0.0	0.0	0.0	0.0	0.0	0.0	0.0	0.0	0.0	0.0	0.0	0.0	0.0	0.0	0.0	0.0	0.0	0.0	0.0	0.0	0.0	0.0	0.0	0.0	0.0	0.0	0.0	0.0	0.0	0.0	0.0	0.0	0.0	0.0	0.0	0.0	Vitvi00g04364	Un	6416291
Vitvi00g04365	0.0	0.0	0.0	0.0	0.0	0.0	0.0	0.0	0.0	0.0	0.0	0.0	0.0	0.0	0.0	0.0	0.0	0.0	0.0	0.0	0.0	0.0	0.0	0.0	0.0	0.0	0.0	0.0	0.0	0.0	0.0	0.0	0.0	0.0	0.0	0.0	0.0	0.0	0.0	0.0	0.0	0.0	0.0	0.0	0.0	0.0	Vitvi00g04365	Un	6440420
Vitvi00g04366	0.0	0.0	0.0	0.0	0.0	0.0	0.0	0.0	0.0	0.0	0.0	0.0	0.0	0.0	0.0	0.0	0.0	0.0	0.0	0.0	0.0	0.0	0.0	0.0	0.0	0.0	0.0	0.0	0.0	0.0	0.0	0.0	0.0	0.0	0.0	0.0	0.0	0.0	0.0	0.0	0.0	0.0	0.0	0.0	0.0	0.0	Vitvi00g04366	Un	6442068
Vitvi00g04367	0.0	0.0	0.0	0.0	0.0	0.0	0.0	0.0	0.0	0.0	0.0	0.0	0.0	0.0	0.0	0.0	0.0	0.0	0.0	0.0	0.0	0.0	0.0	0.0	0.0	0.0	0.0	0.0	0.0	0.0	0.0	0.0	0.0	0.0	0.0	0.0	0.0	0.0	0.0	0.0	0.0	0.0	0.0	0.0	0.0	0.0	Vitvi00g04367	Un	6450853
Vitvi00g04368	0.0	0.0	0.0	0.0	0.0	0.0	0.0	0.0	0.0	0.0	0.0	0.0	0.0	0.0	0.0	0.0	0.0	0.0	0.0	0.0	0.0	0.0	0.0	0.0	0.0	0.0	0.0	0.0	0.0	0.0	0.0	0.0	0.0	0.0	0.0	0.0	0.0	0.0	0.0	0.0	0.0	0.0	0.0	0.0	0.0	0.0	Vitvi00g04368	Un	6482622
Vitvi00g04369	0.0099073324787193	0.003623980338650967	0.0	0.0	0.0	0.0	0.0	0.0	0.0	0.0	0.0	0.05431442829086475	0.0	0.0	0.0	0.0297219974361579	0.0	0.0108719410159529	0.0	0.0	0.0	0.0	0.0	0.0	0.0	0.0	0.0	0.0	0.0	0.0	0.0	0.0	0.0	0.0	0.0	0.0	0.0	0.0	0.0	0.0	0.0	0.0	0.054577049998721	0.0540518065830085	0.0	0.0	Vitvi00g04369	Un	6490561
Vitvi00g04370	0.0	0.013495515060644366	0.0	0.0	0.0	0.5381852968764927	0.0	0.051517189017284	0.0	0.0	0.0	0.0	0.0	0.0	0.0	0.0	0.0	0.0	0.0404865451819331	0.0	0.0	0.0	0.0	0.0	0.0	0.0	0.0	0.0	119515744126446	0.419398449365018	0.0	0.0	0.0	0.0	0.103034378034568	0.0	0.0	0.0	0.0	0.0	0.0	0.0	0.0	0.0	0.0	0.0	Vitvi00g04370	Un	6557970
Vitvi00g04371	0.13534731874966124	0.12990788584885585	0.02667828409724557	0.5829949974483374	0.06443603547524804	1.22751e+16	0.012460163786846933	0.2283741791566736	0.0	0.33197612684408734	0.0	0.0817441649726875	0.182738866927757	0.0515857641098613	0.0847593939748024	0.26969679816432	0.0727511902931165	0.0	0.316972467253451	0.0434809721387287	0.0	0.036553880153008	143509830909309	0.270681373835758	0.0432053094161639	0.0	0.0449395919877781	0.148368514437966	242588504447131	125664994564558	0.0	0.0	0.0373804913605408	0.0	0.0896293951780302	0.367118963135317	0.0	0.0	0.0	0.0	0.995928380532262	0.0	0.0	0.163488329945375	0.0	0.365477733855514	Vitvi00g04371	Un	6565602
Vitvi00g04372	0.016829217586821633	0.0	0.0	0.050671966830762666	0.0	0.3027529250024687	0.0	0.0	0.0	0.0	0.0	0.0	0.0256567463594845	0.0	0.0	0.0504876527604649	0.0	0.0	0.0	0.0	0.0	0.0	0.0	0.152015900492288	0.0	0.0	0.0	0.0	0.908258775007406	0.0	0.0	0.0	0.0	0.0	0.0	0.0	0.0	0.0	0.0	0.0	0.0	0.0	0.0	0.0	0.0	0.051313492718969	Vitvi00g04372	Un	6577127
Vitvi00g04373	0.0	0.0	0.0	0.0	0.0	0.0	0.0	0.0	0.0	0.0	0.0	0.0	0.0	0.0	0.0	0.0	0.0	0.0	0.0	0.0	0.0	0.0	0.0	0.0	0.0	0.0	0.0	0.0	0.0	0.0	0.0	0.0	0.0	0.0	0.0	0.0	0.0	0.0	0.0	0.0	0.0	0.0	0.0	0.0	0.0	0.0	Vitvi00g04373	Un	6578736
Vitvi00g04374	0.0	0.0	0.0	0.0	0.0	0.0	0.0	0.0	0.0	0.0	0.0	0.0	0.0	0.0	0.0	0.0	0.0	0.0	0.0	0.0	0.0	0.0	0.0	0.0	0.0	0.0	0.0	0.0	0.0	0.0	0.0	0.0	0.0	0.0	0.0	0.0	0.0	0.0	0.0	0.0	0.0	0.0	0.0	0.0	0.0	0.0	Vitvi00g04374	Un	6599797
Vitvi00g04375	0.0	0.0	0.0	0.0	0.0	0.0	0.0	0.0	0.0	0.0	0.0	0.0	0.0	0.0	0.0	0.0	0.0	0.0	0.0	0.0	0.0	0.0	0.0	0.0	0.0	0.0	0.0	0.0	0.0	0.0	0.0	0.0	0.0	0.0	0.0	0.0	0.0	0.0	0.0	0.0	0.0	0.0	0.0	0.0	0.0	0.0	Vitvi00g04375	Un	6616835
Vitvi00g04376	0.14054857207327634	0.0	0.024245551641250637	0.0	0.08942294446299	0.38310649320471996	0.08932658917395293	0.04565692688738715	0.0	0.179011156184289	0.0	0.1231792936836615	0.0454528146165487	0.0	0.421645716219829	0.0	0.0	0.0	0.0	0.0	0.0	0.0727366549237519	0.0	0.0	0.0	0.0	0.26826883338897	0.0	114931947961416	0.0	0.0	0.171868773480815	0.0	0.0961109940410438	0.0	0.0913138537747743	0.0	0.0	0.239771596597045	0.0	0.297261871955822	0.0	0.246358587367323	0.0	0.0	0.0909056292330974	Vitvi00g04376	Un	6618380
Vitvi00g04377	0.0	0.0	0.0	0.0	0.0	0.0	0.0	0.0	0.0	0.0	0.0	0.0	0.0	0.0	0.0	0.0	0.0	0.0	0.0	0.0	0.0	0.0	0.0	0.0	0.0	0.0	0.0	0.0	0.0	0.0	0.0	0.0	0.0	0.0	0.0	0.0	0.0	0.0	0.0	0.0	0.0	0.0	0.0	0.0	0.0	0.0	Vitvi00g04377	Un	6627094
Vitvi00g04378	0.0	0.0	0.0	0.0	0.0	0.0	0.0	0.0	0.0	0.0	0.0	0.0	0.0	0.0	0.0	0.0	0.0	0.0	0.0	0.0	0.0	0.0	0.0	0.0	0.0	0.0	0.0	0.0	0.0	0.0	0.0	0.0	0.0	0.0	0.0	0.0	0.0	0.0	0.0	0.0	0.0	0.0	0.0	0.0	0.0	0.0	Vitvi00g04378	Un	6639102
Vitvi00g04379	0.0	0.0	0.0	0.0	0.0	0.0	0.0	0.0	0.0	0.0	0.0	0.0	0.0	0.0	0.0	0.0	0.0	0.0	0.0	0.0	0.0	0.0	0.0	0.0	0.0	0.0	0.0	0.0	0.0	0.0	0.0	0.0	0.0	0.0	0.0	0.0	0.0	0.0	0.0	0.0	0.0	0.0	0.0	0.0	0.0	0.0	Vitvi00g04379	Un	6661235
Vitvi00g04380	0.0	0.0	0.0	0.0	0.0	0.0	0.0	0.0	0.0	0.0	0.0	0.0	0.0	0.0	0.0	0.0	0.0	0.0	0.0	0.0	0.0	0.0	0.0	0.0	0.0	0.0	0.0	0.0	0.0	0.0	0.0	0.0	0.0	0.0	0.0	0.0	0.0	0.0	0.0	0.0	0.0	0.0	0.0	0.0	0.0	0.0	Vitvi00g04380	Un	6662835
Vitvi00g04381	0.0	0.0	0.0	0.0	0.0	0.0	0.0	0.0	0.0	0.0	0.0	0.0	0.0	0.0	0.0	0.0	0.0	0.0	0.0	0.0	0.0	0.0	0.0	0.0	0.0	0.0	0.0	0.0	0.0	0.0	0.0	0.0	0.0	0.0	0.0	0.0	0.0	0.0	0.0	0.0	0.0	0.0	0.0	0.0	0.0	0.0	Vitvi00g04381	Un	6677911
Vitvi00g04382	0.0	0.0	0.0	0.0	0.0	0.0	0.0	0.0	0.0	0.0	0.0	0.0	0.0	0.0	0.0	0.0	0.0	0.0	0.0	0.0	0.0	0.0	0.0	0.0	0.0	0.0	0.0	0.0	0.0	0.0	0.0	0.0	0.0	0.0	0.0	0.0	0.0	0.0	0.0	0.0	0.0	0.0	0.0	0.0	0.0	0.0	Vitvi00g04382	Un	6678824
Vitvi00g04383	0.4007751894468563	0.38455179495688263	0.5302516761625197	0.3102640325850325	0.22440324283095717	0.28175585105952566	0.251432747063218	0.15142465834231914	0.1367947559198177	0.2327259069696007	0.187375903644313	0.3181167573377405	0.100918229666415	0.284811542691065	0.421170622455074	0.49634340319443	0.482002252308197	0.399423883691256	0.272229248871195	0.720191876551337	0.345834776556705	0.524728375379517	0.642434568516739	0.0498155392223555	0.238541990016003	0.191687546358569	0.0992468735730085	0.382275308561294	0.318895686597168	0.402858792206961	0.123513074374448	0.42918779631195	0.165105944938952	0.160004499938752	0.0494855252250533	0.253363791459585	0.0428974503409294	0.230692061498706	0.221760584646094	0.366444199595484	0.109972936667224	0.187375903644313	0.455705555975236	0.180527958700245	0.05049779207435	0.15133866725848	Vitvi00g04383	Un	6679596
Vitvi00g04384	0.0	0.0	0.0	0.0	0.0	0.0	0.0	0.0	0.0	0.0	0.0	0.0	0.0	0.0	0.0	0.0	0.0	0.0	0.0	0.0	0.0	0.0	0.0	0.0	0.0	0.0	0.0	0.0	0.0	0.0	0.0	0.0	0.0	0.0	0.0	0.0	0.0	0.0	0.0	0.0	0.0	0.0	0.0	0.0	0.0	0.0	Vitvi00g04384	Un	6684987
Vitvi00g04385	0.0	0.0	0.0	0.0	0.0	0.0	0.0	0.0	0.0	0.0	0.0	0.0	0.0	0.0	0.0	0.0	0.0	0.0	0.0	0.0	0.0	0.0	0.0	0.0	0.0	0.0	0.0	0.0	0.0	0.0	0.0	0.0	0.0	0.0	0.0	0.0	0.0	0.0	0.0	0.0	0.0	0.0	0.0	0.0	0.0	0.0	Vitvi00g04385	Un	6688661
Vitvi00g04386	490640817494584	7111096192887440	4449997059551350	3.92322e+16	9567018154057240	2.42667e+16	3932186946297300	195737437241752	3045541416204600	256931549086412	392878804077027	662351713657561	291978724832694	708374452004744	368798308121727	394749692357281	499508783535956	433183743514447	120063633081583	326310969728691	565098250980538	443589897156177	47997233038199	331359574542186	365634830317809	207196279106214	34802098691309	450121668241943	202898192450011	404545347458337	120557313429642	410297317383986	376027948936829	393330817568377	175315827146599	216159047336905	338068603043231	27103968019769	259744424093622	272514220007581	238536003158033	392878804077027	100491892206148	319784505253642	376059423054706	207898026610682	Vitvi00g04386	Un	6691583
Vitvi00g04387	0.0	0.0	0.0	0.0	0.0	0.0	0.0	0.0	0.0	0.0	0.0	0.0	0.0	0.0	0.0	0.0	0.0	0.0	0.0	0.0	0.0	0.0	0.0	0.0	0.0	0.0	0.0	0.0	0.0	0.0	0.0	0.0	0.0	0.0	0.0	0.0	0.0	0.0	0.0	0.0	0.0	0.0	0.0	0.0	0.0	0.0	Vitvi00g04387	Un	6696530
Vitvi00g04388	0.0	0.0	0.0	0.0	0.0	0.0	0.0	0.0	0.0	0.0	0.0	0.0	0.0	0.0	0.0	0.0	0.0	0.0	0.0	0.0	0.0	0.0	0.0	0.0	0.0	0.0	0.0	0.0	0.0	0.0	0.0	0.0	0.0	0.0	0.0	0.0	0.0	0.0	0.0	0.0	0.0	0.0	0.0	0.0	0.0	0.0	Vitvi00g04388	Un	6721099
Vitvi00g04389	0.0	0.0	0.0	0.0	0.0	0.0	0.0	0.0	0.0	0.0	0.0	0.0	0.0	0.0	0.0	0.0	0.0	0.0	0.0	0.0	0.0	0.0	0.0	0.0	0.0	0.0	0.0	0.0	0.0	0.0	0.0	0.0	0.0	0.0	0.0	0.0	0.0	0.0	0.0	0.0	0.0	0.0	0.0	0.0	0.0	0.0	Vitvi00g04389	Un	6729490
Vitvi00g04390	0.0	0.0	0.0	0.0	0.0	0.0	0.0	0.0	0.0	0.0	0.0	0.0	0.0	0.0	0.0	0.0	0.0	0.0	0.0	0.0	0.0	0.0	0.0	0.0	0.0	0.0	0.0	0.0	0.0	0.0	0.0	0.0	0.0	0.0	0.0	0.0	0.0	0.0	0.0	0.0	0.0	0.0	0.0	0.0	0.0	0.0	Vitvi00g04390	Un	6734445
Vitvi00g04391	0.0	0.0	0.0	0.0	0.0	0.0	0.0	0.0	0.0	0.0	0.0	0.0	0.0	0.0	0.0	0.0	0.0	0.0	0.0	0.0	0.0	0.0	0.0	0.0	0.0	0.0	0.0	0.0	0.0	0.0	0.0	0.0	0.0	0.0	0.0	0.0	0.0	0.0	0.0	0.0	0.0	0.0	0.0	0.0	0.0	0.0	Vitvi00g04391	Un	6735032
Vitvi00g04392	0.0	0.0	0.0	0.0	0.0	0.0	0.0	0.0	0.0	0.0	0.0	0.0	0.0	0.0	0.0	0.0	0.0	0.0	0.0	0.0	0.0	0.0	0.0	0.0	0.0	0.0	0.0	0.0	0.0	0.0	0.0	0.0	0.0	0.0	0.0	0.0	0.0	0.0	0.0	0.0	0.0	0.0	0.0	0.0	0.0	0.0	Vitvi00g04392	Un	6735241
Vitvi00g04393	0.0	0.0	0.0	0.0	0.0	0.0	0.0	0.0	0.0	0.0	0.0	0.0	0.0	0.0	0.0	0.0	0.0	0.0	0.0	0.0	0.0	0.0	0.0	0.0	0.0	0.0	0.0	0.0	0.0	0.0	0.0	0.0	0.0	0.0	0.0	0.0	0.0	0.0	0.0	0.0	0.0	0.0	0.0	0.0	0.0	0.0	Vitvi00g04393	Un	6736073
Vitvi00g04394	0.0	0.0	0.0	0.0	0.0	0.0	0.0	0.0	0.0	0.0	0.0	0.0	0.0	0.0	0.0	0.0	0.0	0.0	0.0	0.0	0.0	0.0	0.0	0.0	0.0	0.0	0.0	0.0	0.0	0.0	0.0	0.0	0.0	0.0	0.0	0.0	0.0	0.0	0.0	0.0	0.0	0.0	0.0	0.0	0.0	0.0	Vitvi00g04394	Un	6740215
Vitvi00g04395	0.0	0.0	0.0	0.0	0.0	0.0	0.0	0.0	0.0	0.0	0.0	0.0	0.0	0.0	0.0	0.0	0.0	0.0	0.0	0.0	0.0	0.0	0.0	0.0	0.0	0.0	0.0	0.0	0.0	0.0	0.0	0.0	0.0	0.0	0.0	0.0	0.0	0.0	0.0	0.0	0.0	0.0	0.0	0.0	0.0	0.0	Vitvi00g04395	Un	6744401
Vitvi00g04396	0.0	0.0	0.0	0.0	0.0	0.0	0.0	0.0	0.0	0.0	0.0	0.0	0.0	0.0	0.0	0.0	0.0	0.0	0.0	0.0	0.0	0.0	0.0	0.0	0.0	0.0	0.0	0.0	0.0	0.0	0.0	0.0	0.0	0.0	0.0	0.0	0.0	0.0	0.0	0.0	0.0	0.0	0.0	0.0	0.0	0.0	Vitvi00g04396	Un	6752906
Vitvi00g04397	0.0097037623943115	0.0	0.0	0.008881007469760201	0.0	0.0	0.0	0.0	0.0	0.0	0.0	0.0	0.0	0.0	0.0291112871829345	0.0	0.0	0.0	0.0	0.0	0.0	0.0	0.0266430224092806	0.0	0.0	0.0	0.0	0.0	0.0	0.0	0.0	0.0	0.0	0.0	0.0	0.0	0.0	0.0	0.0	0.0	0.0	0.0	0.0	0.0	0.0	0.0	Vitvi00g04397	Un	6753375
Vitvi00g04398	0.37729252488347037	0.13930490907847434	0.387350161332879	0.38557408003140603	0.2934335011441733	0.2702473001388343	0.5241337734444363	2017003951638440	0.28661446830127646	0.6190608758334553	0.16968991273911	0.409515166202592	0.365477733855514	0.412686112878891	0.0	0.71919146177152	0.145502380586233	0.131535694536545	0.140876652112645	0.869619442774573	0.0	0.292431041224064	0.465437289435596	0.0	0.691284950658622	0.520783767530295	0.359516735902225	0.0	0.0	0.810741900416503	0.0	103647392986899	0.149521965442163	0.386405425022156	0.17925879035606	385474911292083	0.155393825214591	0.417835111387962	0.481989842138959	0.379264404829145	0.995928380532262	0.16968991273911	0.165077012623683	0.653953319781501	0.0	0.730955467711028	Vitvi00g04398	Un	6758588
Vitvi00g04399	1.90241e+16	439131395728661	4.29562e+16	467826478702132	40652883621202	3.61554e+16	2.39686e+16	1791231217313100	1092020489862730	9590967932438450	179671672311999	322011028811824	2161969981826090	123805833863667	269235722037608	17768259643767	344070335268621	297115921776667	676207930140695	343755450320302	459839854158711	485091491912859	766602594364512	203807152064571	433069689677313	373738939051153	545619516839847	30022805274506	407711772180052	400601880205802	276347529850394	317039084430516	211089833565407	190929739422712	189803425082887	168442818379734	115174246923756	103229851048791	351569061324888	240944445420869	228477687298578	179671672311999	367053592775012	276968464848636	264704212596218	167689783769001	Vitvi00g04399	Un	6777465
Vitvi00g04400	0.0	0.0	0.0	0.0	0.0	0.011718688236108768	0.0	0.0	0.0	0.026006783014974166	0.0	0.0	0.0	0.0	0.0	0.0	0.0	0.0	0.0	0.0	0.0	0.0	0.0	0.0	0.0	0.0	0.0	0.0	0.0	0.0351560647083263	0.0	0.0	0.0	0.0	0.0	0.0	0.0	0.0	0.0348340741368864	0.0	0.0431862749080361	0.0	0.0	0.0	0.0	0.0	Vitvi00g04400	Un	6782828
Vitvi00g04401	0.0	0.0	0.0	0.0	0.0	0.0	0.0	0.0	0.0	0.0	0.0	0.0	0.0	0.0	0.0	0.0	0.0	0.0	0.0	0.0	0.0	0.0	0.0	0.0	0.0	0.0	0.0	0.0	0.0	0.0	0.0	0.0	0.0	0.0	0.0	0.0	0.0	0.0	0.0	0.0	0.0	0.0	0.0	0.0	0.0	0.0	Vitvi00g04401	Un	6789976
Vitvi00g04402	0.0	0.0	0.0	0.0	0.0	0.0	0.0	0.0	0.0	0.04337821390762733	0.0	0.539251574570695	0.0	0.0	0.0	0.0	0.0	0.0	0.0	0.0	0.0	0.0	0.0	0.0	0.0	0.0	0.0	0.0	0.0	0.0	0.0	0.0	0.0	0.0	0.0	0.0	0.0	0.0	0.0	0.0	0.130134641722882	0.0	107850314914139	0.0	0.0	0.0	Vitvi00g04402	Un	6809304
Vitvi00g04404	0.0	0.0	0.0	0.0	0.0	0.0	0.0	0.0	0.0	0.0	0.0	0.0	0.0	0.0	0.0	0.0	0.0	0.0	0.0	0.0	0.0	0.0	0.0	0.0	0.0	0.0	0.0	0.0	0.0	0.0	0.0	0.0	0.0	0.0	0.0	0.0	0.0	0.0	0.0	0.0	0.0	0.0	0.0	0.0	0.0	0.0	Vitvi00g04404	Un	6830343
Vitvi00g04405	0.0	0.0	0.0	0.0	0.0	0.0	0.0	0.0	0.0	0.0	0.0	0.0	0.0	0.0	0.0	0.0	0.0	0.0	0.0	0.0	0.0	0.0	0.0	0.0	0.0	0.0	0.0	0.0	0.0	0.0	0.0	0.0	0.0	0.0	0.0	0.0	0.0	0.0	0.0	0.0	0.0	0.0	0.0	0.0	0.0	0.0	Vitvi00g04405	Un	6831467
Vitvi00g04406	0.15084912284395066	0.34103021218295665	0.6784255707084523	0.234998876274414	0.16872978180635786	0.04014466976666466	0.172025890032101	0.0	0.0	0.0	0.0	0.0	0.0	0.0	0.265098530091403	0.187448838440449	0.455081913748431	0.27426591626769	0.293742806532749	0.815962072901249	0.457127350927346	0.762187288296762	0.242621565769619	0.282199730169195	0.180175332884428	0.0	0.0937038301021756	0.412485515316898	0.120434009299994	0.0	0.0	0.360193067826814	0.155884602269489	0.0	0.0	0.0	0.0	0.0	0.0	0.0	0.0	0.0	0.0	0.0	0.0	0.0	Vitvi00g04406	Un	6847844
Vitvi00g04407	2.99809e+16	9610794124006920	50207940044473	3523175699878540	821812289720718	6924585915186820	1372759285219170	828206038546169	1.5619e+16	3728561585497870	733857347319504	223356735837414	3.0936e+16	503493765652039	199757645427579	196176213509539	837080497218773	109595327674579	950204463237515	690062391837313	357875987400379	458299822096498	623560343743986	373737553574684	596548126448928	957370645249349	770268245503876	737797978408929	932246997656749	960509234150124	184619542749175	918419409381892	172041063071509	147944781556054	170695010088038	14857170670043	113443783654636	198936878944228	37035813268162	333307386057743	414902956909999	733857347319504	247575419256344	199138052418484	259102740021974	359618252778316	Vitvi00g04407	Un	6919051
Vitvi00g04408	1.35575e+16	0.14939103445992216	0.07265653845376296	1147648778802510	0.19640943555541734	3.04067e+16	0.7684274556493373	0.1014407661294955	0.15298552620701106	0.34092041264420797	0.0	0.2733876583301015	0.370355475569681	273676053803896	0.999268644755565	0.331206594236884	0.0536061402159805	0.290763114238679	0.103803848925107	0.0640772220991791	0.0461546412321918	0.107737752029918	251499447624849	0.864280877861544	0.0636709822975047	0.191867703826951	0.397360602839301	0.0	204285056376532	262851058240298	445064969127477	0.190929408133762	104665375809514	106769920071911	0.0	0.202881532258991	0.229001426632029	0.0769696257819931	0.295958674997606	0.139728991252843	0.587073571682175	0.0	0.486542774048749	0.060232542611454	0.134787339747325	0.605923611392037	Vitvi00g04408	Un	6944986
Vitvi00g04409	0.0	0.0	0.0	0.0	0.0	0.0	0.0	0.0	0.0	0.0	0.0	0.0	0.0	0.0	0.0	0.0	0.0	0.0	0.0	0.0	0.0	0.0	0.0	0.0	0.0	0.0	0.0	0.0	0.0	0.0	0.0	0.0	0.0	0.0	0.0	0.0	0.0	0.0	0.0	0.0	0.0	0.0	0.0	0.0	0.0	0.0	Vitvi00g04409	Un	6950661
Vitvi00g04410	0.0	0.0	0.0	0.0	0.0	0.0	0.0	0.0	0.0	0.0	0.0	0.0	0.0	0.0	0.0	0.0	0.0	0.0	0.0	0.0	0.0	0.0	0.0	0.0	0.0	0.0	0.0	0.0	0.0	0.0	0.0	0.0	0.0	0.0	0.0	0.0	0.0	0.0	0.0	0.0	0.0	0.0	0.0	0.0	0.0	0.0	Vitvi00g04410	Un	6954324
Vitvi00g04411	0.038388215279743336	0.24260117219419766	0.0	0.113955368494572	0.112507319254586	0.5772289160796343	0.041250252344413	0.0574096779571695	0.2676329471635315	0.4576055702260013	271725677261974	142743063856949	3.0556e+16	0.0	0.0	0.11516464583923	0.186395206502625	0.0	0.541408310079968	0.0	0.0	0.0	0.0	0.231170149332499	0.110695956151217	0.222382610971542	0.115139346792216	0.0	162782700151888	0.103859746720023	0.0	0.0	0.0	0.123750757033239	0.114819355914339	0.0	0.0	0.535265894327063	0.0	0.607318818190461	0.765497892487543	271725677261974	285486127713898	0.0	12536984522511	485750961957639	Vitvi00g04411	Un	6959556
Vitvi00g04412	0.0	0.0	0.0	0.0	0.0	0.0	0.0	0.0	0.0	0.0	0.0	0.0	0.0	0.0	0.0	0.0	0.0	0.0	0.0	0.0	0.0	0.0	0.0	0.0	0.0	0.0	0.0	0.0	0.0	0.0	0.0	0.0	0.0	0.0	0.0	0.0	0.0	0.0	0.0	0.0	0.0	0.0	0.0	0.0	0.0	0.0	Vitvi00g04412	Un	6963971
Vitvi00g04413	0.0	0.0	0.0	0.0	0.0	0.0	0.0	0.0	0.0	0.0	0.0	0.0	0.0	0.0	0.0	0.0	0.0	0.0	0.0	0.0	0.0	0.0	0.0	0.0	0.0	0.0	0.0	0.0	0.0	0.0	0.0	0.0	0.0	0.0	0.0	0.0	0.0	0.0	0.0	0.0	0.0	0.0	0.0	0.0	0.0	0.0	Vitvi00g04413	Un	6967982
Vitvi00g04414	0.0	0.0	0.0	0.0	0.0	0.0	0.0	0.0	0.0	0.0	0.0	0.0	0.0	0.0	0.0	0.0	0.0	0.0	0.0	0.0	0.0	0.0	0.0	0.0	0.0	0.0	0.0	0.0	0.0	0.0	0.0	0.0	0.0	0.0	0.0	0.0	0.0	0.0	0.0	0.0	0.0	0.0	0.0	0.0	0.0	0.0	Vitvi00g04414	Un	6991374
Vitvi00g04415	0.0	0.0	0.0	0.0	0.0	0.0	0.0	0.0	0.0	0.0	0.0	0.0	0.0	0.0	0.0	0.0	0.0	0.0	0.0	0.0	0.0	0.0	0.0	0.0	0.0	0.0	0.0	0.0	0.0	0.0	0.0	0.0	0.0	0.0	0.0	0.0	0.0	0.0	0.0	0.0	0.0	0.0	0.0	0.0	0.0	0.0	Vitvi00g04415	Un	7014876
Vitvi00g04416	0.406331696248822	0.6588827587536263	0.5408855974522503	0.24543114913894937	0.34252053026007134	0.11168991861078748	0.43087081965609264	0.25047567217836153	0.0614056244799595	0.260717344430576	0.46938419410899	0.22737047974279	0.3614257295644005	0.244616365295149	0.334936314900429	0.639442408550888	0.172490725372389	124746755463691	0.55668999625158	0.549823905754246	0.495045748700121	0.577787137902384	0.183922799857615	0.142617067934969	0.409753579624264	0.274391447408435	0.284134194503371	0.469035948868408	0.182593497970959	0.0640747630974333	0.0884014947639701	0.750886355106704	0.236341171182774	0.3053849326788	0.283344539595063	0.21760680476166	0.122811248959919	0.0	0.317439546570013	0.14987061158571	0.314841875136005	0.46938419410899	0.260928181243885	0.193812778241695	0.722851459128801	0.0	Vitvi00g04416	Un	7029173
Vitvi00g04417	0.0	0.0	0.0	0.0	0.0	0.0	0.0	0.0	0.0	0.0	0.0	0.0	0.0	0.0	0.0	0.0	0.0	0.0	0.0	0.0	0.0	0.0	0.0	0.0	0.0	0.0	0.0	0.0	0.0	0.0	0.0	0.0	0.0	0.0	0.0	0.0	0.0	0.0	0.0	0.0	0.0	0.0	0.0	0.0	0.0	0.0	Vitvi00g04417	Un	7035755
Vitvi00g04418	0.0	0.0	0.0	0.0	0.0	0.0	0.0	0.0	0.0	0.0	0.0	0.0	0.0	0.0	0.0	0.0	0.0	0.0	0.0	0.0	0.0	0.0	0.0	0.0	0.0	0.0	0.0	0.0	0.0	0.0	0.0	0.0	0.0	0.0	0.0	0.0	0.0	0.0	0.0	0.0	0.0	0.0	0.0	0.0	0.0	0.0	Vitvi00g04418	Un	7057679
Vitvi00g04419	0.0	0.02829212955843417	0.0	0.03508832623796867	0.0	0.0	0.029073715502642834	0.0	0.0	0.0	0.0	0.0	0.0	0.0	0.0	0.0	0.0848763886753025	0.0	0.0	0.0	0.0	0.0	0.0	0.105264978713906	0.0	0.0	0.0	0.0	0.0	0.0	0.0	0.0	0.0872211465079285	0.0	0.0	0.0	0.0	0.0	0.0	0.0	0.0	0.0	0.0	0.0	0.0	0.0	Vitvi00g04419	Un	7058495
Vitvi00g04420	0.0	0.0	0.0	0.0	0.0	0.0	0.0	0.0	0.0	0.0	0.0	0.0	0.0	0.0	0.0	0.0	0.0	0.0	0.0	0.0	0.0	0.0	0.0	0.0	0.0	0.0	0.0	0.0	0.0	0.0	0.0	0.0	0.0	0.0	0.0	0.0	0.0	0.0	0.0	0.0	0.0	0.0	0.0	0.0	0.0	0.0	Vitvi00g04420	Un	7066808
Vitvi00g04421	0.0	0.0	0.0	0.0	0.0	0.0	0.0	0.0	0.0	0.0	0.0	0.0	0.0	0.0	0.0	0.0	0.0	0.0	0.0	0.0	0.0	0.0	0.0	0.0	0.0	0.0	0.0	0.0	0.0	0.0	0.0	0.0	0.0	0.0	0.0	0.0	0.0	0.0	0.0	0.0	0.0	0.0	0.0	0.0	0.0	0.0	Vitvi00g04421	Un	7085018
Vitvi00g04422	0.0	0.0	0.0	0.0	0.0	0.0	0.0	0.0	0.0	0.0	0.0	0.0	0.0	0.0	0.0	0.0	0.0	0.0	0.0	0.0	0.0	0.0	0.0	0.0	0.0	0.0	0.0	0.0	0.0	0.0	0.0	0.0	0.0	0.0	0.0	0.0	0.0	0.0	0.0	0.0	0.0	0.0	0.0	0.0	0.0	0.0	Vitvi00g04422	Un	7087716
Vitvi00g04423	0.0	0.0	0.0	0.0	0.0	0.0	0.0	0.0	0.0	0.0	0.0	0.0	0.0	0.0	0.0	0.0	0.0	0.0	0.0	0.0	0.0	0.0	0.0	0.0	0.0	0.0	0.0	0.0	0.0	0.0	0.0	0.0	0.0	0.0	0.0	0.0	0.0	0.0	0.0	0.0	0.0	0.0	0.0	0.0	0.0	0.0	Vitvi00g04423	Un	7088471
Vitvi00g04424	0.0	0.0	0.0	0.0	0.0	0.0	0.0	0.0	0.0	0.0	0.0	0.0	0.0	0.0	0.0	0.0	0.0	0.0	0.0	0.0	0.0	0.0	0.0	0.0	0.0	0.0	0.0	0.0	0.0	0.0	0.0	0.0	0.0	0.0	0.0	0.0	0.0	0.0	0.0	0.0	0.0	0.0	0.0	0.0	0.0	0.0	Vitvi00g04424	Un	7088880
Vitvi00g04425	0.0	0.0	0.0	0.0	0.0	0.0	0.0	0.0	0.0	0.0	0.0	0.0	0.0	0.0	0.0	0.0	0.0	0.0	0.0	0.0	0.0	0.0	0.0	0.0	0.0	0.0	0.0	0.0	0.0	0.0	0.0	0.0	0.0	0.0	0.0	0.0	0.0	0.0	0.0	0.0	0.0	0.0	0.0	0.0	0.0	0.0	Vitvi00g04425	Un	7095669
Vitvi00g04426	0.0	0.0	0.0	0.0	0.0	0.0	0.0	0.0	0.0	0.0	0.0	0.0	0.0	0.0	0.0	0.0	0.0	0.0	0.0	0.0	0.0	0.0	0.0	0.0	0.0	0.0	0.0	0.0	0.0	0.0	0.0	0.0	0.0	0.0	0.0	0.0	0.0	0.0	0.0	0.0	0.0	0.0	0.0	0.0	0.0	0.0	Vitvi00g04426	Un	7136340
Vitvi00g04427	0.0	0.0	0.0	0.0	0.0	0.0	0.0	0.0	0.0	0.0	0.0	0.0	0.0	0.0	0.0	0.0	0.0	0.0	0.0	0.0	0.0	0.0	0.0	0.0	0.0	0.0	0.0	0.0	0.0	0.0	0.0	0.0	0.0	0.0	0.0	0.0	0.0	0.0	0.0	0.0	0.0	0.0	0.0	0.0	0.0	0.0	Vitvi00g04427	Un	7145641
Vitvi00g04428	0.0	0.0	0.0	0.0	0.0	0.0	0.0	0.0	0.0	0.0	0.0	0.0	0.0	0.0	0.0	0.0	0.0	0.0	0.0	0.0	0.0	0.0	0.0	0.0	0.0	0.0	0.0	0.0	0.0	0.0	0.0	0.0	0.0	0.0	0.0	0.0	0.0	0.0	0.0	0.0	0.0	0.0	0.0	0.0	0.0	0.0	Vitvi00g04428	Un	7146384
Vitvi00g04429	0.0	0.0	0.0	0.0	0.0	0.0	0.0	0.0	0.0	0.0	0.0	0.0	0.0	0.0	0.0	0.0	0.0	0.0	0.0	0.0	0.0	0.0	0.0	0.0	0.0	0.0	0.0	0.0	0.0	0.0	0.0	0.0	0.0	0.0	0.0	0.0	0.0	0.0	0.0	0.0	0.0	0.0	0.0	0.0	0.0	0.0	Vitvi00g04429	Un	7146984
Vitvi00g04430	0.0	0.0	0.0	0.0	0.0	0.0	0.0	0.0	0.0	0.0	0.0	0.0	0.0	0.0	0.0	0.0	0.0	0.0	0.0	0.0	0.0	0.0	0.0	0.0	0.0	0.0	0.0	0.0	0.0	0.0	0.0	0.0	0.0	0.0	0.0	0.0	0.0	0.0	0.0	0.0	0.0	0.0	0.0	0.0	0.0	0.0	Vitvi00g04430	Un	7147205
Vitvi00g04431	0.0	0.0	0.0	0.0	0.0	0.0	0.0	0.0	0.0	0.0	0.0	0.0	0.0	0.0	0.0	0.0	0.0	0.0	0.0	0.0	0.0	0.0	0.0	0.0	0.0	0.0	0.0	0.0	0.0	0.0	0.0	0.0	0.0	0.0	0.0	0.0	0.0	0.0	0.0	0.0	0.0	0.0	0.0	0.0	0.0	0.0	Vitvi00g04431	Un	7147569
Vitvi00g04432	0.0	0.03567419097426133	0.0	0.0	0.0	0.041060830098613665	0.0	0.0697241441613585	0.0	0.0	0.0	0.0	0.0	0.0	0.0	0.0	0.0	0.0	0.107022572922784	0.0	0.0	0.0	0.0	0.0	0.0	0.0	0.0	0.0	0.0	0.123182490295841	0.0	0.0	0.0	0.0	0.0	0.139448288322717	0.0	0.0	0.0	0.0	0.0	0.0	0.0	0.0	0.0	0.0	Vitvi00g04432	Un	7148331
Vitvi00g04433	0.38356701569989937	0.5106604841757957	0.20486421697394433	0.35593528707288297	0.129057289811055	0.05820711079913366	0.12302937157295835	0.590722568258498	0.89995254760484	0.12574709650732865	0.365485965899622	0.0880321776628945	0.0983978514226385	0.0	0.182558694714959	0.968142352384739	0.783474357002792	0.14165382488551	0.606853270639085	0.187302649212985	0.269827133357429	0.157462868351419	0.501240157853719	0.19433534531798	0.37223035804695	0.0	0.387171869433165	0.0	0.0	0.174621332397401	0.0	0.0	0.16102365509156	0.208064459627315	0.193047928075757	0.988397208441239	0.0	179990509520968	0.173021994613985	0.204219294908001	0.0	0.365485965899622	0.0	0.176064355325789	0.0	0.196795702845277	Vitvi00g04433	Un	7151768
Vitvi00g04434	0.763047281268508	0.6919286392692681	0.7930815777126163	0.6337824413585204	0.5742943070069134	0.7774791510299887	0.5490879633399767	0.575139328630979	0.5535990239138044	0.6525405202539307	0.903783230893087	1.05083e+16	0.6814971585184211	0.439600424588384	108344616646052	0.76609525275662	0.774958331383197	0.700570546988121	0.600257039436486	166740075766777	0.400341344600968	0.311502630869111	115684775562616	0.192223004608002	0.552276563841399	0.55474792628227	0.957408698870055	0.210726295868415	123052139936951	0.863616372182797	0.238299681537659	0.552035027865008	0.477820193913	0.617408668241922	0.954747905157278	0.19553075210468	0.662112820479562	0.445085227348047	0.684565283037942	0.0	127305627772385	0.903783230893087	12309003332592	0.870753061665585	0.389711221443353	0.973283095593489	Vitvi00g04434	Un	7153355
Vitvi00g04435	0.0	0.0	0.0	0.0	0.0	0.0	0.0	0.0	0.0	0.0	0.0	0.0	0.0	0.0	0.0	0.0	0.0	0.0	0.0	0.0	0.0	0.0	0.0	0.0	0.0	0.0	0.0	0.0	0.0	0.0	0.0	0.0	0.0	0.0	0.0	0.0	0.0	0.0	0.0	0.0	0.0	0.0	0.0	0.0	0.0	0.0	Vitvi00g04435	Un	7154703
Vitvi00g04436	0.0	0.0	0.0	0.0	0.0	0.0	0.0	0.0	0.0	0.0062012609333882	0.0	0.0	0.0	0.0	0.0	0.0	0.0	0.0	0.0	0.0	0.0	0.0	0.0	0.0	0.0	0.0	0.0	0.0	0.0	0.0	0.0	0.0	0.0	0.0	0.0	0.0	0.0	0.0	0.0186037828001646	0.0	0.0	0.0	0.0	0.0	0.0	0.0	Vitvi00g04436	Un	7155724
Vitvi00g04437	0.0	0.0	0.0	0.0	0.0	0.0	0.0	0.0	0.0	0.0	0.0	0.0	0.0	0.0	0.0	0.0	0.0	0.0	0.0	0.0	0.0	0.0	0.0	0.0	0.0	0.0	0.0	0.0	0.0	0.0	0.0	0.0	0.0	0.0	0.0	0.0	0.0	0.0	0.0	0.0	0.0	0.0	0.0	0.0	0.0	0.0	Vitvi00g04437	Un	7155726
Vitvi00g04438	0.0	0.0	0.0	0.0	0.0	0.0	0.0	0.0	0.0	0.0	0.0	0.0	0.0	0.0	0.0	0.0	0.0	0.0	0.0	0.0	0.0	0.0	0.0	0.0	0.0	0.0	0.0	0.0	0.0	0.0	0.0	0.0	0.0	0.0	0.0	0.0	0.0	0.0	0.0	0.0	0.0	0.0	0.0	0.0	0.0	0.0	Vitvi00g04438	Un	7156713
Vitvi00g04439	0.0	0.0	0.0	0.0	0.0	0.0	0.0	0.0	0.0	0.0	0.0	0.0	0.0	0.0	0.0	0.0	0.0	0.0	0.0	0.0	0.0	0.0	0.0	0.0	0.0	0.0	0.0	0.0	0.0	0.0	0.0	0.0	0.0	0.0	0.0	0.0	0.0	0.0	0.0	0.0	0.0	0.0	0.0	0.0	0.0	0.0	Vitvi00g04439	Un	7158099
Vitvi00g04440	0.0	0.0	0.0	0.0	0.0	0.0	0.0	0.0	0.0	0.0	0.0	0.0	0.0	0.0	0.0	0.0	0.0	0.0	0.0	0.0	0.0	0.0	0.0	0.0	0.0	0.0	0.0	0.0	0.0	0.0	0.0	0.0	0.0	0.0	0.0	0.0	0.0	0.0	0.0	0.0	0.0	0.0	0.0	0.0	0.0	0.0	Vitvi00g04440	Un	7158720
Vitvi00g04441	0.02279895867208773	0.0	0.0	0.0	0.0077823740802026335	0.0	0.0	0.0	0.01044963051534535	0.0085013521668015	0.0	0.0	0.0	0.0	0.0683968760162632	0.0	0.0	0.0	0.0	0.0	0.0	0.0	0.0	0.0	0.0	0.0233471222406079	0.0	0.0	0.0	0.0	0.0	0.0	0.0	0.0	0.0	0.0	0.0208992610306907	0.0	0.0	0.0255040565004045	0.0	0.0	0.0	0.0	0.0	0.0	Vitvi00g04441	Un	7159001
Vitvi00g04442	0.0	0.0	0.0	0.0	0.0	0.0	0.0	0.0	0.0	0.0	0.0	0.0	0.0	0.0	0.0	0.0	0.0	0.0	0.0	0.0	0.0	0.0	0.0	0.0	0.0	0.0	0.0	0.0	0.0	0.0	0.0	0.0	0.0	0.0	0.0	0.0	0.0	0.0	0.0	0.0	0.0	0.0	0.0	0.0	0.0	0.0	Vitvi00g04442	Un	7159478
Vitvi00g04443	0.0	0.0	0.0	0.0	0.0	0.0	0.0	0.0	0.0	0.0	0.0	0.0	0.0	0.0	0.0	0.0	0.0	0.0	0.0	0.0	0.0	0.0	0.0	0.0	0.0	0.0	0.0	0.0	0.0	0.0	0.0	0.0	0.0	0.0	0.0	0.0	0.0	0.0	0.0	0.0	0.0	0.0	0.0	0.0	0.0	0.0	Vitvi00g04443	Un	7159870
Vitvi00g04444	0.0	0.0	0.0	0.0	0.0	0.0	0.0	0.0	0.0	0.0	0.0	0.0	0.0	0.0	0.0	0.0	0.0	0.0	0.0	0.0	0.0	0.0	0.0	0.0	0.0	0.0	0.0	0.0	0.0	0.0	0.0	0.0	0.0	0.0	0.0	0.0	0.0	0.0	0.0	0.0	0.0	0.0	0.0	0.0	0.0	0.0	Vitvi00g04444	Un	7161524
Vitvi00g04445	0.0	0.0	0.0	0.0	0.0	0.0	0.0	0.0	0.0	0.0	0.0	0.0	0.0	0.0	0.0	0.0	0.0	0.0	0.0	0.0	0.0	0.0	0.0	0.0	0.0	0.0	0.0	0.0	0.0	0.0	0.0	0.0	0.0	0.0	0.0	0.0	0.0	0.0	0.0	0.0	0.0	0.0	0.0	0.0	0.0	0.0	Vitvi00g04445	Un	7162860
Vitvi00g04446	0.0	0.0	0.0	0.0	0.0	0.0	0.0	0.0	0.0	0.0	0.0	0.0	0.0	0.0	0.0	0.0	0.0	0.0	0.0	0.0	0.0	0.0	0.0	0.0	0.0	0.0	0.0	0.0	0.0	0.0	0.0	0.0	0.0	0.0	0.0	0.0	0.0	0.0	0.0	0.0	0.0	0.0	0.0	0.0	0.0	0.0	Vitvi00g04446	Un	7164186
Vitvi00g04447	0.32629982987781964	0.0	0.0	0.0	0.0	0.0	0.0	0.0	0.0	0.0	0.0	0.0	0.0	0.0	0.0	0.978899489633459	0.0	0.0	0.0	0.0	0.0	0.0	0.0	0.0	0.0	0.0	0.0	0.0	0.0	0.0	0.0	0.0	0.0	0.0	0.0	0.0	0.0	0.0	0.0	0.0	0.0	0.0	0.0	0.0	0.0	0.0	Vitvi00g04447	Un	7172898
Vitvi00g04448	5613757213294910	6549993175321030	3.32545e+16	3893804429129040	3956243383862610	6.14516e+16	3830019150359010	223445682850841	1586119536717640	1.49149e+16	148921893568055	2577536702847170	225945855924506	407450542790129	58764826401754	689028357180805	621447182515767	840768306600311	502782463480233	503704348286502	256537140221914	237392900480251	456128543646884	398561489554383	313451295537447	360558552684158	415429637217168	410884825257459	385245027957832	407936282788674	105036808883136	386589306080988	369609371888523	392807067138194	285797372922901	161093992778781	161377647140765	155846260202764	171550016450851	133138788083306	142759644278087	148921893568055	391158604837848	124348735731587	168564644737737	283327067111275	Vitvi00g04448	Un	7175462
Vitvi00g04449	1.2552e+16	1.20841e+16	1.63847e+16	1.55162e+16	1.62309e+16	198104826391216	1.88043e+16	169105814766815	3016340992609090	2.20977e+16	26336604306197	1.93443e+16	2339634019476700	161524457083781	136271232119489	787630649262681	950615553163388	13385524871977	133605599100379	100539228480776	175953403252272	215046869992621	227246837157408	121428246413203	116812290318282	192335338373912	147479177146988	147113497613329	157204306824521	220905373726389	216204798622738	201016503029431	204603928195373	158509322199949	173244947066696	164966682466934	229013738536687	374254459985132	223235582083141	235796428894851	203897595326175	26336604306197	178922181424379	207964187446644	266835452912689	201091350982652	Vitvi00g04449	Un	7177425
Vitvi00g04450	0.0	0.0	0.0	0.0	0.0	0.0	0.0	0.0	0.0	0.0	0.0	0.0	0.0	0.0	0.0	0.0	0.0	0.0	0.0	0.0	0.0	0.0	0.0	0.0	0.0	0.0	0.0	0.0	0.0	0.0	0.0	0.0	0.0	0.0	0.0	0.0	0.0	0.0	0.0	0.0	0.0	0.0	0.0	0.0	0.0	0.0	Vitvi00g04450	Un	7205526
Vitvi00g04451	0.165106429224138	2.00958e+16	2.1231e+16	1.46595e+16	1.11457e+16	1.49809e+16	1.06811e+16	0.18639425668125975	0.3918330735610565	0.6292015771975387	0.25120258985548	0.730769649681096	1.19037e+16	0.2443700245446	0.250949263127814	0.0	155085316830281	272608720399003	175180755315905	159631653604178	330110264812963	147187345824559	151583503930989	160282626198818	127919042984413	0.719552194412451	186275287635141	0.761415860600074	0.957650490868836	115218425968557	238443669260642	0.562597631620733	17265043864651	0.915232184946737	0.318441597369678	0.0543469159928415	0.598101913363713	0.1855642337584	0.570815764708374	0.786028343543182	0.53076062334106	0.25120258985548	0.97749530133661	0.484043998025582	0.162477790209011	221826213690552	Vitvi00g04451	Un	7214483
Vitvi00g04452	4562490207167140	5361153093355410	4645946642370390	571383180707035	5289823815921800	6613106013287450	4663248481572770	344154356249558	31657272345124	3979089008643820	474490263650153	4.44473e+16	4225375553935600	427730026084647	35737795241725	583639083648247	533919086565215	496591644612138	577835196829273	566105819795034	387873468342468	439804704573617	458455031868306	638298027542612	617396482710187	430283330040482	575582734607819	581081080128242	556359594357597	486299192113013	941273017515626	515033940188728	451069144352794	43287145993031	330475116478202	357833596020914	371462575161936	261682871740544	413820021681622	317817426548995	46208925436253	474490263650153	512555952067197	376391044405293	42114067728613	423934433500991	Vitvi00g04452	Un	7220221
Vitvi00g04453	1.16165e+16	1.08002e+16	1065901264654290	1.11415e+16	112626895226759	1.25167e+16	1.00738e+16	1152081202199780	9056304453770300	1.06797e+16	107157218917328	1.19637e+16	1.03772e+16	113010499289946	134080219268787	101404333879904	116139148243952	10945999203992	984070084467847	118891583146123	109472692979421	914061032707451	118916717388371	113709533185032	101618887746817	103567762311348	122472782907783	111840140461146	118057246909988	101072656814205	156370121382249	88349421069773	992982514536735	114565933896823	128303995833894	102112244606063	956656106150833	854604784603228	989096627977671	110043362527214	111436559533886	107157218917328	144476215387292	947980405624709	912356603446228	116308079756315	Vitvi00g04453	Un	7226460
Vitvi00g04454	0.27191994560255933	0.6821370933025367	0.48084155977032106	0.6841473349314143	0.4207100706671667	0.2946409781331202	0.40658436274908233	0.10294793236647401	0.0221775653461601	0.47995851523426647	0.0968715230005794	0.04666560097469935	0.026106868232613	0.471183367714151	0.241934580860116	0.102641888233411	12044206765808	0.600722239902824	0.241268363423986	0.14893288320916	0.500621021209754	0.792970774892049	0.177137298503644	118469090606951	0.690613800221089	0.297301801269722	0.513096700753661	0.451731709978117	0.791356674701321	0.0925662596980396	0.0	0.394463864571501	0.384111767533945	0.441177456141801	0.15350121659616	0.052394648136788	0.0443551306923202	0.0	0.0917184553973164	0.324768160251753	102338893005373	0.0968715230005794	0.0	0.0933312019493987	0.052213736465226	0.0	Vitvi00g04454	Un	7234160
Vitvi00g04455	1.23084e+16	3.62714e+16	1.71037e+16	7520349259436260	1.20411e+16	1151368715715710	1.057e+16	1129293980770790	1076270700432100	1220918299103550	0.845573463479634	0.9716270435253764	1.00457e+16	188292410675918	164720544290692	162389470420127	874586449070342	0.819311317664074	13162416013067	130000737038504	132655479439812	250456034777177	198106676795787	809291429569962	124870667146513	340065180064644	100771322372594	11089917774092	122322169615291	14644884413032	0.766396009691029	108138048043217	200239055838965	188937517035727	117239806319737	108618989834422	130669087346761	0.845850527396606	160118659422434	0.944946906947191	111662139613914	0.845573463479634	0.873998844378353	10692552426724	131032141616653	187810644802235	Vitvi00g04455	Un	7238950
Vitvi00g04456	0.0	0.0	0.0	0.0	0.0	0.008049919578603567	0.0	0.0	0.0	0.0	0.0	0.0	0.0	0.0	0.0	0.0	0.0	0.0	0.0	0.0	0.0	0.0	0.0	0.0	0.0	0.0	0.0	0.0	0.0	0.0241497587358107	0.0	0.0	0.0	0.0	0.0	0.0	0.0	0.0	0.0	0.0	0.0	0.0	0.0	0.0	0.0	0.0	Vitvi00g04456	Un	7245026
Vitvi00g04457	0.0	0.0	0.0	0.0	0.0	0.0	0.0	0.0	0.0	0.0	0.0	0.0	0.0	0.0	0.0	0.0	0.0	0.0	0.0	0.0	0.0	0.0	0.0	0.0	0.0	0.0	0.0	0.0	0.0	0.0	0.0	0.0	0.0	0.0	0.0	0.0	0.0	0.0	0.0	0.0	0.0	0.0	0.0	0.0	0.0	0.0	Vitvi00g04457	Un	7290001
Vitvi00g04458	0.0	0.0	0.0	0.0	0.0	0.0	0.0	0.0	0.0	0.0	0.0	0.0	0.0	0.0	0.0	0.0	0.0	0.0	0.0	0.0	0.0	0.0	0.0	0.0	0.0	0.0	0.0	0.0	0.0	0.0	0.0	0.0	0.0	0.0	0.0	0.0	0.0	0.0	0.0	0.0	0.0	0.0	0.0	0.0	0.0	0.0	Vitvi00g04458	Un	7292368
Vitvi00g04459	0.0	0.0	0.0	0.0	0.0	0.0	0.0	0.0	0.0	0.0	0.0	0.0	0.0	0.0	0.0	0.0	0.0	0.0	0.0	0.0	0.0	0.0	0.0	0.0	0.0	0.0	0.0	0.0	0.0	0.0	0.0	0.0	0.0	0.0	0.0	0.0	0.0	0.0	0.0	0.0	0.0	0.0	0.0	0.0	0.0	0.0	Vitvi00g04459	Un	7299082
Vitvi00g04460	0.0	0.0	0.0	0.0	0.0	0.0	0.0	0.0	0.0	0.0	0.0	0.1144418309617625	0.0	0.0	0.0	0.0	0.0	0.0	0.0	0.0	0.0	0.0	0.0	0.0	0.0	0.0	0.0	0.0	0.0	0.0	0.0	0.0	0.0	0.0	0.0	0.0	0.0	0.0	0.0	0.0	0.0	0.0	0.0	0.228883661923525	0.0	0.0	Vitvi00g04460	Un	7310785
Vitvi00g04461	0.0	0.0	0.04448237162232966	0.0	0.0	0.0	0.0	0.0	0.0	0.0	0.0	0.0	0.0	0.0	0.0	0.0	0.0	0.0	0.0	0.0	0.133447114866989	0.0	0.0	0.0	0.0	0.0	0.0	0.0	0.0	0.0	0.0	0.0	0.0	0.0	0.0	0.0	0.0	0.0	0.0	0.0	0.0	0.0	0.0	0.0	0.0	0.0	Vitvi00g04461	Un	7323404
Vitvi00g04462	0.76007341831648	160144490095026	1153782243076660	1.00071e+16	0.5155998467737822	1259397431108400	0.6688018060366133	0.0	0.0	0.040922843309082337	0.0	0.0	0.0	0.890259979355091	0.835866224858429	0.55409405073592	179361425125168	162144629743163	138927415416747	160797557343223	131264960787403	0.540721547923741	105186875893412	0.778563616148135	11717062528459	0.748967850158872	0.553972328905944	0.243859361256531	142399960681754	0.699583576963172	16546091095445	0.212944329407047	119805650297683	0.595404585725963	0.0	0.0	0.0	0.0	0.0	0.0	0.122768529927247	0.0	0.0	0.0	0.0	0.0	Vitvi00g04462	Un	7327993
Vitvi00g04463	0.2636052517379457	1.59144e+16	0.405402623957047	0.8104086843055526	0.582061216532992	2463182949673630	0.47334664565214	659534452278101	7.63261e+16	6689756810971920	102549270598669	905770403479376	1.04514e+16	0.505540488276641	0.138440343492177	0.146834923445019	178240416218135	161131225807268	138059119070392	0.568151369279388	0.409237818925434	0.238818683666319	101361898588197	0.147370970199468	127023609683522	0.850613486966148	0.734013335800376	0.161556826832452	0.566039843709973	0.794527062408174	602898194290276	0.0	0.0	142003993695642	629497118800365	689571785755837	571072307663623	955449621373807	616679225803346	495572155643416	894675661844815	102549270598669	943690255498719	867850551460033	941152599785698	114912290819738	Vitvi00g04463	Un	7360870
Vitvi00g04464	0.0	0.0	0.0	0.0	0.0	0.0	0.0	0.0	0.0	0.0	0.0	0.0	0.0	0.0	0.0	0.0	0.0	0.0	0.0	0.0	0.0	0.0	0.0	0.0	0.0	0.0	0.0	0.0	0.0	0.0	0.0	0.0	0.0	0.0	0.0	0.0	0.0	0.0	0.0	0.0	0.0	0.0	0.0	0.0	0.0	0.0	Vitvi00g04464	Un	7389383
Vitvi00g04465	0.0	0.0	0.0	0.0	0.0	0.0	0.0	0.0	0.0	0.0	0.0	0.0	0.0	0.0	0.0	0.0	0.0	0.0	0.0	0.0	0.0	0.0	0.0	0.0	0.0	0.0	0.0	0.0	0.0	0.0	0.0	0.0	0.0	0.0	0.0	0.0	0.0	0.0	0.0	0.0	0.0	0.0	0.0	0.0	0.0	0.0	Vitvi00g04465	Un	7390647
Vitvi00g04466	0.28080139950681066	0.068749323011101	0.1473719936738677	0.08770346989910867	0.046976853491224	0.16121521519473866	0.0	0.8516627046096406	0.22470574314820052	0.052053856689153	0.0	0.128174850677174	0.5017283664893505	0.161772956248525	0.398708189257471	0.281923053014436	0.0	0.206247969033303	0.0	0.0	0.0982170765421041	0.343898904479499	0.121634278305836	0.14147613139149	0.0	0.0	0.140930560473672	0.0	0.181132749987191	0.127124329985308	0.175388565611717	0.0	0.0	0.0	0.983772241474059	0.719553167745222	0.121828758968239	0.327582727328162	0.0	0.0	0.156161570067459	0.0	0.0	0.256349701354348	0.573654917964616	0.429801815014085	Vitvi00g04466	Un	7405148
Vitvi00g04467	0.044365518772416235	0.0	0.0	0.016818899102023766	0.0	0.0	0.0	0.0	0.0	0.0	0.0	0.0	0.0	0.0	0.0551311102402476	0.0779654460770011	0.0	0.0	0.0	0.0	0.0	0.0	0.0504566973060713	0.0	0.0	0.0	0.0	0.0	0.0	0.0	0.0	0.0	0.0	0.0	0.0	0.0	0.0	0.0	0.0	0.0	0.0	0.0	0.0	0.0	0.0	0.0	Vitvi00g04467	Un	7418555
Vitvi00g04468	0.0	0.0	0.0	0.0	0.0	0.0	0.0	0.0	0.0	0.0	0.0	0.0	0.0	0.0	0.0	0.0	0.0	0.0	0.0	0.0	0.0	0.0	0.0	0.0	0.0	0.0	0.0	0.0	0.0	0.0	0.0	0.0	0.0	0.0	0.0	0.0	0.0	0.0	0.0	0.0	0.0	0.0	0.0	0.0	0.0	0.0	Vitvi00g04468	Un	7424585
Vitvi00g04469	0.0	0.021866833018798035	0.0	0.0143651240806923	0.0	0.0	0.0	0.0	0.0581244079046945	0.0638439896253746	0.423145329476662	0.02058212116682045	0.0	0.0	0.0	0.0	0.0	0.0656004990563941	0.0	0.0	0.0	0.0	0.0	0.0	0.0430953722420769	0.0	0.0	0.0	0.0	0.0	0.0	0.0	0.0	0.0	0.0	0.0	0.116248815809389	0.0	0.0	0.141862258294871	0.0496697105812528	0.423145329476662	0.0411642423336409	0.0	0.0	0.0	Vitvi00g04469	Un	7471079
Vitvi00g04470	452078333652289	4085476228833180	3950458613380550	463708635805276	609233527018565	4846931728165060	3.58258e+16	3457549991263740	2454610982800870	2347090330868340	222543329677557	269952556675839	5927245682147690	606648585931969	415321030476532	334265384548366	312444964900025	291931867933168	621266035816763	486270730765594	319566590955008	379300262293565	646182103499753	358891656838705	38605214707737	112080835929657	341963859972881	364928361786244	352942490783865	785179685203371	315957342462284	338581483757205	396497070713689	339695828056242	286761341396062	404748656856687	253063414768586	237858781791589	243121346843622	194038362411852	26696739000503	222543329677557	280728025585333	259177087766345	326898942222484	858550194207056	Vitvi00g04470	Un	7486350
Vitvi00g04471	1.0605e+16	0.14087976026864965	0.8796819279321987	0.44112531565472296	0.19406469605942367	0.14869583673422368	0.9849951341032189	0.0719973830118605	0.4368859184311865	0.36742315589958335	0.0	0.8600042679309395	0.440370712104595	0.994505878576999	204256244496655	0.144427793552477	0.0	0.422639280805949	0.0	0.558837412405955	0.905690254998911	117451811639173	0.62312642574711	0.144955052655215	0.555294468561844	0.278889667857753	0.14439606605909	0.158908354261428	0.18558683400327	0.260500676199401	0.0	0.277525806358365	2522263974426	0.155195621525292	0.143994766023721	0.0	0.873771836862373	0.0	0.645286947125928	0.456982520572822	0.0	0.0	132602846205909	0.393980073802789	0.0	0.88074142420919	Vitvi00g04471	Un	7515357
Vitvi00g04472	0.5927663263277799	0.3631695172230223	0.41522115465029996	0.47779354523754436	0.5253843739278307	0.2818694845838437	0.2733375450452187	0.1158917289183465	0.0284115575952051	0.03583603753326663	0.0310253944933448	0.01494576150620035	0.050116816116381	0.754538042203942	0.4649116012797	0.558849335499698	0.399045707951049	0.432889860377735	0.257572983340283	0.604190821808304	0.320671425277392	0.320801216865204	0.397126841483606	0.593883014236663	0.442370779992364	0.603046875087941	0.394395225206172	0.578711021489379	0.549143131957436	0.296465321794095	0.0	0.252672749072541	0.355393626815888	0.211946259247227	0.131099712349955	0.100683745486738	0.0568231151904102	0.0	0.0	0.0346715593966942	0.0728365532031057	0.0310253944933448	0.0	0.0298915230124007	0.0	0.100233632232762	Vitvi00g04472	Un	7538745
Vitvi00g04473	0.0	0.0145655345362502	0.03238219439543307	0.05741180098690266	0.0	0.0	0.016557234591335564	0.03048954100615345	0.0	0.0	0.0	0.0	0.0	0.0	0.0	0.0	0.0	0.0436966036087506	0.0	0.0	0.0	0.0971465831862992	0.0	0.0	0.172235402960708	0.0	0.0	0.0	0.0	0.0	0.0	0.0	0.0496717037740067	0.0	0.0	0.0609790820123069	0.0	0.0	0.0	0.0	0.0	0.0	0.0	0.0	0.0	0.0	Vitvi00g04473	Un	7549574
Vitvi00g04474	0.0	0.0	0.0	0.0	0.0	0.0	0.0	0.0	0.0	0.0	0.0	0.0	0.0	0.0	0.0	0.0	0.0	0.0	0.0	0.0	0.0	0.0	0.0	0.0	0.0	0.0	0.0	0.0	0.0	0.0	0.0	0.0	0.0	0.0	0.0	0.0	0.0	0.0	0.0	0.0	0.0	0.0	0.0	0.0	0.0	0.0	Vitvi00g04474	Un	7556447
Vitvi00g04475	0.0	0.0	0.0	0.0	0.0	0.0	0.0	0.0	0.0	0.0	0.0	0.0	0.0	0.0	0.0	0.0	0.0	0.0	0.0	0.0	0.0	0.0	0.0	0.0	0.0	0.0	0.0	0.0	0.0	0.0	0.0	0.0	0.0	0.0	0.0	0.0	0.0	0.0	0.0	0.0	0.0	0.0	0.0	0.0	0.0	0.0	Vitvi00g04475	Un	7563918
Vitvi00g04476	0.0	0.0	0.11827682627902701	0.0	0.0327789397674816	0.030617613194919967	0.0	0.0	0.0	0.0	0.0	0.138917829491157	0.0	0.0	0.0	0.0	0.0	0.0	0.0	0.0	0.354830478837081	0.0	0.0	0.0	0.0	0.0983368193024448	0.0	0.0	0.0	0.0918528395847599	0.0	0.0	0.0	0.0	0.0	0.0	0.0	0.0	0.0	0.0	0.0	0.0	0.0	0.277835658982314	0.0	0.0	Vitvi00g04476	Un	7565260
Vitvi00g04477	0.0	0.0	0.0	0.0	0.0	0.0	0.0	0.0	0.0	0.0	0.0	0.0	0.0	0.0	0.0	0.0	0.0	0.0	0.0	0.0	0.0	0.0	0.0	0.0	0.0	0.0	0.0	0.0	0.0	0.0	0.0	0.0	0.0	0.0	0.0	0.0	0.0	0.0	0.0	0.0	0.0	0.0	0.0	0.0	0.0	0.0	Vitvi00g04477	Un	7573842
Vitvi00g04478	0.0	0.0	0.0	0.0	0.0	0.0	0.0	0.0	0.0	0.0	0.0	0.0	0.0	0.0	0.0	0.0	0.0	0.0	0.0	0.0	0.0	0.0	0.0	0.0	0.0	0.0	0.0	0.0	0.0	0.0	0.0	0.0	0.0	0.0	0.0	0.0	0.0	0.0	0.0	0.0	0.0	0.0	0.0	0.0	0.0	0.0	Vitvi00g04478	Un	7578589
Vitvi00g04479	0.0	0.0	0.0	0.0	0.0	0.0	0.0	0.0	0.0	0.0	0.0	0.0	0.0	0.0	0.0	0.0	0.0	0.0	0.0	0.0	0.0	0.0	0.0	0.0	0.0	0.0	0.0	0.0	0.0	0.0	0.0	0.0	0.0	0.0	0.0	0.0	0.0	0.0	0.0	0.0	0.0	0.0	0.0	0.0	0.0	0.0	Vitvi00g04479	Un	7589076
Vitvi00g04480	0.0	0.0	0.0	0.0	0.0	0.0	0.0	0.0	0.0	0.0	0.0	0.0	0.0	0.0	0.0	0.0	0.0	0.0	0.0	0.0	0.0	0.0	0.0	0.0	0.0	0.0	0.0	0.0	0.0	0.0	0.0	0.0	0.0	0.0	0.0	0.0	0.0	0.0	0.0	0.0	0.0	0.0	0.0	0.0	0.0	0.0	Vitvi00g04480	Un	7597021
Vitvi00g04481	0.0	0.0	0.0	0.029900265070264467	0.0	0.0	0.0	0.0	0.0	0.0	0.0	0.0	0.0	0.0	0.0	0.0	0.0	0.0	0.0	0.0	0.0	0.0	0.0897007952107934	0.0	0.0	0.0	0.0	0.0	0.0	0.0	0.0	0.0	0.0	0.0	0.0	0.0	0.0	0.0	0.0	0.0	0.0	0.0	0.0	0.0	0.0	0.0	Vitvi00g04481	Un	7599296
Vitvi00g04482	0.0	0.0	0.0	0.0	0.0	0.0	0.0	0.0	0.0	0.0	0.0	0.0	0.0	0.0	0.0	0.0	0.0	0.0	0.0	0.0	0.0	0.0	0.0	0.0	0.0	0.0	0.0	0.0	0.0	0.0	0.0	0.0	0.0	0.0	0.0	0.0	0.0	0.0	0.0	0.0	0.0	0.0	0.0	0.0	0.0	0.0	Vitvi00g04482	Un	7635866
Vitvi00g04483	1.88289e+16	2.41103e+16	0.8400844633018018	343973439750515	494989612405685	493717699222412	1707604787095880	0.52908321157737	1887958729562550	1.58192e+16	551356101498841	29692251229139	268328414202158	46498911221167	0.62187106167609	0.376902477292027	144879910508859	275732578921528	302696464271982	0.911472784940194	0.919143764431456	0.689636840533755	463446113865818	378278426180454	190195779205273	191046879425552	226091808246533	106783014954497	665929227894086	662814019976872	152409849796278	425490099908787	141046388791431	455627787258745	0.0	105816642315474	0.162872672417432	361304478670767	151556164266154	218634774548566	104386076248301	551356101498841	276835032934689	317009991648091	354699732030261	181957096374055	Vitvi00g04483	Un	7640437
Vitvi00g04484	0.0	0.0	0.0	0.0	0.0	0.0	0.0	0.0	0.0	0.0	0.0	0.0	0.0	0.0	0.0	0.0	0.0	0.0	0.0	0.0	0.0	0.0	0.0	0.0	0.0	0.0	0.0	0.0	0.0	0.0	0.0	0.0	0.0	0.0	0.0	0.0	0.0	0.0	0.0	0.0	0.0	0.0	0.0	0.0	0.0	0.0	Vitvi00g04484	Un	7645817
Vitvi00g04485	4068977655823630	178672045528189	1.81152e+16	2.18876e+16	1.78847e+16	208397278446906	2.55344e+16	4.28693e+16	286639157940313	317378873376815	237996250801846	2931407242134380	266189906077937	648410626267866	300957268461255	271325402017969	131742916335144	259211102385605	145062117863818	176003413309376	115654166218057	251797959952532	272685542397594	227463888786136	156478359755063	23422690220807	102123594546139	200189981074994	176374733909629	313780615226416	135036486204673	226947733677837	26811021991785	270973804395066	394629134131675	462756113314409	306227179471798	267051136408828	282383179253151	323199231941358	346554208935936	237996250801846	298932938077234	287348510349643	311768977154683	220610835001191	Vitvi00g04485	Un	7647970
Vitvi00g04486	1.48122e+16	2.96795e+16	272329173805092	2.10212e+16	2512109983863960	21971329089085	1.43984e+16	1128989970871920	406884330814692	2.47511e+16	354765044233233	2.68328e+16	2648071847229810	296583753122296	0.81218334848744	0.665651652950752	237653888290847	183331528029603	469401004839332	223472871916559	297379481752482	296135167746235	141906658023475	165055486623405	323674975786159	124756644755035	258372694201732	370503656202423	422643083303446	134186792762269	102309996606835	146718642961455	175837831359984	109395669217384	0.858848782239258	13991311595046	213200328194419	600568333434965	283410027177708	185839558366281	273282747618053	354765044233233	269625787285348	26703093891078	314713461938921	214900907507042	Vitvi00g04486	Un	7652544
Vitvi00g04487	0.0	0.0	0.0	0.0	0.0	0.0	0.0	0.0	0.0	0.0	0.0	0.0	0.0	0.0	0.0	0.0	0.0	0.0	0.0	0.0	0.0	0.0	0.0	0.0	0.0	0.0	0.0	0.0	0.0	0.0	0.0	0.0	0.0	0.0	0.0	0.0	0.0	0.0	0.0	0.0	0.0	0.0	0.0	0.0	0.0	0.0	Vitvi00g04487	Un	7668929
Vitvi00g04488	0.4746218460394877	0.35869410524003603	0.2517642434190787	0.42792155166627066	0.5316236419552857	0.16475764114667577	0.4614137318257329	0.3204635208665295	0.209583605001193	0.393845740839625	0.428230337727883	0.3725247546418285	0.2076873363381117	0.416582719953284	0.598917880858861	0.408364937306318	0.293752445612721	0.497916234254219	0.284413635853168	0.175566088361013	0.284534449209958	0.295192192686265	0.469831976288636	0.683092909079081	0.130839769631095	0.569509459084631	0.725822629048955	0.299538837732271	0.233218133030718	0.204599243538585	0.0564555468707243	0.261565094748055	0.830135684532113	0.292540416197031	0.316664884594654	0.324262157138405	0.313722126098471	0.105445083903915	0.202725341328832	0.526412482925946	0.452399398264097	0.428230337727883	0.249953519543499	0.495095989740158	0.32314252353157	0.0922321491446534	Vitvi00g04488	Un	7673898
Vitvi00g04489	1465865121106060	1.7942e+16	1.10367e+16	1.25498e+16	1.38969e+16	1.28062e+16	1021845002881320	27089607916155	3533790244616230	225172837593036	228249568900058	2.08878e+16	1678471843506120	0.925172135408232	224400033895817	122842288895179	12426347100175	311730998947394	102266014126216	0.965485987010725	0.722184386339001	162334268635929	165624017300975	100173731377416	110695956151217	226088987821068	0.345418040376647	156277191968646	0.887905637192114	0.900117804906863	205384213543132	0.774532805980534	105349463233106	123750757033239	287048389785848	254743768537252	1625710563574	544186992565847	216107863860997	251025111518724	208385537399387	228249568900058	246716406666332	171039424923244	152318503544526	183375865156699	Vitvi00g04489	Un	7679587
Vitvi00g04490	2596551281962910	4273710364589650	3.28726e+16	4405012168416860	4240052081419540	3.93621e+16	425917468678964	2880322943630530	376726102824199	246555744680662	369546921076284	276669210333324	2805382819113260	306388174713116	229335518512294	243241691363465	456103421972333	347218803086369	478790884318194	229556108799753	380301811526666	376320350019654	235487239144295	464441845477112	621574565903653	463970992890626	403336620884247	40470801065099	571757417888861	262167178841754	346938660932268	467402048284357	281222120861927	529128236890608	224767587638373	351297001087734	374305530500062	379146675148336	291574102034679	237774519121841	210318612885466	369546921076284	321372150501728	23196627016492	301796568794516	259279995028137	Vitvi00g04490	Un	7690722
Vitvi00g04491	0.0	0.0	0.0	0.0	0.0	0.0	0.0	0.0	0.0	0.0	0.0	0.0	0.0	0.0	0.0	0.0	0.0	0.0	0.0	0.0	0.0	0.0	0.0	0.0	0.0	0.0	0.0	0.0	0.0	0.0	0.0	0.0	0.0	0.0	0.0	0.0	0.0	0.0	0.0	0.0	0.0	0.0	0.0	0.0	0.0	0.0	Vitvi00g04491	Un	7724270
Vitvi00g04492	1.73376e+16	1.95342e+16	1592379049251290	1.95977e+16	1.88678e+16	2.35047e+16	1.8825e+16	171272746836418	2428983176474070	289501746861267	244164929996831	2173355846963290	2339240968261090	210240647505524	147669699724989	162217629710687	219546925373449	193357470968722	173121752485095	173150893494671	1305663517524	173996469528318	142389333731038	237197085368668	208345603184612	157971076150856	211116216582584	196945465090989	188679947903324	184128493827926	332333492379344	137044886282678	212819597479346	214884350248432	182644789729453	159900703943383	250184058595492	235612576699323	306152807136413	246311160691817	316041272755571	244164929996831	242663208556813	192007960835846	234754616726591	233093576925628	Vitvi00g04492	Un	7783790
Vitvi00g04493	0.0	0.0	0.0	0.0	0.0	0.0	0.0	0.0	0.0	0.0	0.0	0.0	0.0	0.0	0.0	0.0	0.0	0.0	0.0	0.0	0.0	0.0	0.0	0.0	0.0	0.0	0.0	0.0	0.0	0.0	0.0	0.0	0.0	0.0	0.0	0.0	0.0	0.0	0.0	0.0	0.0	0.0	0.0	0.0	0.0	0.0	Vitvi00g04493	Un	7787574
Vitvi00g04494	0.0	0.0	0.0	0.0	0.0	0.0	0.0	0.0	0.0	0.0	0.0	0.0	0.0	0.0	0.0	0.0	0.0	0.0	0.0	0.0	0.0	0.0	0.0	0.0	0.0	0.0	0.0	0.0	0.0	0.0	0.0	0.0	0.0	0.0	0.0	0.0	0.0	0.0	0.0	0.0	0.0	0.0	0.0	0.0	0.0	0.0	Vitvi00g04494	Un	7788071
Vitvi00g04495	0.0	0.0	0.0	0.0	0.0	0.0	0.0	0.0	0.0	0.0	0.0	0.0	0.0	0.0	0.0	0.0	0.0	0.0	0.0	0.0	0.0	0.0	0.0	0.0	0.0	0.0	0.0	0.0	0.0	0.0	0.0	0.0	0.0	0.0	0.0	0.0	0.0	0.0	0.0	0.0	0.0	0.0	0.0	0.0	0.0	0.0	Vitvi00g04495	Un	7802707
Vitvi00g04496	0.0	0.0	0.0	0.0	0.0	0.0	0.0	0.0	0.0	0.0	0.0	0.0	0.0	0.0	0.0	0.0	0.0	0.0	0.0	0.0	0.0	0.0	0.0	0.0	0.0	0.0	0.0	0.0	0.0	0.0	0.0	0.0	0.0	0.0	0.0	0.0	0.0	0.0	0.0	0.0	0.0	0.0	0.0	0.0	0.0	0.0	Vitvi00g04496	Un	7803078
Vitvi00g04497	0.038793534228675	0.007508811636361666	0.0254966841373051	0.0359440937651596	0.017917082400550767	0.025103540676403597	0.0	0.28085458648123596	0.02405781180257495	0.09419322025387579	0.0	0.050621978940432	0.09906302084902349	0.0638913729259578	0.0524892297600672	0.0	0.022526434909085	0.0	0.0	0.0538532103582358	0.0	0.0226368420536795	0.0240194072483878	0.083812874047091	0.0	0.0537512472016523	0.0	0.0	0.0	0.0753106220292108	0.0	0.0	0.0	0.0	0.277525457423285	0.284183715539187	0.0481156236051499	0.0	0.22386258070909	0.0587170800525374	0.0	0.0	0.0	0.101243957880864	0.084960740219878	0.113165301478169	Vitvi00g04497	Un	7810069
Vitvi00g04498	2.80358e+16	0.9276505556065353	1195738164648090	2212179579730090	1.27708e+16	0.7241419280254631	1.20135e+16	3.24792e+16	483215029561527	591264020267304	41574028621082	5723287436252680	3.87653e+16	291657974005755	159738857875589	389677296834858	12339721122794	0.619735483874107	0.929244070666099	163889818061362	0.708296225063251	124002008826742	36548761510167	119030399007263	179135859810095	278085178431241	0.677550771508039	0.372823446536427	0.870830528784574	0.458380997543177	0.843214257748638	130223647598925	0.845374189230692	14564512173912	320942180425947	328642071806712	966430059123054	0.0	52987985850533	643290778960203	600621423336379	41574028621082	482215350337257	66244213691328	413693450455252	361612103978196	Vitvi00g04498	Un	7814410
Vitvi00g04499	292865831830686	1068530641647550	0.5738300016409233	0.84415983696517	0.6576610673524376	0.562505611657678	0.931124527143871	2.74356e+16	2.48014e+16	4868308133683330	447279204475089	395693534015472	3398084769186530	325405371764275	229142637504293	32404948622349	0.852276013180969	12742331420161	107908276974559	0.705291354967516	0.620912552852382	0.395286097102872	0.733999955293837	109765964010638	0.700819915495293	0.899499319550409	0.404972874924345	0.668511007582559	0.416397126407336	0.767129577497547	0.503990131068151	0.583761178891733	107793306580833	113167933673155	226154538269899	322558316575444	486614870591531	0.0941329676230352	626180519817924	363134769221469	471177151065608	447279204475089	330988897495117	460398170535827	325565650281643	354051303555664	Vitvi00g04499	Un	7814752
Vitvi00g04500	0.864455367076766	0.0773291236369006	0.06347608766436084	0.1653712193520096	0.0269261378054086	0.030449403752034133	0.07889110760869	784085710773347	452662420035904	6059161764939750	568178391154787	559989497746139	4740821920882550	0.674053984368855	103830257619133	0.881009540670113	0.0594134720727118	0.0	0.17257389883799	0.0710189211599235	0.0	0.119409341833159	0.0633511866176228	0.221056455299203	0.211706016139203	0.0	0.0	0.0807784134162258	0.0	0.0	0.0913482112561024	0.0	0.0	0.23667332282607	556299779404974	101187164214172	640870034155843	264454805915965	669162564169588	449112266051846	699473699260492	568178391154787	532510929888563	587468065603715	500454160203506	447710223973005	Vitvi00g04500	Un	7817212
Vitvi00g04501	0.0	0.0	0.0	0.0	0.0	0.0	0.0	4492461590301090	239037299120766	2.90598e+16	300864680810462	2.55715e+16	296498958302594	0.0	0.0	0.0	0.0	0.0	0.0	0.0	0.0	0.0	0.0	0.0	0.0	0.0	0.0	0.0	0.0	0.0	0.0	0.0	0.0	0.0	384863905557873	513628412502346	254477835344842	22359676289669	235139167285598	210292131835528	42636218143418	300864680810462	24053458392035	270895860395014	363251880619041	229746035986147	Vitvi00g04501	Un	7823755
Vitvi00g04502	0.061839815079711334	0.0	0.0	0.0	0.0	0.0	0.0	0.0	0.0	0.0	0.0	0.0	0.0	0.185519445239134	0.0	0.0	0.0	0.0	0.0	0.0	0.0	0.0	0.0	0.0	0.0	0.0	0.0	0.0	0.0	0.0	0.0	0.0	0.0	0.0	0.0	0.0	0.0	0.0	0.0	0.0	0.0	0.0	0.0	0.0	0.0	0.0	Vitvi00g04502	Un	7827965
Vitvi00g04503	176147386254517	0.13337632911529873	0.6919733899944064	0.3507575689317653	1.10309e+16	0.240012722522983	0.050857047989037396	0.8143758684852109	0.3829614446306789	0.16277642211682944	0.0803362871904966	0.116100408222078	0.086558273297861	224684661456285	184587124656236	11917037265103	0.137770370023679	0.0622729375100552	0.200085679812162	0.494044668938598	0.889647432446595	0.692228068598026	0.881407813810405	0.170864892984891	0.0	147932780341939	136164792728186	0.468280657485367	0.0	0.614127197996656	0.105910969572293	0.0817829670911123	0.0707881768759999	0.0	0.933531285042672	0.69522045192775	0.0735680911643958	0.692354798096962	0.304251236905752	0.089777564428155	0.0943004650165813	0.0803362871904966	0.0	0.232200816444156	0.0866024936540785	0.0865140529416435	Vitvi00g04503	Un	7834373
Vitvi00g04504	0.025700474498846503	0.0103647987290084	0.036350002384941765	0.0	0.090764293644834	0.0	0.012709515156051234	0.776760407507845	0.685972741938285	0.8873369705303337	0.337086718549314	0.7600697610217675	0.5851559326810776	0.0	0.0374163090519398	0.0396851144445997	0.0	0.0	0.0310943961870252	0.0767772120647822	0.0	0.0322727950900431	0.0	0.0	0.0	0.153263691345252	0.11902918958925	0.0	0.0	0.0	0.0	0.0381285454681537	0.0	0.0	11078516232816	0.44566919173409	137194548387657	0.0	131208345915605	113010542249765	0.219822029937301	0.337086718549314	0.473666923609395	104647259843414	0.605632303594401	0.564679561767754	Vitvi00g04504	Un	7837289
Vitvi00g04505	0.4621426200804885	0.08696176998574064	0.056731809423138	0.07343073709456047	0.022325813306198098	0.17599017846374868	0.03368338552309564	1461598785326880	0.590356552684915	0.7198932137869982	134870077101463	1362371611456270	1.29788e+16	0.238838025957468	0.0654048866892176	108218494759478	0.0449109710155932	0.0202999969520967	0.195674341989532	0.147629883356061	0.0	0.022565544913353	0.0718312667160448	0.0417744482455186	0.106686496322118	0.0669774399185943	0.0	0.0	0.427872637765019	0.100097897626227	0.0	0.0399899390264415	0.046151661774274	0.0149085557685714	15492476243686	137394994628517	0.503622822506502	0.677090282863328	0.80584653396986	0.585321443673326	0.768511663717809	134870077101463	128656084326709	143818237964546	112924196449728	146651537931315	Vitvi00g04505	Un	7840279
Vitvi00g04506	0.0	0.0	0.0	0.0	0.0	0.0	0.0	0.0	0.0	0.0	0.0	0.0	0.0	0.0	0.0	0.0	0.0	0.0	0.0	0.0	0.0	0.0	0.0	0.0	0.0	0.0	0.0	0.0	0.0	0.0	0.0	0.0	0.0	0.0	0.0	0.0	0.0	0.0	0.0	0.0	0.0	0.0	0.0	0.0	0.0	0.0	Vitvi00g04506	Un	7856440
Vitvi00g04507	0.20835609070095265	0.08090350492974151	0.19747376649311787	0.040943651056516865	0.11270116761313553	0.0067475759015556	0.1423115461419603	0.475323908203998	0.22977600841251528	0.5315322936920169	0.762631862603288	0.6783894091133216	0.5818663926160155	0.257600248803384	0.232791405617419	0.134676617682055	0.0363292568087919	0.0656840665711156	0.140697191409317	0.412543032470384	0.125117294958094	0.0547609720508756	0.0581055469613866	0.0	0.064725406208164	0.0216716811965898	0.291735236649321	0.0246965849934958	0.0	0.0202427277046668	0.0	0.172525596818958	0.0373328729002089	0.217076168706714	0.492333696825052	0.458314119582944	0.407389162154941	0.0521628546700896	0.722063763510084	0.449802752733674	0.422730364832293	0.762631862603288	100980868104321	0.346970137183433	0.251202392420811	0.91253039281122	Vitvi00g04507	Un	7860082
Vitvi00g04508	0.24745798796344612	0.22695148306048032	0.07214620562277933	0.116290356109439	0.07392722742534406	0.016815387564194133	0.13119114746782232	0.0836541021661615	0.0241723728111586	0.16026469301279875	0.0	0.0511101643996312	0.1421883480151575	0.577760558030447	0.0527391784732104	0.111874227386681	0.181069629173979	0.368299944702327	0.131484875305135	0.216438616868338	0.0	0.0	0.24133785378142	0.0	0.107533214546897	0.0540072055216602	0.167774476754372	0.0	0.0	0.0504461626925824	0.0	0.0	0.093035889608457	0.30053755279501	0.167308204332323	0.0	0.0483447456223172	0.0	0.0499841317773735	0.0589966851956447	0.371813262065378	0.0	0.0513572928162568	0.0508630359830056	0.113820420231075	0.17055627579924	Vitvi00g04508	Un	7867698
Vitvi00g04509	0.012197387091821799	0.19423834067613757	0.06910498259550826	0.1484975140407694	0.012934155696922934	0.0	0.08533597484617712	0.0	0.0	0.0	0.0	0.0	0.0	0.0	0.0365921612754654	0.0	0.345488031436033	0.0851795026293927	0.152047487962987	0.112629126068601	0.0	0.0946858217179238	0.0334896140709901	0.0389526793478771	0.373050248703441	0.0	0.0388024670907688	0.0	0.0	0.0	0.0	0.223732257989342	0.0322756665491894	0.0	0.0	0.0	0.0	0.0	0.0	0.0	0.0	0.0	0.0	0.0	0.0	0.0	Vitvi00g04509	Un	7877783
Vitvi00g04510	0.0	0.0	0.0	0.0	0.0	0.0	0.0	0.0	0.0	0.0	0.0	0.0	0.0	0.0	0.0	0.0	0.0	0.0	0.0	0.0	0.0	0.0	0.0	0.0	0.0	0.0	0.0	0.0	0.0	0.0	0.0	0.0	0.0	0.0	0.0	0.0	0.0	0.0	0.0	0.0	0.0	0.0	0.0	0.0	0.0	0.0	Vitvi00g04510	Un	7882913
Vitvi00g04511	0.0	0.0	0.0	0.0	0.0	0.0	0.0	0.0	0.0	0.0	0.0	0.0	0.0	0.0	0.0	0.0	0.0	0.0	0.0	0.0	0.0	0.0	0.0	0.0	0.0	0.0	0.0	0.0	0.0	0.0	0.0	0.0	0.0	0.0	0.0	0.0	0.0	0.0	0.0	0.0	0.0	0.0	0.0	0.0	0.0	0.0	Vitvi00g04511	Un	7885643
Vitvi00g04512	0.0	0.0	0.0	0.0	0.0	0.0	0.0	0.0	0.0	0.0	0.0	0.0	0.0	0.0	0.0	0.0	0.0	0.0	0.0	0.0	0.0	0.0	0.0	0.0	0.0	0.0	0.0	0.0	0.0	0.0	0.0	0.0	0.0	0.0	0.0	0.0	0.0	0.0	0.0	0.0	0.0	0.0	0.0	0.0	0.0	0.0	Vitvi00g04512	Un	7886236
Vitvi00g04513	0.0	0.0	0.0	0.0	0.0	0.0	0.0	0.0	0.0	0.0	0.0	0.0	0.0	0.0	0.0	0.0	0.0	0.0	0.0	0.0	0.0	0.0	0.0	0.0	0.0	0.0	0.0	0.0	0.0	0.0	0.0	0.0	0.0	0.0	0.0	0.0	0.0	0.0	0.0	0.0	0.0	0.0	0.0	0.0	0.0	0.0	Vitvi00g04513	Un	7888369
Vitvi00g04514	0.0138220229193887	0.026433010385334466	0.0	0.0	0.011628345686481868	0.0108616139768718	0.0	0.0	0.0	0.0	0.0	0.0164270570758511	0.0	0.0414660687581661	0.0	0.0	0.0	0.0792990311560034	0.0	0.0	0.0	0.0	0.0	0.0	0.0	0.0348850370594456	0.0	0.0	0.0	0.0325848419306154	0.0	0.0	0.0	0.0	0.0	0.0	0.0	0.0	0.0	0.0	0.0	0.0	0.0	0.0328541141517022	0.0	0.0	Vitvi00g04514	Un	7894202
Vitvi00g04515	0.389936315211894	1635462186847980	0.8627882227759406	1.11835e+16	0.958411289869601	0.6251897256582774	0.6126016095288886	0.2441428294736705	0.7651821203354614	0.6939572298851964	0.851345295994853	0.356230725354659	0.734012534315047	0.345078831588151	0.283495583943025	0.541234530104506	165465505840726	131984621821653	193188528392016	133796738840538	0.419014831664267	0.831382448258175	0.934051625215463	120713422688984	121387749868212	116124708118245	0.721487510957366	0.992499277468987	0.695475575889386	103044465431777	0.149648946767676	0.462227281579802	0.600129117269569	0.775448429737295	0.119913730067535	0.368371928879806	0.831595624356583	0.69876861631434	0.591109271701704	0.824544115618311	0.666218302335574	0.851345295994853	0.165640415397142	0.546821035312176	110129997049521	0.366725098134884	Vitvi00g04515	Un	7897215
Vitvi00g04516	0.0	0.0	0.0	0.0	0.0	0.0	0.0	0.0	0.0	0.0	0.0	0.0	0.0	0.0	0.0	0.0	0.0	0.0	0.0	0.0	0.0	0.0	0.0	0.0	0.0	0.0	0.0	0.0	0.0	0.0	0.0	0.0	0.0	0.0	0.0	0.0	0.0	0.0	0.0	0.0	0.0	0.0	0.0	0.0	0.0	0.0	Vitvi00g04516	Un	7900913
Vitvi00g04517	0.915881764267624	0.4859162360557903	0.69879809052639	0.05942625014433767	0.821895981241496	0.15888837718174667	0.30308432505692534	0.277379391393062	0.0	0.06520686258466	0.0	0.0	0.4715629814580165	0.638577458875757	192359214115446	0.185475692772655	105068034823322	0.407068359934151	0.0	0.717664887510806	0.775397972700822	0.603331411367542	0.0	0.0	0.178278750433013	107445914143092	0.370869895983348	102035890631022	0.47666513154524	0.0	0.0	0.356401561849689	0.154243711719284	0.398607701601803	0.554758782786124	0.0	0.0	0.0	0.0	0.19562058775398	0.0	0.0	0.0	0.0	0.566106826938766	0.377019135977267	Vitvi00g04517	Un	7910750
Vitvi00g04518	0.0	0.026200199318254933	0.0	0.0	0.0	0.0	0.0	0.0	0.0	0.15108907184250467	0.0	0.0	0.0	0.0	0.0	0.0	0.0	0.0786005979547648	0.0	0.0	0.0	0.0	0.0	0.0	0.0	0.0	0.0	0.0	0.0	0.0	0.0	0.0	0.0	0.0	0.0	0.0	0.0	0.0	0.0	0.453267215527514	0.0	0.0	0.0	0.0	0.0	0.0	Vitvi00g04518	Un	7912097
Vitvi00g04519	1091774976604000	0.34237372364031904	0.4823138220099053	0.31370145960807233	1.04485e+16	0.24677952820267446	0.23405011794130134	0.8497118884971351	0.2726942266998065	0.3176842601602186	0.247464456077869	0.191663116498617	0.2666303954264465	180550174384515	0.840530656916791	0.62929252905008	0.33950555470121	0.153458310292636	0.534157305927111	116673941905589	0.109617272926455	0.170584774047371	0.588261018592212	0.0	0.352843360232005	268348302435749	0.104859047971482	0.346193200355254	0.202157087039276	0.47293277524296	0.0652487223257874	0.30230489621179	0.174442293015857	0.225403164596257	0.57512195239236	112430182460191	0.362585592167379	0.182802861232234	0.374880988330301	0.0553093923709169	0.522862399779438	0.247464456077869	0.192589848060963	0.190736384936271	0.266766609916581	0.266494180936312	Vitvi00g04519	Un	7932558
Vitvi00g04520	0.0	0.0	0.07740719932332926	0.0	0.0	0.0	0.011713151569410066	0.0	0.0	0.02971056088989303	0.0	0.0	0.0	0.0	0.0	0.0	0.0	0.0	0.0	0.163496796914932	0.0	0.0687248010550558	0.0	0.0	0.0	0.0	0.0	0.0	0.0	0.0	0.0	0.0	0.0351394547082302	0.0	0.0	0.0	0.0	0.0	0.0	0.0891316826696791	0.0	0.0	0.0	0.0	0.0	0.0	Vitvi00g04520	Un	7941052
Vitvi00g04521	0.0112248790069751	0.003831782377751633	0.0	0.008920556780284666	0.004721695736698033	0.0	0.010510055967852134	0.029605487634075348	0.00852369710991265	0.013109909666838166	0.0969252957027724	0.0266808598412103	0.02983773950484135	0.0336746370209253	0.0	0.0	0.0	0.0	0.0114953471332549	0.0	0.0	0.0	0.0126596875838713	0.0	0.0141019827569827	0.0141650872100941	0.0	0.0	0.0	0.0	0.0	0.0	0.0	0.0315301679035564	0.0292545569606893	0.0299564183074614	0.0	0.0170473942198253	0.0393297290005145	0.0	0.0	0.0969252957027724	0.0	0.0533617196824206	0.0298529828249696	0.0298224961847131	Vitvi00g04521	Un	7951563
Vitvi00g04522	5667934564211080	3.46621e+16	3.66772e+16	3435071858545880	2.56583e+16	3.06538e+16	272103486682169	4.2396e+16	206885231470359	1.82518e+16	397300192870824	1.37128e+16	262832948262911	568733049311221	465561477711596	666085842240509	327732378207539	319663560875709	392466447357364	336767142274476	400987056447098	362561429033746	329528349744893	386848796773604	314144411045269	320695004158608	179359710280253	269695670599335	429094720231754	209844849144094	280674745875605	249157745103588	240772568142451	326380146800468	409078679040372	438840389602681	128951811407915	284818651532803	177766146079207	159237524809817	210550503997204	397300192870824	135356494020266	138899157739881	321668899312316	203996997213506	Vitvi00g04522	Un	7958701
Vitvi00g04523	0.014235510898938533	0.0	0.0	0.0	0.0	0.0	0.0	0.0	0.0195740293972107	0.0	0.0	0.0	0.0	0.0	0.0427065326968156	0.0	0.0	0.0	0.0	0.0	0.0	0.0	0.0	0.0	0.0	0.0	0.0	0.0	0.0	0.0	0.0	0.0	0.0	0.0	0.0	0.0	0.0391480587944214	0.0	0.0	0.0	0.0	0.0	0.0	0.0	0.0	0.0	Vitvi00g04523	Un	7966562
Vitvi00g04524	0.0	0.0	0.0	0.0	0.0	0.0	0.0	0.0	0.0	0.0	0.0	0.0	0.0	0.0	0.0	0.0	0.0	0.0	0.0	0.0	0.0	0.0	0.0	0.0	0.0	0.0	0.0	0.0	0.0	0.0	0.0	0.0	0.0	0.0	0.0	0.0	0.0	0.0	0.0	0.0	0.0	0.0	0.0	0.0	0.0	0.0	Vitvi00g04524	Un	7986545
Vitvi00g04525	0.0	0.0	0.0	0.0	0.0	0.0	0.0	0.0	0.0	0.0	0.0	0.0	0.0	0.0	0.0	0.0	0.0	0.0	0.0	0.0	0.0	0.0	0.0	0.0	0.0	0.0	0.0	0.0	0.0	0.0	0.0	0.0	0.0	0.0	0.0	0.0	0.0	0.0	0.0	0.0	0.0	0.0	0.0	0.0	0.0	0.0	Vitvi00g04525	Un	8015789
Vitvi00g04526	0.0	0.0	0.0	0.0	0.0	0.0	0.0	0.0	0.0	0.0	0.0	0.0	0.0	0.0	0.0	0.0	0.0	0.0	0.0	0.0	0.0	0.0	0.0	0.0	0.0	0.0	0.0	0.0	0.0	0.0	0.0	0.0	0.0	0.0	0.0	0.0	0.0	0.0	0.0	0.0	0.0	0.0	0.0	0.0	0.0	0.0	Vitvi00g04526	Un	8016217
Vitvi00g04527	514960963182745	5972794780114900	5217472520818040	601091568775549	4967762727613160	373264529166155	4739535374702030	5291753765589650	532799501230318	8518556952221840	163293024380774	7.07561e+16	5125436124062470	502116963525332	448134204441946	594631721580957	67111741366106	916592977504097	204128042869315	0.961881550698738	89653567328924	572517927886299	707016403244983	654686386800347	441571916281317	341781491376917	481168109969366	667379216937667	521318862829952	365877021966744	232597702701769	351574452659852	403540546010497	666745613740261	400519978994195	657830774123736	656582758547792	409016243912844	824568927830803	495012819124631	123598533871112	163293024380774	292145322566517	112297661216881	299453046905909	725634177906586	Vitvi00g04527	Un	8025270
Vitvi00g04528	1.10137e+16	0.20246568859369418	0.28966967712799635	0.07469900665220996	0.05270713820172296	0.024186516359457334	0.2921812192463258	1.00844e+16	0.7432721455902256	0.5100379930780123	0.151868597702583	0.0365795806727095	0.12266033533507	0.184672324484618	0.303430889845868	281601223045242	0.0651106543262595	0.353164330536478	0.189122080918345	0.0	0.672719702343179	0.19628932904081	0.0694259579371209	0.0	0.154671062019509	0.0776815969832099	0.080439817621959	0.0	0.0	0.072559549078372	0.0	0.463810251722199	0.0669093726636164	0.345824033353162	842270754686695	117461304780327	111259140610264	0.373952885077811	0.503264888443418	0.84858245829352	0.178266632497099	0.151868597702583	0.0	0.073159161345419	0.0	0.24532067067014	Vitvi00g04528	Un	8052775
Vitvi00g04529	0.08036504005369367	0.22393137110270867	0.21971178900422736	0.23771216223124272	0.3680728005058517	0.0	0.24545743302884607	0.0	0.0	0.0	0.0	0.0	0.0	0.104504493700598	0.0	0.136590626460483	0.331610076684903	0.233161463700439	0.107022572922784	0.220213709023019	0.253790895457633	0.18513076253203	0.0392875575923242	0.41126782381247	0.262581105288934	0.57147159331059	0.182080827485364	0.350665980721601	0.0	0.0	0.0	0.524932532956907	0.113590330335907	0.0978494357937242	0.0	0.0	0.0	0.0	0.0	0.0	0.0	0.0	0.0	0.0	0.0	0.0	Vitvi00g04529	Un	8131777
Vitvi00g04530	0.0	0.0	0.0	0.0	0.0	0.0	0.0	0.0	0.0	0.0	0.0	0.0	0.0	0.0	0.0	0.0	0.0	0.0	0.0	0.0	0.0	0.0	0.0	0.0	0.0	0.0	0.0	0.0	0.0	0.0	0.0	0.0	0.0	0.0	0.0	0.0	0.0	0.0	0.0	0.0	0.0	0.0	0.0	0.0	0.0	0.0	Vitvi00g04530	Un	8165459
Vitvi00g04531	0.059721768801548565	0.13870195960606846	0.04679737266098053	0.03197573560315214	0.033993334813358166	0.03424963892053234	0.010653917047111534	0.3692115454377935	0.28399816000945655	0.13437642138207942	0.0941891145600347	0.1365611514026841	0.0338452791436015	0.114534031327622	0.0313647096646846	0.0332665654123391	0.242290307760335	0.121685003756275	0.0521305673015954	0.0321797503053146	0.0	0.108212367677627	0.0	0.0	0.0959272068094564	0.0321188226670666	0.0332592575063732	0.0366019242666347	0.0427468730303315	0.0600020437312655	0.0	0.0319617511413346	0.0	0.0	0.364835071121145	0.373588019754442	0.258761523925619	0.309234796093294	0.118904983082739	0.210516806204724	0.0737074748587753	0.0941891145600347	0.0916286501787842	0.181493652626584	0.067690558287203	0.0	Vitvi00g04531	Un	8184471
Vitvi00g04532	0.0	0.0	0.0	0.0	0.0	0.0	0.0	0.0	0.0	0.0	0.0	0.0	0.0	0.0	0.0	0.0	0.0	0.0	0.0	0.0	0.0	0.0	0.0	0.0	0.0	0.0	0.0	0.0	0.0	0.0	0.0	0.0	0.0	0.0	0.0	0.0	0.0	0.0	0.0	0.0	0.0	0.0	0.0	0.0	0.0	0.0	Vitvi00g04532	Un	8212281
Vitvi00g04533	1.30923e+16	139005572406134	0.9296409424513162	1.07603e+16	0.7421916486855507	1063198779892800	1.26828e+16	3.58353e+16	477619547170379	1.14669e+16	728107312066517	106595613791496	1210819296250240	153028472126983	130208755500751	109530915867095	150300026648806	132388899041647	134327791527949	115165818097173	0.862717564221185	0.774547082161034	13149651708739	0.860327826029329	105280829647604	0.597728396246482	0.476116758357	115272979145317	165222440866695	0.944842993134044	0.592528937877421	192167869159495	0.910871648936853	0.972279596474667	118698388208743	598007024545015	744966397744978	21027269659578	178727044166122	0.703176707331874	0.949631169329141	728107312066517	104935441538081	108255786044911	155041869720167	0.87121989529882	Vitvi00g04533	Un	8214737
Vitvi00g04534	0.062412405960079	0.039785487853646335	0.0	0.0	0.054371358207435334	0.0	0.0	0.0	0.566371022491436	0.09719136734489299	0.461933651345356	0.0	0.4149702820924595	0.187237217880237	0.0	0.0	0.0	0.119356463560939	0.0	0.0	0.0	0.0	0.0	0.0	0.0	0.0	0.163114074622306	0.0	0.0	0.0	0.0	0.0	0.0	0.0	0.0	0.0	0.564022032260368	0.568720012722504	0.291574102034679	0.0	0.0	0.461933651345356	0.0	0.0	0.829940564184919	0.0	Vitvi00g04534	Un	8218612
Vitvi00g04535	0.0	0.06332987113320733	0.0	0.0	0.0	0.0	0.05177086907602533	0.0	0.0	0.0	0.0	0.0	0.0	0.0	0.0	0.0	0.0	0.0	0.189989613399622	0.0	0.0	0.0	0.0	0.0	0.0	0.0	0.0	0.0	0.0	0.0	0.0	0.155312607228076	0.0	0.0	0.0	0.0	0.0	0.0	0.0	0.0	0.0	0.0	0.0	0.0	0.0	0.0	Vitvi00g04535	Un	8237072
Vitvi00g04536	0.6259501995878883	0.28490021869657606	0.2561809691891133	0.5272516667016077	0.18002401840553398	0.11979679231957101	0.2793228264645827	0.843230985768544	0.81245716103215	0.8446812005812081	13198104324153	1408618626197670	0.56895680569923	0.0	131847946183026	0.559371136933405	0.226337036467473	0.409222160780363	0.219141458841892	0.541096542170846	0.0	0.227446365396494	0.482675707562841	0.561413219807498	0.537666072734484	0.540072055216602	0.0	0.0	0.359390376958713	0.0	0.0	0.537430926598738	0.0	0.30053755279501	111538802888215	0.571073942654938	0.0	16249143220643	0.99968263554747	0.294983425978224	123937754021793	13198104324153	205429171265027	0.762945539745084	0.85365315173306	0.2842604596654	Vitvi00g04536	Un	8241697
Vitvi00g04537	0.0	0.016147265388349933	0.019935135764189066	0.03759153927411197	0.019897391507980065	0.0450668245573829	0.034276380382063	0.0	0.071838317396527	0.021735620861553336	0.0	0.02838166181951035	0.09431901988019095	0.0	0.0	0.0	0.0	0.0	0.0484417961650498	0.0598054072925672	0.0	0.0	0.0533483676779982	0.0	0.0594262501443377	0.0596921745239402	0.0	0.0	0.0794441885908734	0.0557562850812753	0.0	0.0	0.102829141146189	0.0	0.0	0.0	0.0	0.143676634793054	0.0	0.06520686258466	0.0	0.0	0.0567633236390207	0.0	0.125801517097504	0.0628365226628779	Vitvi00g04537	Un	8243165
Vitvi00g04538	0.14792956124548967	0.16997742370257365	0.0	0.0	0.07074827333015667	0.0	0.0	0.0	0.4933474809159075	0.0	0.0	0.0	0.21587424786334	0.243633970253803	0.200154713482666	0.0	0.343595983071104	0.0	0.166336288036617	0.0	0.0	0.0	0.0	0.0	0.0	0.0	0.21224481999047	0.0	0.0	0.0	0.0	0.0	0.0	0.0	0.0	0.0	0.0	0.986694961831815	0.0	0.0	0.0	0.0	0.0	0.0	0.215984532366196	0.215763963360484	Vitvi00g04538	Un	8245413
Vitvi00g04539	0.0	0.08217804706570933	0.08529238702368534	0.0	0.0	0.094586555048592	0.0	0.0	0.1828028612322335	0.0	0.0	0.0	0.1600599659499485	0.0	0.0	0.0	0.0	0.0	0.246534141197128	0.0	0.0	0.255877161071056	0.0	0.0	0.0	0.0	0.0	0.0	0.0	0.283759665145776	0.0	0.0	0.0	0.0	0.0	0.0	0.0	0.365605722464467	0.0	0.0	0.0	0.0	0.0	0.0	0.320119931899897	0.0	Vitvi00g04539	Un	8245788
Vitvi00g04540	0.042328646917749325	0.0	0.013732812715618601	0.0	0.0	0.08620164428761168	0.0	0.0294754386827079	0.0343522155335741	0.021834671430013802	0.0	0.0	0.0	0.0678577836612941	0.0	0.0591281570919539	0.0	0.0	0.0	0.0	0.0411984381468558	0.0	0.0	0.0	0.0	0.0	0.0	0.0	0.151957005022812	0.106647927840023	0.0	0.0	0.0	0.0	0.0589508773654158	0.0	0.0	0.0687044310671482	0.0	0.0	0.0655040142900414	0.0	0.0	0.0	0.0	0.0	Vitvi00g04540	Un	8246434
Vitvi00g04541	0.0	0.0	0.0	0.0	0.0	0.0	0.0	0.0	0.0	0.0	0.0	0.0	0.0	0.0	0.0	0.0	0.0	0.0	0.0	0.0	0.0	0.0	0.0	0.0	0.0	0.0	0.0	0.0	0.0	0.0	0.0	0.0	0.0	0.0	0.0	0.0	0.0	0.0	0.0	0.0	0.0	0.0	0.0	0.0	0.0	0.0	Vitvi00g04541	Un	8248745
Vitvi00g04542	0.0	0.0	0.0	0.0	0.0	0.0	0.0	0.0	0.0	0.0	0.0	0.0	0.0	0.0	0.0	0.0	0.0	0.0	0.0	0.0	0.0	0.0	0.0	0.0	0.0	0.0	0.0	0.0	0.0	0.0	0.0	0.0	0.0	0.0	0.0	0.0	0.0	0.0	0.0	0.0	0.0	0.0	0.0	0.0	0.0	0.0	Vitvi00g04542	Un	8253442
Vitvi00g04543	0.0	0.0	0.0	0.0	0.0	0.0	0.0	0.0	0.0	0.0	0.0	0.0	0.0	0.0	0.0	0.0	0.0	0.0	0.0	0.0	0.0	0.0	0.0	0.0	0.0	0.0	0.0	0.0	0.0	0.0	0.0	0.0	0.0	0.0	0.0	0.0	0.0	0.0	0.0	0.0	0.0	0.0	0.0	0.0	0.0	0.0	Vitvi00g04543	Un	8254922
Vitvi00g04544	0.0	0.0	0.0	0.0	0.0	0.0	0.0	0.0	0.0	0.0	0.0	0.0	0.0	0.0	0.0	0.0	0.0	0.0	0.0	0.0	0.0	0.0	0.0	0.0	0.0	0.0	0.0	0.0	0.0	0.0	0.0	0.0	0.0	0.0	0.0	0.0	0.0	0.0	0.0	0.0	0.0	0.0	0.0	0.0	0.0	0.0	Vitvi00g04544	Un	8258225
Vitvi00g04545	0.0	0.0	0.0	0.0	0.0	0.0	0.0	0.0	0.0	0.0	0.0	0.0	0.0	0.0	0.0	0.0	0.0	0.0	0.0	0.0	0.0	0.0	0.0	0.0	0.0	0.0	0.0	0.0	0.0	0.0	0.0	0.0	0.0	0.0	0.0	0.0	0.0	0.0	0.0	0.0	0.0	0.0	0.0	0.0	0.0	0.0	Vitvi00g04545	Un	8258576
Vitvi00g04546	0.0	0.0	0.0	0.0	0.0	0.0	0.0	0.0	0.0	0.0	0.0	0.0	0.0	0.0	0.0	0.0	0.0	0.0	0.0	0.0	0.0	0.0	0.0	0.0	0.0	0.0	0.0	0.0	0.0	0.0	0.0	0.0	0.0	0.0	0.0	0.0	0.0	0.0	0.0	0.0	0.0	0.0	0.0	0.0	0.0	0.0	Vitvi00g04546	Un	8259363
Vitvi00g04547	0.0	0.078666164712474	0.0	0.0	0.0	0.0	0.0	0.0	0.0	0.0	0.0	0.0	0.0	0.0	0.0	0.0	0.0	0.0	0.235998494137422	0.0	0.0	0.0	0.0	0.0	0.0	0.0	0.0	0.0	0.0	0.0	0.0	0.0	0.0	0.0	0.0	0.0	0.0	0.0	0.0	0.0	0.0	0.0	0.0	0.0	0.0	0.0	Vitvi00g04547	Un	8260944
Vitvi00g04548	0.023818161991832332	0.0	0.0	0.0	0.0	0.0	0.0	0.0	0.0	0.0	0.0	0.0	0.0	0.071454485975497	0.0	0.0	0.0	0.0	0.0	0.0	0.0	0.0	0.0	0.0	0.0	0.0	0.0	0.0	0.0	0.0	0.0	0.0	0.0	0.0	0.0	0.0	0.0	0.0	0.0	0.0	0.0	0.0	0.0	0.0	0.0	0.0	Vitvi00g04548	Un	8262199
Vitvi00g04549	0.0	0.0	0.0	0.0	0.0	0.0	0.0	0.0	0.0	0.0	0.0	0.0	0.0	0.0	0.0	0.0	0.0	0.0	0.0	0.0	0.0	0.0	0.0	0.0	0.0	0.0	0.0	0.0	0.0	0.0	0.0	0.0	0.0	0.0	0.0	0.0	0.0	0.0	0.0	0.0	0.0	0.0	0.0	0.0	0.0	0.0	Vitvi00g04549	Un	8270748
Vitvi00g04550	0.0	0.0	0.0	0.0	0.0	0.0	0.0	0.0	0.0	0.0	0.0	0.0	0.0	0.0	0.0	0.0	0.0	0.0	0.0	0.0	0.0	0.0	0.0	0.0	0.0	0.0	0.0	0.0	0.0	0.0	0.0	0.0	0.0	0.0	0.0	0.0	0.0	0.0	0.0	0.0	0.0	0.0	0.0	0.0	0.0	0.0	Vitvi00g04550	Un	8303992
Vitvi00g04551	0.0	0.0	0.0	0.0	0.0	0.0	0.0	0.0	0.0	0.0	0.0	0.0	0.0	0.0	0.0	0.0	0.0	0.0	0.0	0.0	0.0	0.0	0.0	0.0	0.0	0.0	0.0	0.0	0.0	0.0	0.0	0.0	0.0	0.0	0.0	0.0	0.0	0.0	0.0	0.0	0.0	0.0	0.0	0.0	0.0	0.0	Vitvi00g04551	Un	8311899
Vitvi00g04552	0.0	0.0	0.0	0.0	0.0	0.0	0.0	0.0	0.0	0.0	0.0	0.0	0.0	0.0	0.0	0.0	0.0	0.0	0.0	0.0	0.0	0.0	0.0	0.0	0.0	0.0	0.0	0.0	0.0	0.0	0.0	0.0	0.0	0.0	0.0	0.0	0.0	0.0	0.0	0.0	0.0	0.0	0.0	0.0	0.0	0.0	Vitvi00g04552	Un	8316825
Vitvi00g04553	0.0	0.0	0.0	0.0	0.0	0.0	0.0	0.0	0.0	0.0	0.0	0.0	0.0	0.0	0.0	0.0	0.0	0.0	0.0	0.0	0.0	0.0	0.0	0.0	0.0	0.0	0.0	0.0	0.0	0.0	0.0	0.0	0.0	0.0	0.0	0.0	0.0	0.0	0.0	0.0	0.0	0.0	0.0	0.0	0.0	0.0	Vitvi00g04553	Un	8327076
Vitvi00g04554	4241122970516470	0.447204570430268	0.3122083486862933	0.528334156018726	0.06832236843101601	4366308257694730	0.25258362918105065	0.541832204627425	0.0	0.22766308406300598	0.0	0.0	0.4316382112238245	82835549886293	380293955617065	0.636874366749479	0.343595983071104	0.0	0.9980177282197	0.616067749821023	0.147917283948952	0.172640012288905	0.732736616300216	0.852265851755962	0.0	0.204967105293048	0.0	0.0	111844017311368	191452304194741	0.0	0.0	0.529632022168626	0.228118865374526	0.0	108366440925485	0.0	0.0	0.0	0.447806164738026	0.235183087450992	0.0	0.0	0.0	0.215984532366196	0.647291890081453	Vitvi00g04554	Un	8347814
Vitvi00g04555	1.1131e+16	614951568520301	5798221044970470	3264052651047710	9212755734442390	1493913767205840	7499220126947310	3843605292665860	7782233625282900	4743806139541100	0.862276149177997	1.15161e+16	2594636969754840	238615110466575	682972361228074	270176259138835	110905147869062	439231785904256	296571440966027	707032815103238	427426166433231	605007331954674	173441470917581	779428686832744	263456375639897	110894795337809	110917570743168	545703059522948	369812697890516	44258100068959	341033322022782	200640879263529	955168466646826	109395669217384	611604435837048	707560614949468	676826438712441	87962028634414	761591554514581	386821599266111	27472868808164	0.862276149177997	131817051561726	985047463537542	241678692290649	27724870166032	Vitvi00g04555	Un	8353936
Vitvi00g04556	0.0	0.0	0.0	0.0	0.0	0.0	0.0	0.0	0.0	0.0	0.0	0.0	0.0	0.0	0.0	0.0	0.0	0.0	0.0	0.0	0.0	0.0	0.0	0.0	0.0	0.0	0.0	0.0	0.0	0.0	0.0	0.0	0.0	0.0	0.0	0.0	0.0	0.0	0.0	0.0	0.0	0.0	0.0	0.0	0.0	0.0	Vitvi00g04556	Un	8358395
Vitvi00g04557	5007455845277120	3.43049e+16	3.02904e+16	327466660515164	3.26096e+16	4486143961331440	2.28531e+16	3781506616649850	293859483694323	3.79929e+16	335274424363564	5203496763347950	325032170424848	407693942158582	696667534992892	397875276431664	26448577890433	363844703435766	400816797301138	274911952877123	28712653424607	34667228274143	245230399810153	313757549456933	423412032278406	260671875038013	326754323678877	390863290723673	292149596753534	205039241911787	848654349734113	191134708572616	189072936946219	3053849326788	524187398250867	232113925079104	307028122399797	280690844988849	48250811078642	389663590122847	267615593865605	335274424363564	730598907482879	310100445186712	159027321008336	49103701984136	Vitvi00g04557	Un	8409364
Vitvi00g04558	8536849018192930	3.59582e+16	4534142352164570	513125681708524	5545683632502860	4830657974222160	5052485422523410	1949046725866020	1.92906e+16	211182337468427	33282003186521	3730485357433670	3674462981034440	689751131950047	785127427476183	108617614603165	304717862246894	365525082105254	408503694783625	560368473809807	358223241497743	441650990341822	587343604148043	457859397825198	494174043152331	496385404722711	514010434604318	653309250423832	493152521369237	424473362108476	531571508788936	354814842567482	554009605654744	606921178534799	237520352821648	152288992351557	223422261737987	162389040345039	199939950680164	214606503702431	219000558022686	33282003186521	420173007692893	325924063793842	394142184646065	340750411560824	Vitvi00g04558	Un	8466309
Vitvi00g04559	0.0	0.0	0.0	0.0	0.0	0.0	0.0	0.0	0.0	0.0	0.0	0.0	0.0	0.0	0.0	0.0	0.0	0.0	0.0	0.0	0.0	0.0	0.0	0.0	0.0	0.0	0.0	0.0	0.0	0.0	0.0	0.0	0.0	0.0	0.0	0.0	0.0	0.0	0.0	0.0	0.0	0.0	0.0	0.0	0.0	0.0	Vitvi00g04559	Un	8506326
Vitvi00g04560	0.0	0.0	0.0	0.0	0.0	0.0	0.0	0.0	0.0	0.0	0.0	0.0	0.0	0.0	0.0	0.0	0.0	0.0	0.0	0.0	0.0	0.0	0.0	0.0	0.0	0.0	0.0	0.0	0.0	0.0	0.0	0.0	0.0	0.0	0.0	0.0	0.0	0.0	0.0	0.0	0.0	0.0	0.0	0.0	0.0	0.0	Vitvi00g04560	Un	8507028
Vitvi00g04561	0.15869094874884107	0.11095725531903645	0.0928134377645906	0.10852159972250237	0.20543907185032295	0.05586641894517006	0.09783005611176289	0.367901417381162	0.251028110057904	0.36899077082322	0.501166372418523	0.70595362746679	0.3189921070525815	0.0554016973453853	0.227573167384401	0.193097981516737	0.0781327851915114	0.141265732214591	0.113473248551007	0.0933947456349679	0.0672719702343179	0.117773597424486	0.0833111495245451	0.242253649642962	0.0	0.0466089581899259	0.144791671719526	0.424916585641517	0.124063527388487	0.0435357294470232	0.0	0.0927620503444397	0.200728117990849	0.0	0.144389272232005	0.591413562530319	0.333777421830793	0.168278798285015	0.172547961752029	0.560064422473723	0.374359928243908	0.501166372418523	0.753474802824809	0.658432452108771	0.147342872764884	0.490641341340279	Vitvi00g04561	Un	8517525
Vitvi00g04562	0.0	0.0	0.0	0.0	0.0	0.0	0.0	0.3927272975461795	0.084603304839055	0.20290886676569367	0.554320381614427	1.25479e+16	0.7964378211596215	0.0	0.0	0.0	0.0	0.0	0.0	0.0	0.0	0.0	0.0	0.0	0.0	0.0	0.0	0.0	0.0	0.0	0.0	0.0	0.0	0.0	0.585578715163131	0.199875879929228	0.16920660967811	0.0	0.174944461220807	0.0	0.433782139076274	0.554320381614427	179750524856899	0.712082503762079	0.995928677021903	0.59694696529734	Vitvi00g04562	Un	8519143
Vitvi00g04563	3.51216e+16	5033058536524510	4515088288745510	7817883672770800	6915028585503100	9274743970318940	734327081248439	1.71274e+16	3118467505672210	3336364547639580	363020879704086	6.09031e+16	5.39814e+16	571196214668995	375379518609427	107070776517185	375715627990704	806561206560023	327640726406628	45809924021727	346371924188378	550055322218007	152508681288572	433910305108154	386367983837368	110369814657752	541907990246902	42890243882651	241927837881828	211918962858486	421305724628996	48265871088793	129596222942763	424360303429757	799875606669638	262560358017671	913715692261796	532321931908264	217080020816968	286272000547207	497557342927701	363020879704086	537645293284741	68041755838202	540090002551793	539538448634702	Vitvi00g04563	Un	8569142
Vitvi00g04564	0.15440138785977486	4057905796191860	0.7021053512355713	1.43173e+16	2.34333e+16	3.78664e+16	1.60324e+16	0.0495560032882384	0.0	0.0	0.0	0.0	0.0	0.0	0.366123222458651	0.0970809411206736	451738795924751	411927761843374	353705181089434	0.657365220653837	0.777890069031816	0.671060764021061	0.837701641224765	121794190247494	22395347161833	239015359973959	378532497140028	0.854515447708835	218307377739383	0.963063105949301	821378957410243	200537242445727	129173797142321	151262288968728	0.0	0.0991120065764768	0.0	0.0	0.0	0.0	0.0	0.0	0.0	0.0	0.0	0.0	Vitvi00g04564	Un	8571844
Vitvi00g04565	0.03197435829004073	0.011189668458838066	0.0	0.0	0.03159643138820937	0.033448033851182606	0.0	0.0	0.0	0.0	0.0	0.0	0.0	0.0526604675288168	0.0432626073413054	0.0	0.0	0.0335690053765142	0.0	0.0	0.0	0.0	0.0	0.0	0.0	0.0443027857794869	0.0	0.0504865083851412	0.0589624837197888	0.041381617833759	0.0	0.0	0.0	0.0	0.0	0.0	0.0	0.0	0.0	0.0	0.0	0.0	0.0	0.0	0.0	0.0	Vitvi00g04565	Un	8577703
Vitvi00g04566	0.0	0.0	0.0	0.0	0.0	0.0	0.0	0.0	0.0	0.0	0.0	0.0	0.0	0.0	0.0	0.0	0.0	0.0	0.0	0.0	0.0	0.0	0.0	0.0	0.0	0.0	0.0	0.0	0.0	0.0	0.0	0.0	0.0	0.0	0.0	0.0	0.0	0.0	0.0	0.0	0.0	0.0	0.0	0.0	0.0	0.0	Vitvi00g04566	Un	8627641
Vitvi00g04567	0.375207724706973	0.28297794010980465	14617895100943	11067953021221	1.33348e+16	0.4024017802653173	0.518159831793673	0.116810579179419	0.7910958374561	0.8561867189015206	0.215968979849777	0.630294048199515	0.4651534794524725	0.262618435468385	0.863004738652534	0.0	0.0	0.669636263095139	0.179297557234275	0.0	271053620327235	167483232701055	217204068403278	114834522233352	0.0	331407852064733	0.686350132176975	0.0	0.588093344114258	0.619111996681694	0.0	0.0	0.570902049870077	0.983577445510942	0.0	0.233621158358838	15821916749122	0.0	0.613441617267766	144810045480219	0.507018084634606	0.215968979849777	126058809639903	0.0	0.0	0.930306958904945	Vitvi00g04567	Un	8678528
Vitvi00g04568	657028519704307	1044632605749580	2.58296e+16	2340545393412690	3.33059e+16	2.19459e+16	3437311622277920	0.8084532455612745	1.04015e+16	1.24677e+16	113959266270986	1906512970073100	1.81814e+16	841712082003748	106676366203617	0.626098150730029	119430126603015	179943500901517	0.140161542203444	484514873294097	133989032084723	156383808086067	192947776500374	453334050461309	0.558817910621246	293612777226894	666200936249275	0.393640999388715	339049246486177	258120466975244	0.61207938506627	433968653039057	587613734240217	0.0961109940410438	111468029536129	0.502226195761259	135279396062449	0.727499711705945	231779210043811	0.283004403603474	113950384249732	113959266270986	324372140033642	0.569304539809784	0.0454992796608991	359077235470735	Vitvi00g04568	Un	8682418
Vitvi00g04569	8961995615672960	4058093252299010	5931341641843120	44901599828532	460713569333798	459735768410117	4299035063766770	8965054803017010	8537230131030840	8743272609824730	508084441949813	8135020351899230	6972613593453130	704495132050029	102433094705548	959772605596381	431719644074894	278007055033369	507701276581441	546682054864222	743417272905097	489303164783619	620082582377101	303163138696049	42380227378281	559758552713207	431072163660829	391309991627358	563431365167531	270212429519462	545563510543358	468085000585998	350460193839599	471165324704435	103946968240017	753541278203233	515807245631659	119163878057451	781445466642067	621748937207004	121978737909835	508084441949813	104445823406481	582545836315037	624543660687284	769979058003343	Vitvi00g04569	Un	8686080
Vitvi00g04570	0.11544826328988207	0.0	0.05684839407037793	0.0287959939171013	0.050046363804571004	0.015047861030457833	0.0595580716534862	0.3012396884587175	0.2393882206834525	0.09661022590563934	0.188972857368555	0.0684961078216114	0.0254380809075571	0.0574477827587092	0.188782286580242	0.100114720530695	0.0	0.0	0.0	0.0484219916999478	0.0	0.122123190511186	0.0863879817513039	0.0	0.0	0.0	0.150139091413713	0.0	0.0	0.0451435830913735	0.0	0.0	0.124884823409079	0.0537893915513796	0.449165491744447	0.153313885172988	0.129789160832641	0.348987280534264	0.178920471703098	0.0	0.11091020601382	0.188972857368555	0.045958941014548	0.0910332746286748	0.0	0.0508761618151142	Vitvi00g04570	Un	8702479
Vitvi00g04571	0.0	0.0	0.0	0.0	0.0	0.0	0.0	0.0	0.0	0.0	0.0	0.0	0.0	0.0	0.0	0.0	0.0	0.0	0.0	0.0	0.0	0.0	0.0	0.0	0.0	0.0	0.0	0.0	0.0	0.0	0.0	0.0	0.0	0.0	0.0	0.0	0.0	0.0	0.0	0.0	0.0	0.0	0.0	0.0	0.0	0.0	Vitvi00g04571	Un	8749614
Vitvi00g04572	2.61297e+16	6109221528287750	6098076985733160	7382157428736500	4886535330049130	6985987620327480	6.10224e+16	262968885169733	3.6843e+16	3740789015510700	37736425979136	5387806716439870	3.63552e+16	2061049682974	0.830642060953063	494720742068602	542947729402935	530493574196236	759325154887155	730948588553674	550110068132458	548364439033817	494139255617458	789001501991	931506471012493	369689707796826	369265170471881	727005720746033	102322587132187	40643115115495	666139263621424	843198118203039	259248084697412	728225608695601	283780454271363	242157316068103	284071865863443	452788625513686	417848116992774	250168636262301	454219951398137	37736425979136	553769886193754	523791457094221	427483232137094	299621457581934	Vitvi00g04572	Un	8751526
Vitvi00g04573	6268698516933190	5070295742007050	4209162273557480	4847084869056180	7461701173440920	2954262439606450	3.58829e+16	3.09192e+16	2880136383284960	2.91909e+16	28153969720823	4014529984449050	3.85287e+16	999669227382252	427508780806543	453431546891164	381426443735423	737639110467583	40202316839911	513644748073126	394919114200052	354184819794066	483928703191954	431134937649009	539061819875894	13018418604132	542805347196847	39386314442223	42165496258305	301310488678495	163313280620391	263680839494889	421732947674905	39107194652073	374743940742094	243641027453235	340323000503829	235704276153164	197256790925041	308334255980173	370134646886753	28153969720823	564205654206586	238700342683225	46131955874694	309253563286094	Vitvi00g04573	Un	8777553
Vitvi00g04574	0.0	0.0	0.0	0.0	0.0	0.0	0.0	0.0	0.0	0.0	0.0	0.0	0.0	0.0	0.0	0.0	0.0	0.0	0.0	0.0	0.0	0.0	0.0	0.0	0.0	0.0	0.0	0.0	0.0	0.0	0.0	0.0	0.0	0.0	0.0	0.0	0.0	0.0	0.0	0.0	0.0	0.0	0.0	0.0	0.0	0.0	Vitvi00g04574	Un	8786674
Vitvi00g04576	0.0	0.0	0.0	0.09409156272853465	0.0	0.0	0.0	0.0	0.1706160038167515	0.0	0.0	0.0	0.0	0.0	0.0	0.0	0.0	0.0	0.0	0.0	0.0	0.0	0.0	0.0	0.282274688185604	0.0	0.0	0.0	0.0	0.0	0.0	0.0	0.0	0.0	0.0	0.0	0.0	0.341232007633503	0.0	0.0	0.0	0.0	0.0	0.0	0.0	0.0	Vitvi00g04576	Un	8838672
Vitvi00g04577	0.0	0.0377079602250448	0.0236729737199745	0.0	0.0	0.0	0.0	0.0	0.0	0.025811049773094567	0.0	0.0	0.0	0.0	0.0	0.0	0.0594134720727118	0.0537104086024226	0.0	0.0710189211599235	0.0	0.0	0.0	0.0	0.0	0.0	0.0	0.0	0.0	0.0	0.0	0.0	0.0	0.0	0.0	0.0	0.0	0.0	0.0	0.0774331493192837	0.0	0.0	0.0	0.0	0.0	0.0	Vitvi00g04577	Un	8838908
Vitvi00g04578	0.0	0.0	0.0	0.0	0.0	0.0	0.0	0.0	0.0	0.0	0.0	0.0	0.0	0.0	0.0	0.0	0.0	0.0	0.0	0.0	0.0	0.0	0.0	0.0	0.0	0.0	0.0	0.0	0.0	0.0	0.0	0.0	0.0	0.0	0.0	0.0	0.0	0.0	0.0	0.0	0.0	0.0	0.0	0.0	0.0	0.0	Vitvi00g04578	Un	8843133
Vitvi00g04579	0.0	0.0	0.0	0.0	0.0	0.0	0.0	0.0	0.0	0.0	0.0	0.0	0.0	0.0	0.0	0.0	0.0	0.0	0.0	0.0	0.0	0.0	0.0	0.0	0.0	0.0	0.0	0.0	0.0	0.0	0.0	0.0	0.0	0.0	0.0	0.0	0.0	0.0	0.0	0.0	0.0	0.0	0.0	0.0	0.0	0.0	Vitvi00g04579	Un	8853978
Vitvi00g04580	0.0	0.0	0.0	0.0	0.01627776592770293	0.013342184087458834	0.0	0.0	0.0	0.0	0.0	0.0	0.0	0.0	0.0	0.0	0.0	0.0	0.0	0.0	0.0	0.0	0.0	0.0	0.0	0.0	0.0	0.0488332977831088	0.0	0.0400265522623765	0.0	0.0	0.0	0.0	0.0	0.0	0.0	0.0	0.0	0.0	0.0	0.0	0.0	0.0	0.0	0.0	Vitvi00g04580	Un	8856586
Vitvi00g04581	0.0	0.024648631456267635	0.0	0.013141127733992633	0.014703776784203067	0.02746852419734393	0.03272924084025173	0.02277531735725225	0.0	0.016062191734337167	0.0431191308083824	0.0	0.0	0.0	0.0	0.0	0.0739458943688029	0.0	0.0	0.0	0.0	0.0	0.0394233832019779	0.0	0.0	0.0441113303526092	0.0	0.0	0.0	0.0824055725920318	0.0	0.0	0.0	0.0981877225207552	0.0455506347145045	0.0	0.0	0.0	0.0	0.0481865752030115	0.0	0.0431191308083824	0.0	0.0	0.0	0.0	Vitvi00g04581	Un	8890416
Vitvi00g04582	4.16475e+16	0.798511493037017	0.3320916966730547	1.47368e+16	0.4722308662817356	2.31711e+16	0.5283072979074254	1.3778e+16	0.489178952452046	0.6546131817851774	0.100683823098483	0.5954466904578005	0.5016655645797305	814170150645327	211222804601586	224030680372218	0.712242228278321	101459016048169	0.66870209035104	0.0515980052826891	0.83623267742079	0.108444407315685	20021787738284	20343439680411	0.38453161357272	0.283251716144126	0.69327596600318	0.440164916697901	472937427438807	218875769967136	0.0331840121616517	0.307490752150842	0.532304232169477	0.745126909401957	0.904072082946105	185152429641808	0.668460017043191	0.309897887860901	0.786455675821086	0.675098294771555	0.502285574762891	0.100683823098483	0.269353712827946	0.921539668087655	0.379879959550231	0.62345116960923	Vitvi00g04582	Un	8895374
Vitvi00g04583	0.0	0.0	0.0	0.0	0.0	0.0	0.0	0.0	0.0	0.03546171511232567	0.0	0.0	0.121002763235947	0.0	0.0	0.0	0.0	0.0	0.0	0.0	0.0	0.0	0.0	0.0	0.0	0.0	0.0	0.0	0.0	0.0	0.0	0.0	0.0	0.0	0.0	0.0	0.0	0.0	0.106385145336977	0.0	0.0	0.0	0.0	0.0	0.0	0.242005526471894	Vitvi00g04583	Un	8919723
Vitvi00g04584	0.5776025243389223	1.12476e+16	0.8348871914474073	0.9645696020134437	0.233162395139163	0.734469871709971	0.6620295314321636	0.3881678229626125	0.5807161326587805	1.06219e+16	10642951326997	0.8051407801966655	129002789077637	0.727978303118363	0.863867743391186	0.140961526507218	0.51333239870823	0.928115860649863	193282766698549	0.818137971762319	0.540193920981573	114632968159833	0.668988530682097	134402324821915	0.880697027139084	0.544392631658335	0.0	0.155094553759154	0.905663749935957	0.508497319941231	0.789248545252725	0.474014077260087	0.527513494079952	0.984561022956452	0.632425012376181	0.143910633549044	0.670058174325317	0.491374090992244	0.944700090592359	0.446014940079074	179585805577577	10642951326997	0.841232456330286	0.769049104063045	121901670067481	136103908087793	Vitvi00g04584	Un	8935027
Vitvi00g04585	1.50994e+16	0.30735860697301365	1.07067e+16	0.511948994575163	0.8579738658200377	0.4097552124526833	0.24234820052546233	0.3967431363334035	0.720288638314945	0.5163764740429214	0.457171448754166	0.387010539690549	0.446391890887734	0.79913616703524	288298447272369	0.847706774527943	0.147002405128359	0.442972442081836	0.332100973708846	0.292861530556385	0.358610459883112	256053021662857	0.470235612007097	0.425400738720115	0.640210632998277	201691857734241	0.423760276338361	0.133242743779342	0.194515410209613	0.846403399816267	0.18834682733217	0.319965319701826	0.276949619839608	0.130129662034953	0.422582577952775	0.370903694714032	0.20932776455024	123124951207965	0.405799007986409	0.606692716316037	0.536637697826318	0.457171448754166	0.333557674992183	0.440463404388915	0.431226849844535	0.461556931930933	Vitvi00g04585	Un	8938253
Vitvi00g04586	0.12305808310415767	0.28496268256714335	0.16871251471387635	0.176046150660948	0.25062203777332165	0.11416928887870333	0.134310734598485	1.06912e+16	156346907342574	33300277742528	476715528188407	316964480819516	3157360815858140	0.0	0.369174249312473	0.0	0.25349748084357	0.171873307527752	0.429517259330108	0.378767579519592	0.0	0.127369964622037	0.135149198117595	0.392989253865249	0.0	0.0	0.23488426745612	0.516981845863845	0.201258611096879	0.141249255539231	0.0	0.150480659447647	0.0	0.252451544347808	851041066037083	128720066674423	312693814685148	0.0	300904473299789	332859297873828	365244561102223	476715528188407	314203917449859	319725044189173	293998145456866	337474017714763	Vitvi00g04586	Un	8960494
Vitvi00g04587	0.19095219792024465	0.08194961665201633	0.560343907814203	0.304905455585107	0.296786549068132	0.18264989940417767	0.27880058039685335	239629731609134	269126030048374	8178032583561560	10321827795579	7216973480825100	7136164243984980	0.0	0.572856593760734	0.0	0.245848849956049	0.0	0.0	146935698951566	0.211674733926949	0.0	0.0	0.914716366755321	0.0	0.586629991011137	0.303729656193259	0.0	0.0	0.547949698212533	0.0	0.583761178891733	0.252640562298827	0.0	190817891665227	288441571553041	538252060096748	0.0	789964730926369	717725190931844	945719853210256	10321827795579	722411161105916	720983535059105	720159460591355	707073388205642	Vitvi00g04587	Un	8970112
Vitvi00g04588	365357396062598	460261949573339	1.76348e+16	6892860233827740	4.92325e+16	2928962008179790	2525375825097740	1733868506066250	5913184868905440	1560439729343290	129162030667439	801927648400935	8827402679820850	705793419555155	165321963587746	224956805044893	325332021835043	331648736613017	723805090271957	264769570149618	125155255302438	139117679805623	3985589216332	156241844133805	106880707177073	602861985908047	572957982508254	301154473318745	715518326709111	128049992582288	351202831625404	221885923821469	0.853581705630989	450368653144755	324058123925228	314367888820728	606186786128376	576450187652713	198723320027519	182231023252373	871775755230959	129162030667439	981647283805879	622208012995991	704885442280551	106059509368362	Vitvi00g04588	Un	9025316
Vitvi00g04589	0.0	0.0	0.0	0.0	0.0	0.0	0.0	0.0	0.0	0.0	0.0	0.0	0.0	0.0	0.0	0.0	0.0	0.0	0.0	0.0	0.0	0.0	0.0	0.0	0.0	0.0	0.0	0.0	0.0	0.0	0.0	0.0	0.0	0.0	0.0	0.0	0.0	0.0	0.0	0.0	0.0	0.0	0.0	0.0	0.0	0.0	Vitvi00g04589	Un	9049575
Vitvi00g04590	0.0	0.0	0.0	0.0	0.0	0.0	0.0	0.0	0.0	0.0	0.0	0.0	0.0	0.0	0.0	0.0	0.0	0.0	0.0	0.0	0.0	0.0	0.0	0.0	0.0	0.0	0.0	0.0	0.0	0.0	0.0	0.0	0.0	0.0	0.0	0.0	0.0	0.0	0.0	0.0	0.0	0.0	0.0	0.0	0.0	0.0	Vitvi00g04590	Un	9050257
Vitvi00g04591	0.0	0.0	0.0	0.0	0.0	0.0	0.0	0.0	0.0	0.0	0.0	0.0	0.0	0.0	0.0	0.0	0.0	0.0	0.0	0.0	0.0	0.0	0.0	0.0	0.0	0.0	0.0	0.0	0.0	0.0	0.0	0.0	0.0	0.0	0.0	0.0	0.0	0.0	0.0	0.0	0.0	0.0	0.0	0.0	0.0	0.0	Vitvi00g04591	Un	9051001
Vitvi00g04592	0.0	0.07672915514631799	0.07307818195097034	0.0	0.0	0.189173110097184	0.0	0.1606145463717015	0.0	0.0	0.0	0.7208218328850935	0.480179897849846	0.0	0.0	0.0	0.0	0.230187465438954	0.0	0.0	0.219234545852911	0.0	0.0	0.0	0.0	0.0	0.0	0.0	0.0	0.567519330291552	0.0	0.0	0.0	0.0	0.0	0.321229092743403	0.0	0.0	0.0	0.0	0.0	0.0	115553908836578	0.286104577404407	0.960359795699692	0.0	Vitvi00g04592	Un	9051503
Vitvi00g04593	0.30241369726840367	0.9441737983933383	0.49366885365244034	0.79389756052201	0.10097301677028232	0.165526471335036	104298623715646	0.1372450113663585	0.7587834117427366	0.178796652846358	103935071552705	2142498816552220	0.980081241014153	0.631925610345801	0.0	0.27531548145941	133680312163601	0.201414032259085	129430424128492	106528381739885	0.191830227621297	0.223892515937174	0.0	0.0	238169268156603	0.0	0.0	0.302919050310847	0.0	0.496579414005108	0.0	105806713674127	0.0	207089157472811	0.274490022732717	0.0	0.237946794859843	127962002862563	0.24601564859176	0.290374309947314	0.0	103935071552705	303329010696017	125170752614428	140052470206205	0.559637779966256	Vitvi00g04593	Un	9053912
Vitvi00g04594	7561001087275370	1.06346e+16	6932561343125200	900215717164909	9383564148791630	1.02112e+16	8266190973224760	771526971753544	198999639560633	137660096733981	188277784789728	135185434556643	160911198708702	168513496092214	8592848906411	12405019394493	10038828039872	774170717096988	141232891922585	837533484023925	229314295087527	101292062382611	519916634999801	929961639534576	125076887696035	146657497752784	384724231178128	963770035931522	540015023309514	153425915499509	989080632221247	768618885540782	884241968045896	826996438380751	752165763442297	790888180064791	159725204825458	238274074295808	111300872742203	124427060630297	177252356829443	188277784789728	107850314914139	162520554199147	187509330225503	134313067191901	Vitvi00g04594	Un	9055330
Vitvi00g04595	0.11824410082932106	0.2194862334850163	0.0	0.0	0.049553642923232	0.0765438484454654	0.023810230925260533	0.1888664097667005	0.6357723615891595	0.24005388642666234	0.280668547652874	0.2704110773780045	0.3401489500268015	0.0	0.280385505806941	0.0743467966810222	0.060165541339455	0.598293159115594	0.0	0.0	0.0	0.0	0.0	0.0	0.0	0.0	0.148660928769696	0.0	0.0955341508371262	0.13409739449927	0.0	0.0714306927757816	0.0	0.0	0.074123887995333	0.303608931538068	0.321278372806539	0.95026635037178	0.398607633161333	0.156826631532727	0.164727394585927	0.280668547652874	0.0	0.540822154756009	0.226920458055623	0.45337744199798	Vitvi00g04595	Un	9064772
Vitvi00g04596	0.05205050072346367	0.0	0.0	0.019567934090385434	0.047623087875293735	0.06135344111260033	0.021787740267516398	0.0	0.0	0.0	0.0	0.03093022458426015	0.0	0.156151502170391	0.0	0.0	0.0	0.0	0.0	0.0	0.0	0.0	0.0587038022711563	0.0	0.0	0.0	0.0680166797652858	0.0748525838605954	0.0	0.184060323337801	0.0	0.0653632208025492	0.0	0.0	0.0	0.0	0.0	0.0	0.0	0.0	0.0	0.0	0.0	0.0618604491685203	0.0	0.0	Vitvi00g04596	Un	9085293
Vitvi00g04597	0.0	0.0	0.0	0.0	0.0	0.0	0.0	0.0	0.0	0.0	0.0	0.0	0.0	0.0	0.0	0.0	0.0	0.0	0.0	0.0	0.0	0.0	0.0	0.0	0.0	0.0	0.0	0.0	0.0	0.0	0.0	0.0	0.0	0.0	0.0	0.0	0.0	0.0	0.0	0.0	0.0	0.0	0.0	0.0	0.0	0.0	Vitvi00g04597	Un	9090637
Vitvi00g04598	0.0	0.08682963463546667	0.0	0.0	0.0	0.0	0.0	0.0	0.0	0.0	0.0	0.0	0.0	0.0	0.0	0.0	0.0	0.0	0.2604889039064	0.0	0.0	0.0	0.0	0.0	0.0	0.0	0.0	0.0	0.0	0.0	0.0	0.0	0.0	0.0	0.0	0.0	0.0	0.0	0.0	0.0	0.0	0.0	0.0	0.0	0.0	0.0	Vitvi00g04598	Un	9099744
Vitvi00g04599	0.0	0.0	0.020547969955854898	0.10380204698127644	0.08203626155188899	0.028735155964129233	0.0584825810597377	0.0	0.0	0.033023142873259394	0.0	0.145144615869273	0.01619205149992785	0.0	0.0	0.0	0.0	0.0	0.0	0.0616439098675647	0.0	0.0	0.247447672864494	0.0639584680793353	0.0	0.246108784655667	0.0	0.0	0.0	0.0862054678923877	0.0	0.122452616187054	0.0529951269921591	0.0	0.0	0.0	0.0	0.0	0.0284719737972381	0.0	0.0705974548225401	0.0	0.058508308271685	0.231780923466861	0.0	0.0323841029998557	Vitvi00g04599	Un	9102976
Vitvi00g04600	0.0	0.0	0.0	0.0	0.0	0.0	0.0	0.0	0.0	0.0	0.0	0.0	0.0	0.0	0.0	0.0	0.0	0.0	0.0	0.0	0.0	0.0	0.0	0.0	0.0	0.0	0.0	0.0	0.0	0.0	0.0	0.0	0.0	0.0	0.0	0.0	0.0	0.0	0.0	0.0	0.0	0.0	0.0	0.0	0.0	0.0	Vitvi00g04600	Un	9107501
Vitvi00g04601	0.0	0.057482032212088134	0.037026152506406	0.028327994153458796	0.06065773336594593	0.037766702328104335	0.0598190856618118	0.0	0.0	0.0	0.0	0.0	0.0	0.0	0.0	0.0	0.0368455640761003	0.0999263415859026	0.0356741909742615	0.0	0.0	0.111078457519218	0.0392875575923242	0.0456964248680522	0.0	0.131878059994752	0.0	0.0500951401030858	0.0	0.0	0.113300106984313	0.0437443777464089	0.0378634434453023	0.0978494357937242	0.0	0.0	0.0	0.0	0.0	0.0	0.0	0.0	0.0	0.0	0.0	0.0	Vitvi00g04601	Un	9119318
Vitvi00g04602	0.05355681098298567	0.041954371488837995	0.05183437155346316	0.017159555512802665	0.019642167396042767	0.0	0.13022034195151835	1862667033476060	248949109928372	252652668858755	227456691543914	322949079762035	223297120462054	0.0	0.0	0.160670432948957	0.0866822692854154	0.0391808451810986	0.0	0.0	0.111949555329146	0.0435535593312435	0.0	0.0	0.051478666538408	0.0	0.0	0.0589265021881283	0.0	0.0	0.0	0.102912305093375	0.0	0.28774872076118	197566071073275	174967335621938	180521337376951	317376882479793	234500022487465	208998895427124	314459088661676	227456691543914	319617194654364	326280964869706	239749395805881	206844845118227	Vitvi00g04602	Un	9233905
Vitvi00g04603	0.0	0.0	0.0	0.0	0.0	0.0	0.0	0.03737736479764665	0.0	0.0	0.283057216143537	0.0	0.0	0.0	0.0	0.0	0.0	0.0	0.0	0.0	0.0	0.0	0.0	0.0	0.0	0.0	0.0	0.0	0.0	0.0	0.0	0.0	0.0	0.0	0.0747547295952933	0.0	0.0	0.0	0.0	0.0	0.0	0.283057216143537	0.0	0.0	0.0	0.0	Vitvi00g04603	Un	9241001
Vitvi00g04604	7474739100658760	471951228525366	5.945e+16	5649234132010830	6.38506e+16	7443903248243510	8738101728709550	0.8586393966502319	0.6513806430760161	3.09994e+16	302167125316135	0.503791318220142	1.45907e+16	476399056621597	117205884791122	593963825664813	609323127121646	531450358802919	275080199651533	444268739887642	76462855641331	574601344159564	590642642149266	613861033763199	490266563690786	556416341098157	593833345354289	765269179732666	717834989767535	864222418759767	651113565945753	105223318260384	776727262586395	792470073422631	0.770498309425172	0.946780483875292	0.687004279896087	0.615757006255945	836576521326567	0.395898808549721	0.538150774041994	302167125316135	0.385179696121926	0.622402940318358	0.718865811985735	219927829320073	Vitvi00g04604	Un	9244506
Vitvi00g04605	0.18339598708325788	0.04695992008955	0.0	0.0	0.035312967613650666	0.14874545237259956	0.034487915894509336	0.04914980653997415	0.04160818270773205	0.3160605966778	0.181744387414566	0.7033867149499105	0.0979601977398595	0.0	0.453902765548122	0.0962851957016517	0.0	0.14087976026865	0.0	0.0	0.0	0.0	0.0	0.0	0.0	0.0	0.0	0.105938902840952	0.0	0.0868335587331337	0.359402798384665	0.0	0.0	0.103463747683528	0.0	0.0982996130799483	0.0832163654154641	0.0	0.430191298083952	0.304655013715215	0.213335478234233	0.181744387414566	0.618813282294242	0.787960147605579	0.195920395479719	0.0	Vitvi00g04605	Un	9278945
Vitvi00g04606	71845991009435	820912960729898	556718926126207	5149878723186530	6698302962639390	7230541969489920	557432384020515	1.03928e+16	9956481605306030	1.06943e+16	127369488629211	1.25728e+16	1310521700032340	708233608576238	652367467682477	794778654024335	918106294859452	670366703594388	874265883735854	720574053844318	445190905611689	504391818922614	435688821172142	444198348855945	665076446927873	478470086418458	66684419092053	864176611452831	672839814221289	379461627683149	111686114894254	562971570869881	593556358806549	515769222385115	898048489468929	1180516915832	937420580504437	105387574055677	105554638659936	996038670724937	115670974290828	127369488629211	155098418676643	963578623899747	127791272814568	134313067191901	Vitvi00g04606	Un	9282307
Vitvi00g04607	901988000793446	523660019081266	0.854491868140108	1.00346e+16	8845687641812510	146119306085502	608727664886915	8392510112029740	1.43861e+16	7652330998279960	21479914787559	145196021690617	2090496720315050	219067544919878	233271978784319	15417666961727	148533680181779	139647062366299	128279931469572	0.568151369279388	127886818414198	0.716456050998956	107697017249959	0.663169365897607	127023609683522	127592023044922	102761867012053	242335240248678	141509960927493	132421177068029	164426780260984	162236960966994	0.854767235777699	118336661413035	158106253094045	0.974394914654988	279190905968882	0.853080019083757	157450015098727	178096243434353	196015304095091	21479914787559	277040496435695	13351546945539	231553417407592	186545926655419	Vitvi00g04607	Un	9303916
Vitvi00g04608	0.0	0.0	0.0	0.0	0.0	0.0	0.0	0.0	0.0	0.0	0.0	0.0	0.0	0.0	0.0	0.0	0.0	0.0	0.0	0.0	0.0	0.0	0.0	0.0	0.0	0.0	0.0	0.0	0.0	0.0	0.0	0.0	0.0	0.0	0.0	0.0	0.0	0.0	0.0	0.0	0.0	0.0	0.0	0.0	0.0	0.0	Vitvi00g04608	Un	9328371
Vitvi00g04609	5636465221935750	8763768821778170	1.251e+16	295782513416832	1045841475521910	4.81628e+16	130363292538317	8379516481391380	7951592108896720	1.84361e+16	242178807501449	1158113588086310	1.41466e+16	119170126751037	296235453453164	203002845617191	107059615696071	108046569538077	478068794191972	190303128545038	723119252858533	112685320642554	507301540992382	31591757495187	64128424306244	138740840592537	752541827772036	997574192868342	903465536950675	493172461391222	482460455566211	112860494585735	15506734318963	123162039839586	272891051726507	140301224455177	384411132666775	120590728911257	182417816845774	178622488138464	192043354775515	242178807501449	146069115830315	855536017869488	103847320303061	179084089589202	Vitvi00g04609	Un	9331907
Vitvi00g04610	1.45159e+16	1.43591e+16	1.10141e+16	1.20122e+16	114041115013542	159349972576727	1.39499e+16	693971412905733	5636924623232470	6857080278676970	835242927952959	863528734168105	1.11287e+16	128329508562532	141509835270963	165637766583001	104040785937283	116364450854479	21036836356088	146922401603244	920785092582226	914210888605003	908129227170268	948242170242733	174729309247921	101611746859305	107611004886571	13290059329475	112951842115881	102461634744945	262636440869355	130415152963041	142221775364693	145859305741678	673680490182018	714262335629448	620169021897147	507215902749347	609139198685119	712665274730421	735319610187553	835242927952959	922339797229517	804717671106693	133233625955441	893394609828485	Vitvi00g04610	Un	9359984
Vitvi00g04611	0.0	0.05891742753287657	0.0512361938378226	0.0661897731807668	0.0	0.09583743385565667	0.0	0.0	0.03249828644128595	0.0	0.0	0.0	0.085365315173306	0.0	0.0	0.0	0.0452674072934947	0.0	0.131484875305135	0.108219308434169	0.0	0.0454892730792988	0.144802712268852	0.0	0.0537666072734484	0.0	0.0	0.0	0.28751230156697	0.0	0.0	0.0	0.0	0.0	0.0	0.0	0.0	0.0649965728825719	0.0	0.0	0.0	0.0	0.0	0.0	0.170730630346612	0.0	Vitvi00g04611	Un	9369519
Vitvi00g04612	0.0	0.0	0.0	0.0	0.0	0.0	0.0	0.0	0.0	0.0	0.0	0.0	0.0	0.0	0.0	0.0	0.0	0.0	0.0	0.0	0.0	0.0	0.0	0.0	0.0	0.0	0.0	0.0	0.0	0.0	0.0	0.0	0.0	0.0	0.0	0.0	0.0	0.0	0.0	0.0	0.0	0.0	0.0	0.0	0.0	0.0	Vitvi00g04612	Un	9411049
Vitvi00g04613	0.0	0.0	0.0	0.0	0.0	0.0	0.0	0.0	0.0	0.0	0.0	0.0	0.0	0.0	0.0	0.0	0.0	0.0	0.0	0.0	0.0	0.0	0.0	0.0	0.0	0.0	0.0	0.0	0.0	0.0	0.0	0.0	0.0	0.0	0.0	0.0	0.0	0.0	0.0	0.0	0.0	0.0	0.0	0.0	0.0	0.0	Vitvi00g04613	Un	9419205
Vitvi00g04614	0.0	0.0	0.0	0.0	0.0	0.0	0.0	0.0	0.0	0.0	0.0	0.0	0.0	0.0	0.0	0.0	0.0	0.0	0.0	0.0	0.0	0.0	0.0	0.0	0.0	0.0	0.0	0.0	0.0	0.0	0.0	0.0	0.0	0.0	0.0	0.0	0.0	0.0	0.0	0.0	0.0	0.0	0.0	0.0	0.0	0.0	Vitvi00g04614	Un	9420265
Vitvi00g04615	0.0	0.0	0.0	0.0	0.0	0.0	0.0	0.0	0.0	0.0	0.0	0.0	0.0	0.0	0.0	0.0	0.0	0.0	0.0	0.0	0.0	0.0	0.0	0.0	0.0	0.0	0.0	0.0	0.0	0.0	0.0	0.0	0.0	0.0	0.0	0.0	0.0	0.0	0.0	0.0	0.0	0.0	0.0	0.0	0.0	0.0	Vitvi00g04615	Un	9472096
Vitvi00g04616	0.6540726242408563	1.16186e+16	0.60365952285608	1.28059e+16	0.4575985489789384	1.54187e+16	0.5160853200653551	4582745844139760	4847265285753410	6286746001849270	391284975257242	4315438113220640	312900293752973	0.966474462881814	0.671842843417919	0.323900566422836	0.31454191097318	109000535104917	208103819186988	0.125327507929277	0.315955669023313	136969539161565	178873938685053	143036529899484	0.622664753350597	0.375270656014477	0.712424708276835	0.285100282645503	133185845578817	32131609141507	0.0806013628730316	0.0622392433377215	134679711519595	0.139219601662394	665234643328703	25131452549925	638257285035813	33119577211487	694632419553205	710563017282839	480828363718738	391284975257242	321171893678135	541915728965994	316353815054016	30944677245193	Vitvi00g04616	Un	9488369
Vitvi00g04617	1.98154e+16	0.71529361756433	1.39222e+16	2.13221e+16	1023070237687840	3.62425e+16	0.9976676653044932	2.38666e+16	1.68393e+16	3.30672e+16	118623819106369	2024706637143250	1817956236104650	35350587391883	171914532374077	0.690409352032171	0.229217414024662	172247445672069	0.194188981947638	121583631938891	17515269008262	120928951675644	450629338164203	124372017716899	0.646603773338758	184593951625607	0.619462024854972	0.603809171952499	318468498805343	742374582759144	0.264316324599037	0.578287195968434	150162916935016	0.913086630594886	292985465657641	18434634069829	252449914975212	0.843366448873158	491965385422344	390225730394033	109825618600691	118623819106369	0.942696992384138	310671628190237	142285054794891	22130619242604	Vitvi00g04617	Un	9489532
Vitvi00g04618	0.025099986913678433	0.03997883932263533	0.0	0.0	0.0276165515952909	0.0	0.0	0.0384376692171593	0.0	0.0	0.0	0.0	0.0	0.0	0.0	0.0752999607410353	0.0609368944335505	0.0	0.0589996235343555	0.0	0.0	0.0	0.0	0.0	0.0	0.0	0.0	0.0828496547858727	0.0	0.0	0.0	0.0	0.0	0.0	0.0	0.0768753384343186	0.0	0.0	0.0	0.0	0.0	0.0	0.0	0.0	0.0	0.0	Vitvi00g04618	Un	9512802
Vitvi00g04619	0.0	0.0	0.0	0.0	0.0	0.0	0.0	0.0	0.0	0.0	0.0	0.0	0.0	0.0	0.0	0.0	0.0	0.0	0.0	0.0	0.0	0.0	0.0	0.0	0.0	0.0	0.0	0.0	0.0	0.0	0.0	0.0	0.0	0.0	0.0	0.0	0.0	0.0	0.0	0.0	0.0	0.0	0.0	0.0	0.0	0.0	Vitvi00g04619	Un	9539308
Vitvi00g04620	0.0110164729569372	0.13519335117011536	0.1664563649038524	0.14240155241296001	0.21674895687430537	0.10220725463279133	0.03886777881520433	0.444400320626267	0.30968770093897	0.7185656112430939	158797350701215	0.2723204003427675	0.3743182182637465	0.0	0.0330494188708116	0.0	0.0851015249847861	0.128221134594643	0.192257393930917	0.169541191097961	0.0732720232824052	0.256555880331191	0.120989003619863	0.070362797442717	0.2358528561763	0.439972493258352	0.210274377364564	0.0	0.180171833541636	0.126449930356738	0.0	0.0	0.116603336445613	0.0	0.244638322647727	0.644162318604807	0.212069291970576	0.407306109907364	109630315552827	0.554561016345003	0.504832661856009	158797350701215	0.289651044696462	0.254989755989073	0.463621970337782	0.285014466189711	Vitvi00g04620	Un	9548159
Vitvi00g04621	0.777427548169585	1.23075e+16	0.7972860655717313	0.758951693827771	0.8397034876098406	0.9307929366388903	0.864982022135528	0.48146817991191604	0.6086935209255755	0.6295714162192633	0.680636751761077	0.6412246789193086	0.7631883539729445	0.939500022461014	0.496179992162228	0.896602629885513	115146463574548	142594005139175	111485793054631	0.773037814395627	0.556816943891907	106200343842766	0.689574863182974	0.76293820855477	0.824342009745569	0.414015414010072	103281522471026	107227982410919	0.801472345076068	0.632809164749873	135809730009073	0.842708338997468	0.956345137374543	0.795892590034573	0.505255971047834	0.457680388775998	0.673831631461501	0.54355541038965	0.557345186190182	0.575609251576976	0.755759810890632	0.680636751761077	0.662134123643222	0.620315234195395	0.971691474704998	0.554685233240891	Vitvi00g04621	Un	9552542
Vitvi00g04622	1943275147158520	1.96681e+16	1840977246518940	234852361580438	182658574701268	1.78051e+16	1.91693e+16	2294594982932160	226796291149414	193212971122896	251847294768173	2.31399e+16	1910768847638640	24458808594656	168048971869117	17034548633188	185658514465364	194102586463784	210280796965597	205667511567177	162334944067965	184290718320541	288485923799788	260412171040332	155658989901194	192740165832792	17285377630351	182381781967502	12662278584726	20666888906571	200860459894921	172715699084239	23080832873601	171553957701672	288389055097681	170529941488752	209503212676597	244089369622231	207506378280403	194701849444442	177430685643843	251847294768173	261599354889281	201199323046359	173049803649008	209103965878721	Vitvi00g04622	Un	9557747
Vitvi00g04623	0.060191453692251005	0.20172814861800134	0.14088184838951168	0.0	0.3167967325260363	0.3281390398318683	0.0	0.0	0.0	0.05704710691982833	0.0	0.0	0.097328309559349	0.0	0.180574361076753	0.0	0.154991666276639	0.0	0.450192779577365	0.0	0.266894229733979	0.155751315434556	0.0	0.0	0.0	0.739663901709694	0.0	0.210726295868415	0.984417119495605	0.0	0.0	0.0	0.0	0.0	0.0	0.0	0.0	0.0	0.171141320759485	0.0	0.0	0.0	0.0	0.0	0.0	0.194656619118698	Vitvi00g04623	Un	9591599
Vitvi00g04624	269610887231381	268499330232936	1.36741e+16	1.62889e+16	152221138539665	2.48291e+16	2.433e+16	7493590089506710	5.1968e+16	3.48905e+16	604387088359927	3710176276018400	6571215267843150	141593886153611	251027808531055	416210967009477	303989451786317	245027957687349	256480581225142	1549340714542	11967784359559	135610318921854	47748332554303	164072496669628	276845986134018	125806674379486	144841179655674	186015561583835	376355455473781	396970964689786	328818962567153	330477613420039	917806881467354	307642949834894	753520596018964	74519742188238	336935665584176	702424561952352	296678566061882	435515640463851	314520574116666	604387088359927	361505632105679	380529623098002	632291594054569	681951459514062	Vitvi00g04624	Un	9639352
Vitvi00g04625	0.20147069407643867	0.357847916985031	0.42216355107407066	0.25918478800610767	0.18424339990882008	0.2727562966394977	0.39293845952081474	0.2111396681472985	0.647200686654583	0.8235208256014904	0.288526381597415	0.3163794731672445	0.12721122336167184	0.223267092614289	0.131016097942124	0.250128891672903	0.292381755310506	0.34564426987048	0.435517725774107	0.026884134193031	0.561572401364554	0.678034117664627	0.11990760873998	0.390509826396068	0.267136928882275	0.241499097245909	0.250073944058172	0.0611571584223792	0.642821273613849	0.175447616304644	0.0	0.400530146400479	0.300458965257596	0.477826266904369	0.138543860054368	0.283735476240229	0.648536374633767	0.645864998675399	111754742577961	0.644869129977631	0.70814592104723	0.288526381597415	0.102066544082782	0.530692402251707	0.197929043067444	0.0564934036558997	Vitvi00g04625	Un	9655851
Vitvi00g04626	0.0	0.0	0.0	0.0	0.0	0.0	0.0	0.0	0.0	0.0	0.0	0.0	0.0	0.0	0.0	0.0	0.0	0.0	0.0	0.0	0.0	0.0	0.0	0.0	0.0	0.0	0.0	0.0	0.0	0.0	0.0	0.0	0.0	0.0	0.0	0.0	0.0	0.0	0.0	0.0	0.0	0.0	0.0	0.0	0.0	0.0	Vitvi00g04626	Un	9680080
Vitvi00g04627	0.020181257017031568	0.06796943575958453	0.0	0.0	0.0193481229739463	0.0225964009465059	0.0	0.02629844529175735	0.0306495815239673	0.0	0.0	0.0	0.0	0.0605437710510947	0.0	0.0	0.0853846305236576	0.0771886111651583	0.0413350655899377	0.0	0.0	0.0	0.0	0.0	0.0	0.0	0.0	0.0580443689218389	0.0677892028395177	0.0	0.0	0.0	0.0	0.0	0.0525968905835147	0.0	0.0	0.0612991630479346	0.0	0.0	0.0	0.0	0.0	0.0	0.0	0.0	Vitvi00g04627	Un	9691050
Vitvi00g04628	0.0	0.0	0.0	0.0	0.0	0.0	0.0	0.0	0.0	0.0	0.0	0.0	0.0	0.0	0.0	0.0	0.0	0.0	0.0	0.0	0.0	0.0	0.0	0.0	0.0	0.0	0.0	0.0	0.0	0.0	0.0	0.0	0.0	0.0	0.0	0.0	0.0	0.0	0.0	0.0	0.0	0.0	0.0	0.0	0.0	0.0	Vitvi00g04628	Un	9694942
Vitvi00g04629	9801586457389500	2.91086e+16	2.11575e+16	1.61357e+16	169262521923747	1.31357e+16	238912889207474	1.0442e+16	3.22746e+16	1.85229e+16	139202250792095	1834369013272220	1.21893e+16	959099260886893	843273113291959	1138103563038	236242764551539	406783421907646	230231825647438	196117130872907	137706599894749	300901165517302	118243315442132	16224679441801	203581165411196	196977692347411	160600629649125	150209243774705	139358107792463	144061967000005	110649737718471	231809408321823	189610309341233	295318949959366	692009024725727	139638123791252	196725657131915	448765801784191	215481917839676	20521747031758	134987599035502	139202250792095	995721589540388	267301643700407	12085280788945	122933900746244	Vitvi00g04629	Un	9697846
Vitvi00g04630	0.9968801395967644	1.06635e+16	0.6077078032367443	0.932141709697513	0.8050089110122931	3.16253e+16	0.7865076827741696	0.8322330007055949	0.8860816975990705	0.6921051786009533	105137096281534	0.8641161466638365	1118843096461440	101341963725464	0.999076033220339	0.978144748315314	0.79156884920313	10236864307262	138378453964155	0.73592467262095	0.567947628423887	0.519251108665396	131293746822028	0.804461425606967	0.679026235265292	0.773881198627644	0.774194482170327	0.866951052238908	162349130192837	0.612588328764976	725151259130941	0.548204407008582	0.745650017332237	106566862398169	115129199974247	0.51317400166872	0.446173172782681	132599022241546	0.509861267089168	0.573136648778045	0.993317619935647	105137096281534	115999374946202	0.568238543865653	0.843122349552852	139456384337004	Vitvi00g04630	Un	9708132
Vitvi00g04631	0.09904863216808701	0.232033287888282	0.12309961292166234	0.0716664532136287	0.21446705534483979	0.050606819261667	0.12309603800869474	0.055947011002847	0.203155201345749	0.08658594678993498	0.105921092028234	0.12830629678448452	0.08560802759826215	0.128800124401692	0.0	0.168345772102569	0.317880997076929	0.246315249641683	0.131903616946234	0.108563955913259	0.078198309348809	0.182536573502919	0.0484212891344888	0.112640231999594	0.0539378385068033	0.0541792029914744	0.280514650624347	0.308707312418698	0.0	0.151820457785001	0.0	0.215656996023697	0.0933321822505222	0.060298935751865	0.111894022005694	0.0	0.14549612934105	0.260814273350448	0.20057326764169	0.0591845727281149	0.0	0.105921092028234	0.1545625532209	0.102050040348069	0.114182905645823	0.0570331495507013	Vitvi00g04631	Un	9721114
Vitvi00g04632	0.016135705873079	0.0	0.0224855944464524	0.0	0.035506994908231	0.0	0.0	0.0	0.0	0.0	0.0	0.0	0.0	0.0	0.0	0.048407117619237	0.0	0.0	0.0	0.0	0.0674567833393572	0.0	0.0	0.0	0.0	0.0	0.0	0.106520984724693	0.0	0.0	0.0	0.0	0.0	0.0	0.0	0.0	0.0	0.0	0.0	0.0	0.0	0.0	0.0	0.0	0.0	0.0	Vitvi00g04632	Un	9731115
Vitvi00g04633	0.0	0.0	0.0	0.0	0.0	0.0	0.0	0.0	0.0	0.0	0.0	0.0	0.0	0.0	0.0	0.0	0.0	0.0	0.0	0.0	0.0	0.0	0.0	0.0	0.0	0.0	0.0	0.0	0.0	0.0	0.0	0.0	0.0	0.0	0.0	0.0	0.0	0.0	0.0	0.0	0.0	0.0	0.0	0.0	0.0	0.0	Vitvi00g04633	Un	9732624
Vitvi00g04634	0.154113704951474	0.21465503168796865	0.16607080929746978	0.16735810073360535	0.11858945042225766	0.11167690300539	0.24031457446253235	0.14827660934152945	0.7056664886333005	0.5648296451446796	0.524564389906292	0.58674319553471	0.4462646149056	0.235004986249241	0.11032323997163	0.117012888633551	0.307753236635629	0.107004687863155	0.229207170565122	0.141487612714845	0.285356752543468	0.0713680626340964	0.100969240430965	0.176160097194716	0.224944964575135	0.11297578133474	0.146233979462167	0.096558590469866	0.150359227991581	0.184671481024589	0.0	0.393481525119054	0.170291203586039	0.157170994682504	0.0874965429408109	0.209056675742248	0.935458788425192	0.475874188841409	0.784200407243242	0.586212220635197	0.3240763075556	0.524564389906292	0.322297565321722	0.851188825747698	0.56548025601797	0.32704897379323	Vitvi00g04634	Un	9744534
Vitvi00g04635	0.0	0.0	0.0	0.0	0.0	0.0	0.0	0.0	0.0	0.0	0.0	0.0	0.0	0.0	0.0	0.0	0.0	0.0	0.0	0.0	0.0	0.0	0.0	0.0	0.0	0.0	0.0	0.0	0.0	0.0	0.0	0.0	0.0	0.0	0.0	0.0	0.0	0.0	0.0	0.0	0.0	0.0	0.0	0.0	0.0	0.0	Vitvi00g04635	Un	9750564
Vitvi00g04636	0.0154563077310546	0.0113074544426153	0.0	0.0266741838389991	0.0	0.069695356351594	0.012853642643273667	1.33253e+16	1.96947e+16	0.875126381662288	0.568907760077964	0.761593170762431	1.32027e+16	0.0	0.0	0.0463689231931638	0.0	0.0339223633278459	0.0	0.0	0.0	0.0	0.0800225515169973	0.0	0.0	0.0	0.0	0.0	0.0	0.209086069054782	0.0	0.0	0.038560927929821	0.0	138689695696531	127815365323164	0.921730742193917	301720933065413	0.372907930496984	117372352652388	1078747687966	0.568907760077964	0.553442405480452	0.96974393604441	136809149843535	127243958392328	Vitvi00g04636	Un	9753678
Vitvi00g04637	0.0	0.0	0.0	0.0	0.0	0.0	0.0	0.0	0.0	0.0	0.0	0.0	0.0	0.0	0.0	0.0	0.0	0.0	0.0	0.0	0.0	0.0	0.0	0.0	0.0	0.0	0.0	0.0	0.0	0.0	0.0	0.0	0.0	0.0	0.0	0.0	0.0	0.0	0.0	0.0	0.0	0.0	0.0	0.0	0.0	0.0	Vitvi00g04637	Un	9836242
Vitvi00g04638	0.0	0.0	0.0	0.0	0.0	0.0	0.0	0.0	0.0	0.0	0.0	0.0	0.0	0.0	0.0	0.0	0.0	0.0	0.0	0.0	0.0	0.0	0.0	0.0	0.0	0.0	0.0	0.0	0.0	0.0	0.0	0.0	0.0	0.0	0.0	0.0	0.0	0.0	0.0	0.0	0.0	0.0	0.0	0.0	0.0	0.0	Vitvi00g04638	Un	9859388
Vitvi00g04639	0.5117968454303833	0.40812663284369766	0.526786728166268	0.31070969701967815	0.42637933974782866	0.48359315507361605	0.16876401234130853	0.632109647258897	0.6035525173243095	0.2141815155674376	0.148478673646721	0.21596853039682398	0.0400149914874872	0.631925610345801	0.667480227551569	0.23598469839378	0.381943749038861	0.287734331798693	0.554701817693539	0.456550207456651	0.548086364632277	0.575723612409876	0.475133899632171	0.0789487340354295	0.378046457391434	0.303790531059339	0.629154287828893	0.346193200355254	0.303235630558914	0.0709399162864441	107660391837549	0.0755762240529475	0.261663439523785	0.169052373447193	0.862682928588541	0.401536365929253	0.475893589719685	0.731211444928934	0.140580370623863	0.414820442781877	0.0871437332965729	0.148478673646721	0.288884772091445	0.143052288702203	0.0800299829749744	0.0	Vitvi00g04639	Un	9872120
Vitvi00g04640	0.799990155725751	0.784131447132292	1.12057e+16	0.5140432095094774	0.8439529108127896	0.43414380384178203	0.6645244693466233	0.838990812354692	129068331997542	1.11367e+16	0.764579836709554	0.9952247184614805	0.720611054906051	0.69729722520916	114571318752147	0.556960054446623	10243702081502	0.851958205417738	0.476065927828938	0.68569992844064	0.987815424992426	168820103971018	0.655357102940926	0.254087879654256	0.63268464593325	112437414943801	0.96181057794532	0.445674005055039	0.845806663014902	0.456624748510444	0.0	0.340527354353511	0.673708166130206	0.979337887556153	116106124558207	0.516920379127314	0.87520660178333	170616003816751	149306048800517	117484778277534	0.673110215808012	0.764579836709554	111569291290489	0.874756524018071	0.309081313558522	113214079625358	Vitvi00g04640	Un	9872876
Vitvi00g04641	0.0	0.0	0.0	0.0	0.0	0.0	0.0	0.3711414391878995	0.0	0.0	0.0	0.0	0.0	0.0	0.0	0.0	0.0	0.0	0.0	0.0	0.0	0.0	0.0	0.0	0.0	0.0	0.0	0.0	0.0	0.0	0.0	0.0	0.0	0.0	0.742282878375799	0.0	0.0	0.0	0.0	0.0	0.0	0.0	0.0	0.0	0.0	0.0	Vitvi00g04641	Un	9876622
Vitvi00g04642	0.0	0.0	0.0	0.0	0.0	0.0	0.0	0.0	0.0	0.0	0.0	0.0	0.0	0.0	0.0	0.0	0.0	0.0	0.0	0.0	0.0	0.0	0.0	0.0	0.0	0.0	0.0	0.0	0.0	0.0	0.0	0.0	0.0	0.0	0.0	0.0	0.0	0.0	0.0	0.0	0.0	0.0	0.0	0.0	0.0	0.0	Vitvi00g04642	Un	9877567
Vitvi00g04643	3545524924940490	3.32207e+16	2394842297404540	1436678936604830	179321958554325	919020504750245	1.39493e+16	2609319552814360	190849266173755	1.88471e+16	201910965309808	1916999154397370	1.94899e+16	265984202938132	369796802852629	427876471691387	353475091859236	286938574118845	35620649608381	206948896735831	192541908061039	318961884424493	0.923025720701958	107359627531485	23134148137977	111885079229949	249539778241747	176541018191279	125998751045053	168820252720792	246224251048489	137031291908481	118608992485655	162837631893822	248846266814686	273017643748187	184900308720768	196798223626742	191170338737071	216238271960765	15800496128242	201910965309808	253711954983515	12968787589596	217659960441886	172138163686079	Vitvi00g04643	Un	9884740
Vitvi00g04644	0.0	0.0	0.0	0.04293151151111833	0.021561812090396665	0.0	0.0	0.0	0.0	0.0	0.0	0.0	0.0	0.0	0.0	0.0	0.0	0.0	0.0	0.0	0.0	0.0	0.0	0.0	0.128794534533355	0.06468543627119	0.0	0.0	0.0	0.0	0.0	0.0	0.0	0.0	0.0	0.0	0.0	0.0	0.0	0.0	0.0	0.0	0.0	0.0	0.0	0.0	Vitvi00g04644	Un	9919859
Vitvi00g04645	0.0	0.0	0.0	0.0	0.0	0.0	0.0	0.0	0.0	0.0	0.0	0.0	0.0	0.0	0.0	0.0	0.0	0.0	0.0	0.0	0.0	0.0	0.0	0.0	0.0	0.0	0.0	0.0	0.0	0.0	0.0	0.0	0.0	0.0	0.0	0.0	0.0	0.0	0.0	0.0	0.0	0.0	0.0	0.0	0.0	0.0	Vitvi00g04645	Un	9925318
Vitvi00g04646	0.0	0.0	0.0	0.0	0.0	0.0	0.0	0.0	0.0	0.0	0.0	0.0	0.0	0.0	0.0	0.0	0.0	0.0	0.0	0.0	0.0	0.0	0.0	0.0	0.0	0.0	0.0	0.0	0.0	0.0	0.0	0.0	0.0	0.0	0.0	0.0	0.0	0.0	0.0	0.0	0.0	0.0	0.0	0.0	0.0	0.0	Vitvi00g04646	Un	9925795
Vitvi00g04647	0.0	0.0	0.0	0.0	0.0	0.0	0.0	0.0	0.0	0.0	0.0	0.0	0.0	0.0	0.0	0.0	0.0	0.0	0.0	0.0	0.0	0.0	0.0	0.0	0.0	0.0	0.0	0.0	0.0	0.0	0.0	0.0	0.0	0.0	0.0	0.0	0.0	0.0	0.0	0.0	0.0	0.0	0.0	0.0	0.0	0.0	Vitvi00g04647	Un	9927307
Vitvi00g04648	0.24302831598121366	0.07129674610261426	0.04603673630239189	0.09149034062174348	0.052184876500990664	0.017363185389876468	0.029039671512401267	0.669768099437025	0.146757821831055	0.07462343817944113	0.267808159829056	0.09286661650666854	0.0	0.139566392469011	0.305757813847753	0.283760741626877	0.0656099691600498	0.148280269147793	0.0	0.0392129012539455	0.0	0.0988973076532302	0.0	0.0406852371716324	0.233785784693598	0.156554629502972	0.0	0.0	0.0520895561696294	0.0	0.0	0.0	0.0	0.0871190145372038	109122413945277	0.24831205942128	0.105105332698826	0.188410310963284	0.181115814914179	0.0427544996241444	0.0	0.267808159829056	0.148873134083935	0.0368600989294021	0.0	0.0	Vitvi00g04648	Un	9960878
Vitvi00g04649	0.06915764046962333	0.192434557561891	0.05375001128836796	0.20131427274061367	0.21824407684212632	0.0	0.7619518451178494	113197192629962	1.83768e+16	1.26222e+16	302356571789687	0.6825458609087864	1.41208e+16	0.0	0.100683886176129	0.106789035232741	0.259258787226379	0.234372692083299	0.0836721933759951	0.0	0.0744068761682607	0.0868431576968432	0.184294361069448	0.21435777483559	0.205290682316803	0.206209330173612	0.213531152232837	0.23499174811993	0.0	0.0	0.0	0.102600449623395	19537536817776	0.229501403952553	106468857302387	119925527957537	193818480176745	173718112977056	114509101889983	157682049522905	106473797773267	302356571789687	0.588274444986214	0.776817276831359	217293529532052	0.651214871233462	Vitvi00g04649	Un	9964516
Vitvi00g04650	0.0	0.0	0.0	0.0	0.0	0.0	0.0	0.0	0.0	0.0	0.0	0.0	0.0	0.0	0.0	0.0	0.0	0.0	0.0	0.0	0.0	0.0	0.0	0.0	0.0	0.0	0.0	0.0	0.0	0.0	0.0	0.0	0.0	0.0	0.0	0.0	0.0	0.0	0.0	0.0	0.0	0.0	0.0	0.0	0.0	0.0	Vitvi00g04650	Un	9991380
Vitvi00g04651	0.0	0.0	0.0	0.0	0.0	0.0	0.0	0.0	0.0	0.0	0.0	0.0	0.0	0.0	0.0	0.0	0.0	0.0	0.0	0.0	0.0	0.0	0.0	0.0	0.0	0.0	0.0	0.0	0.0	0.0	0.0	0.0	0.0	0.0	0.0	0.0	0.0	0.0	0.0	0.0	0.0	0.0	0.0	0.0	0.0	0.0	Vitvi00g04651	Un	9993654
Vitvi00g04652	0.0	0.0	0.0	0.0	0.0	0.0	0.0	0.0	0.0	0.0	0.0	0.0	0.0	0.0	0.0	0.0	0.0	0.0	0.0	0.0	0.0	0.0	0.0	0.0	0.0	0.0	0.0	0.0	0.0	0.0	0.0	0.0	0.0	0.0	0.0	0.0	0.0	0.0	0.0	0.0	0.0	0.0	0.0	0.0	0.0	0.0	Vitvi00g04652	Un	9998838
Vitvi00g04653	0.13106453586077813	0.29422147719324737	0.1404407308813703	0.161766562128026	0.1430464273874291	0.32904242037205533	0.17214100824840836	1030909215477390	144342719796499	1.73232e+16	161510614786937	1605184416411600	1377493799005680	0.16366418685215	0.134456448715424	0.0950729720147604	0.42316070037399	0.347765235555255	0.111738495650497	0.183933896529298	0.198730595521344	0.0386577005934689	0.205093769625398	0.143130078970707	0.137075837787973	0.229482055836191	0.0950520866504083	0.104605139675688	0.12216687274316	0.214350826189255	0.650609562183751	0.0913439254740661	0.118595659640277	0.306483439630882	104266713671133	101915129424346	156120486987177	132564952605821	161414583824234	205559943156947	152720959935577	161510614786937	12220449351782	198832389764501	106399574487592	169099185313545	Vitvi00g04653	Un	10003506
Vitvi00g04654	0.017607674847971665	0.0	0.09871678498130833	0.09914625636257446	0.019609506772179767	0.06736848435893367	0.07215637876668857	0.0	0.0404857791733466	0.0	0.370134436054148	0.025595710311421	0.17087108838590204	0.0	0.052823024543915	0.0	0.0	0.0	0.0	0.0	0.0	0.296150354943925	0.0725164616290754	0.224922307458648	0.0	0.0	0.0280068681386471	0.0308216521778922	0.0	0.202105453076801	0.0	0.0	0.186367600805494	0.0301015354945717	0.0	0.0	0.0484216053132907	0.0325499530334025	0.0	0.0	0.0	0.370134436054148	0.025719470965216	0.025471949657626	0.0855010310956801	0.256241145676124	Vitvi00g04654	Un	10018321
Vitvi00g04655	0.0	0.0	0.0	0.0	0.0	0.0	0.0	0.0	0.0	0.0	0.0	0.0	0.0	0.0	0.0	0.0	0.0	0.0	0.0	0.0	0.0	0.0	0.0	0.0	0.0	0.0	0.0	0.0	0.0	0.0	0.0	0.0	0.0	0.0	0.0	0.0	0.0	0.0	0.0	0.0	0.0	0.0	0.0	0.0	0.0	0.0	Vitvi00g04655	Un	10030162
Vitvi00g04656	0.0	0.0	0.0	0.0	0.0	0.0	0.0	0.0	0.0	0.0	0.0	0.0	0.0	0.0	0.0	0.0	0.0	0.0	0.0	0.0	0.0	0.0	0.0	0.0	0.0	0.0	0.0	0.0	0.0	0.0	0.0	0.0	0.0	0.0	0.0	0.0	0.0	0.0	0.0	0.0	0.0	0.0	0.0	0.0	0.0	0.0	Vitvi00g04656	Un	10051786
Vitvi00g04657	1.1821e+16	2.10203e+16	1.91615e+16	1755338775554320	2.08679e+16	3120983549704970	1.94359e+16	306576629046618	562188151618481	2.46847e+16	388337442486943	3.69225e+16	3677148386716610	102821794225758	115758027326792	136050437542277	166491989537091	274317567099379	189798788929164	102716631734127	275137290689981	196991682572218	180389819521367	11656460919732	22964720394761	124948873791638	209007187143158	292080138906127	473298852367661	161598724557595	301397487986236	229546768648952	132457876730685	221073386293278	142259235887088	470894022206148	29539458977704	828981713459922	19570058373853	27648446536603	268356747055661	388337442486943	231543048968209	506906189118768	202561764818014	532867912525309	Vitvi00g04657	Un	10060748
Vitvi00g04658	0.0	0.0	0.0	0.0	0.0	0.0	0.0	0.0	0.0	0.0	0.0	0.0	0.0	0.0	0.0	0.0	0.0	0.0	0.0	0.0	0.0	0.0	0.0	0.0	0.0	0.0	0.0	0.0	0.0	0.0	0.0	0.0	0.0	0.0	0.0	0.0	0.0	0.0	0.0	0.0	0.0	0.0	0.0	0.0	0.0	0.0	Vitvi00g04658	Un	10077081
Vitvi00g04659	0.040044243750759705	0.0	0.0	0.0	0.0	0.0	0.0	0.0	0.0	0.0	0.0	0.051357292816257	0.0	0.0641956175589386	0.0	0.0559371136933405	0.0	0.0	0.0	0.0	0.0	0.0	0.0	0.0	0.0	0.0	0.0	0.0	0.0	0.0	0.0	0.0	0.0	0.0	0.0	0.0	0.0	0.0	0.0	0.0	0.0	0.0	0.102714585632514	0.0	0.0	0.0	Vitvi00g04659	Un	10077728
Vitvi00g04660	0.0	0.0	0.0	0.0	0.0	0.0	0.0	0.0	0.0	0.0	0.0	0.0	0.0	0.0	0.0	0.0	0.0	0.0	0.0	0.0	0.0	0.0	0.0	0.0	0.0	0.0	0.0	0.0	0.0	0.0	0.0	0.0	0.0	0.0	0.0	0.0	0.0	0.0	0.0	0.0	0.0	0.0	0.0	0.0	0.0	0.0	Vitvi00g04660	Un	10124758
Vitvi00g04661	0.0	0.0	0.0	0.0	0.0	0.0	0.0	0.0	0.0	0.0	0.0	0.0	0.0	0.0	0.0	0.0	0.0	0.0	0.0	0.0	0.0	0.0	0.0	0.0	0.0	0.0	0.0	0.0	0.0	0.0	0.0	0.0	0.0	0.0	0.0	0.0	0.0	0.0	0.0	0.0	0.0	0.0	0.0	0.0	0.0	0.0	Vitvi00g04661	Un	10128393
Vitvi00g04662	4168509403051020	2.36478e+16	288964394046729	3.08218e+16	2.71428e+16	3.74518e+16	323626287075349	2173799726213010	201607783238398	2.11883e+16	250102335767987	2.44236e+16	2.17461e+16	434844852712889	501891904903038	31381606329938	189997699609833	277196726190867	242240934516651	209121678138455	204079017881021	453692486120711	270788713246831	403617591205932	250248800080113	267079168730796	281210386169431	265993298003825	256883517462046	299781978692266	566889163256868	372975645035971	373094782898822	224808433291254	178454727180321	256305218062282	233049736812595	170165829664201	195254636138262	254977758180649	185416112217299	250102335767987	241169239814599	247303059518954	201025181509698	233896106455554	Vitvi00g04662	Un	10131106
Vitvi00g04663	0.0	0.0	0.0	0.0	0.0	0.0	0.0	0.0	0.0	0.0	0.0	0.0	0.0	0.0	0.0	0.0	0.0	0.0	0.0	0.0	0.0	0.0	0.0	0.0	0.0	0.0	0.0	0.0	0.0	0.0	0.0	0.0	0.0	0.0	0.0	0.0	0.0	0.0	0.0	0.0	0.0	0.0	0.0	0.0	0.0	0.0	Vitvi00g04663	Un	10142564
Vitvi00g04664	3.44565e+16	5.00271e+16	440846240986479	43628623164514	4.42889e+16	4848489675412070	5279456598119880	604325811562131	7247856982844980	6919845462957890	609360918052253	722825949357094	642090557804352	299669783412178	400654521298923	333370789215762	453368975593648	551876121958919	495567423667713	396407731436562	445894102166117	480236889356758	397383280443505	453831566060049	457643848431866	497858030925596	345373553632768	485435643698805	371653248441729	538311064966867	544582589215026	528972027282497	512099375917527	54276557623594	459802148590909	748849474533353	74782713492137	701744261647627	808509425268077	630016949010741	637427264608551	609360918052253	818622872239852	627029026474336	741795152540452	542385963068252	Vitvi00g04664	Un	10149727
Vitvi00g04665	779354718725893	7061893780324560	8685998314892740	8467462029885780	8171211889535120	7413891525297130	873773469110476	6355547240461410	1767727555660320	6598694367279080	113199948271342	728740978028094	656289313796495	904565152443131	802370613173462	631128390561086	654029663400095	67690784002016	787630630677114	975157698649711	831741045271465	798900750546648	887121964953422	793940202500864	85917644151145	752730897704241	856547166574182	842085502582115	987129451915609	80354114577423	4334968598993	738074709324863	938086755634706	945158942371859	731736125430751	539373322661532	271251633116076	82293878015989	683899579359136	593361312774025	702347418050564	113199948271342	88360347146025	573878484595938	63629673335824	67628189423475	Vitvi00g04665	Un	10206685
Vitvi00g04666	0.0	0.0	0.0	0.0	0.0	0.0	0.0	0.0	0.0	0.0	0.0	0.0	0.0	0.0	0.0	0.0	0.0	0.0	0.0	0.0	0.0	0.0	0.0	0.0	0.0	0.0	0.0	0.0	0.0	0.0	0.0	0.0	0.0	0.0	0.0	0.0	0.0	0.0	0.0	0.0	0.0	0.0	0.0	0.0	0.0	0.0	Vitvi00g04666	Un	10222300
Vitvi00g04667	0.0	0.0	0.0	0.0	0.0	0.0	0.0	0.0	0.0	0.0	0.0	0.0	0.0	0.0	0.0	0.0	0.0	0.0	0.0	0.0	0.0	0.0	0.0	0.0	0.0	0.0	0.0	0.0	0.0	0.0	0.0	0.0	0.0	0.0	0.0	0.0	0.0	0.0	0.0	0.0	0.0	0.0	0.0	0.0	0.0	0.0	Vitvi00g04667	Un	10236725
Vitvi00g04668	0.0	0.0	0.0	0.0	0.0	0.0	0.0	0.0	0.0	0.0	0.0	0.0	0.0	0.0	0.0	0.0	0.0	0.0	0.0	0.0	0.0	0.0	0.0	0.0	0.0	0.0	0.0	0.0	0.0	0.0	0.0	0.0	0.0	0.0	0.0	0.0	0.0	0.0	0.0	0.0	0.0	0.0	0.0	0.0	0.0	0.0	Vitvi00g04668	Un	10244087
Vitvi00g04669	0.12280950128806667	0.21133331520185794	0.10679107937074739	0.2736242087306657	0.32488524057116525	0.24132842038637634	0.482094333018763	0.4385114175913435	0.31445776983756146	0.40597356770915366	0.373699133672647	0.32526207903478754	0.4430294606329255	0.181767366571377	0.186661137292823	0.0	0.0961296626794438	0.289674113810819	0.248196169115311	0.0766046790039624	0.0827671993332338	0.161001359775046	0.478337049517332	0.0	0.342535576674665	0.535217474944992	0.395872360881101	0.0435658858874027	0.152639957854375	0.571345303304754	0.0	0.418471496778568	0.559783358262121	0.4680281440156	0.513203817783418	0.363819017399269	0.444880299603122	0.184035240072001	0.495348362108353	0.459378683602043	0.263193657417065	0.373699133672647	0.254478271145722	0.396045886923853	0.684840843075736	0.201218078190115	Vitvi00g04669	Un	10245528
Vitvi00g04670	0.26569831752570766	0.0	0.303139125129951	0.27290920407308966	0.329699745052717	0.11892634258198266	0.44917871286159733	0.495787220760694	0.070502754032546	0.32363997803429234	0.153977883781785	0.2246881560711235	0.580788883563943	0.0	0.307645207760394	0.489449744816729	0.0	0.0	0.0	0.0	0.909417375389853	0.0	0.0	0.818727612219269	0.0	0.630084064419369	0.0	0.359015170738782	0.209644386559249	0.147134641186699	0.0	0.940504121547792	0.407032017037	0.0	0.325321508423961	0.666252933097427	0.141005508065092	0.0	0.437361153052018	0.172073665153964	0.361485115896895	0.153977883781785	0.449376312142247	0.0	0.829940564184919	0.331637202942967	Vitvi00g04670	Un	10247279
Vitvi00g04671	0.23643928961713223	0.1506856818080404	0.13755615109395739	0.21022883719243624	0.1532727904115284	0.040287533360140335	0.019921126002027032	0.3449700669251566	0.154152358592723	0.08705156155876242	0.0887701678741964	0.12898146043077552	0.1115780999954304	0.179907647073538	0.0591204313845597	0.470289790393299	0.101489204964063	0.252305122260491	0.0982627181995672	0.12131345963261	0.0873817406958222	0.20397325295344	0.05410777504708	0.0944013332238587	0.48217740330637	0.0302709425966601	0.188074591379456	0.241472837258469	0.120862600080421	0.0	0.0	0.0	0.0260732252906263	0.0336901527154548	0.593914355236627	0.0960257786136862	0.162582863391779	0.145721853793667	0.0280160169214816	0.198405222455104	0.0347334452997017	0.0887701678741964	0.143928356202143	0.114034564659408	0.0956942145181188	0.127461985472742	Vitvi00g04671	Un	10252584
Vitvi00g04672	0.0	0.0	0.0	0.0	0.0	0.0	0.0	0.0	0.0	0.0	0.0	0.0	0.0	0.0	0.0	0.0	0.0	0.0	0.0	0.0	0.0	0.0	0.0	0.0	0.0	0.0	0.0	0.0	0.0	0.0	0.0	0.0	0.0	0.0	0.0	0.0	0.0	0.0	0.0	0.0	0.0	0.0	0.0	0.0	0.0	0.0	Vitvi00g04672	Un	10257687
Vitvi00g04673	459965631417703	2610462208597470	3.37492e+16	256499394109373	3.44478e+16	4.82408e+16	3849586852754770	250772766062843	316116021142542	202513913292031	225192655030861	0.8393370247985046	3173092405860900	674053984368855	467236159286098	238606750598156	386187568472627	0.80565612903634	316385481202981	21305676347977	485969909973953	313449522312043	316755933088114	276320569124003	176421680116002	407585629171279	403707334690207	222140636894621	306604915342902	36415823693708	776459795676871	211613427348253	686866528749937	256396099728243	182993348488478	318552183637208	269673034174488	362559008110596	114807302676155	309732597277135	183001839922803	225192655030861	101109670232006	0.667577347276949	354799591189053	279818889983128	Vitvi00g04673	Un	10258388
Vitvi00g04674	0.0	0.0	0.0	0.059624646228351	0.0	0.0	0.0	0.0	0.0	0.0	0.0	0.0	0.0	0.0	0.0	0.0	0.0	0.0	0.0	0.0	0.0	0.0	0.178873938685053	0.0	0.0	0.0	0.0	0.0	0.0	0.0	0.0	0.0	0.0	0.0	0.0	0.0	0.0	0.0	0.0	0.0	0.0	0.0	0.0	0.0	0.0	0.0	Vitvi00g04674	Un	10258742
Vitvi00g04675	0.0	0.0	0.0	0.0	0.0	0.0	0.0	0.0	0.0	0.0	0.0	0.0	0.0	0.0	0.0	0.0	0.0	0.0	0.0	0.0	0.0	0.0	0.0	0.0	0.0	0.0	0.0	0.0	0.0	0.0	0.0	0.0	0.0	0.0	0.0	0.0	0.0	0.0	0.0	0.0	0.0	0.0	0.0	0.0	0.0	0.0	Vitvi00g04675	Un	10259840
Vitvi00g04676	0.0647356090460246	0.10340412032534425	0.0698226357476739	0.0211441713996707	0.09163823750102429	0.07547528801251807	0.0182935737994157	0.1010608381664635	0.115022025045001	0.11008503239879404	0.0	0.0302950322792526	0.100711888687608	0.0	0.0622203790976078	0.131986448040466	0.106810736310493	0.0482790189684698	0.15512260569707	0.063837232503302	0.0919635548147042	0.0536671199250155	0.0	0.0	0.0634325141990121	0.06371636606488	0.0659787268135169	0.145219619624676	0.0847999765857637	0.0595151357609119	0.0821107516908786	0.0	0.0548807213982471	0.0	0.0	0.202121676332927	0.0	0.230044050090002	0.117940086216275	0.139205661697589	0.0731093492825181	0.0	0.0605900645585052	0.0	0.201423777375216	0.0	Vitvi00g04676	Un	10267535
Vitvi00g04677	0.0	0.0	0.0	0.0	0.0	0.0	0.0	0.0	0.1100748411720975	0.0	0.0	0.0	0.0	0.0	0.0	0.0	0.0	0.0	0.0	0.0	0.0	0.0	0.0	0.0	0.0	0.0	0.0	0.0	0.0	0.0	0.0	0.0	0.0	0.0	0.0	0.0	0.0	0.220149682344195	0.0	0.0	0.0	0.0	0.0	0.0	0.0	0.0	Vitvi00g04677	Un	10269263
Vitvi00g04678	0.11252602689056901	0.0	0.0	0.0	0.0	0.0	0.0	0.051067911206087	0.0	0.0	0.0	0.0	0.0	0.235135110826345	0.0	0.102442969845362	0.0	0.0	0.0	0.0	0.0	0.0	0.0	0.0	0.0	0.0	0.0	0.0	0.0	0.0	0.0	0.0	0.0	0.0	0.102135822412174	0.0	0.0	0.0	0.0	0.0	0.0	0.0	0.0	0.0	0.0	0.0	Vitvi00g04678	Un	10270041
Vitvi00g04679	0.0	0.0	0.0	0.0	0.0	0.0	0.0	0.0	0.0	0.0	0.0	0.0	0.0	0.0	0.0	0.0	0.0	0.0	0.0	0.0	0.0	0.0	0.0	0.0	0.0	0.0	0.0	0.0	0.0	0.0	0.0	0.0	0.0	0.0	0.0	0.0	0.0	0.0	0.0	0.0	0.0	0.0	0.0	0.0	0.0	0.0	Vitvi00g04679	Un	10271214
Vitvi00g04680	0.0	0.0	0.0	0.0	0.0	0.0	0.0	0.0	0.0	0.0	0.0	0.0	0.0	0.0	0.0	0.0	0.0	0.0	0.0	0.0	0.0	0.0	0.0	0.0	0.0	0.0	0.0	0.0	0.0	0.0	0.0	0.0	0.0	0.0	0.0	0.0	0.0	0.0	0.0	0.0	0.0	0.0	0.0	0.0	0.0	0.0	Vitvi00g04680	Un	10271450
Vitvi00g04681	1300314268430580	0.6952594075095807	0.7142704819059	0.3723206569010264	0.40946807443479666	0.8629042117227567	0.49048297193262164	2304239832818510	1.93389e+16	200845102768042	0.138580095403607	1.20423e+16	1044886029613760	185364845701435	0.138440343492177	190885400478524	118826944145424	0.322262451614536	0.575246329459966	0.710189211599235	0.716166183119509	0.716456050998956	0.380107119705737	0.736854850997342	0.0	0.141768914494358	0.440408001480225	0.646227307329807	113207968741995	145663294774832	0.0	0.423226854696506	0.732657630666599	0.31556443043476	161034146669861	299813819893842	164976444436158	221800804961777	223054188056529	216812818093994	162668302153603	0.138580095403607	0.539251574570696	186921657237546	0.448167904659856	164160415456768	Vitvi00g04681	Un	10274699
Vitvi00g04682	0.3169782237844033	0.0	0.0	0.0	0.0	0.0	0.0	0.1463946787907825	0.0	0.0	0.0	0.0	0.447710223973005	0.674053984368855	0.276880686984355	0.0	0.0	0.0	0.0	0.0	0.0	0.0	0.0	0.0	0.0	0.0	0.0	0.0	0.0	0.0	0.0	0.0	0.0	0.0	0.292789357581565	0.0	0.0	0.0	0.0	0.0	0.0	0.0	0.0	0.0	0.0	0.89542044794601	Vitvi00g04682	Un	10280709
Vitvi00g04683	0.0	0.0	0.0	0.0	0.0	0.0	0.0	0.0	0.0	0.0	0.0	0.0	0.0	0.0	0.0	0.0	0.0	0.0	0.0	0.0	0.0	0.0	0.0	0.0	0.0	0.0	0.0	0.0	0.0	0.0	0.0	0.0	0.0	0.0	0.0	0.0	0.0	0.0	0.0	0.0	0.0	0.0	0.0	0.0	0.0	0.0	Vitvi00g04683	Un	10311467
Vitvi00g04684	0.0	0.0	0.0	0.0	0.0	0.0	0.0	0.0	0.0	0.0	0.0	0.0	0.0	0.0	0.0	0.0	0.0	0.0	0.0	0.0	0.0	0.0	0.0	0.0	0.0	0.0	0.0	0.0	0.0	0.0	0.0	0.0	0.0	0.0	0.0	0.0	0.0	0.0	0.0	0.0	0.0	0.0	0.0	0.0	0.0	0.0	Vitvi00g04684	Un	10321031
Vitvi00g04685	0.03395027131676733	0.0	0.0	0.029295346412773565	0.0	0.0	0.0	0.0519908358197415	0.0	0.0	0.0	0.046305943163719	0.0	0.0	0.0	0.101850813950302	0.0	0.0	0.0	0.0	0.0	0.0	0.0878860392383207	0.0	0.0	0.0	0.0	0.0	0.0	0.0	0.0	0.0	0.0	0.0	0.0	0.103981671639483	0.0	0.0	0.0	0.0	0.0	0.0	0.0	0.092611886327438	0.0	0.0	Vitvi00g04685	Un	10332532
Vitvi00g04686	0.0	0.22132416327136498	0.07830120775944867	0.09254907809364066	0.0	0.08683355873313366	0.0	0.2879895320474415	0.167819020147624	0.0	0.545233162243698	0.0	0.1467902373681985	0.0	0.0	0.0	0.0	0.211319640402974	0.452652849411121	0.0	0.0	0.234903623278346	0.0	0.0	0.277647234280922	0.0	0.0	0.0	0.0	0.260500676199401	0.0	0.0	0.0	0.0	0.575979064094883	0.0	0.0	0.335638040295248	0.0	0.0	0.0	0.545233162243698	0.0	0.0	0.0	0.293580474736397	Vitvi00g04686	Un	10396868
Vitvi00g04687	2179310511588850	1.48092e+16	1.92136e+16	2013604709707900	2116457898007640	1.34722e+16	1444128006278530	213506681663215	2551530260345860	3.46447e+16	199840824273012	309119133016051	224935685522487	229988376640875	30658891520156	117215861634221	174415514582553	163205876783327	106655113444938	160935580997595	200227945740341	215244307167068	296907707237958	216312754541709	0.908609511327051	262850519577522	147432721525569	224654128299203	184631021982652	214829205715515	0.0470462890589369	0.762898193015161	210678374483529	146270208098516	222419383227198	204593980099232	316990064911996	193315987157177	320981790437318	374869495416962	343488432015333	199840824273012	291612439467415	326625826564687	234663023040783	215208348004191	Vitvi00g04687	Un	10399507
Vitvi00g04688	3.95241e+16	905181341333549	687367512546389	801709297166871	6472614968248440	7807101369589500	6290372369208810	0.7699900528965125	0.3780090621419368	0.7454964018112763	0.784689809695361	0.6994967254692195	0.798286899660173	451646797635475	386723252425544	347353639243582	862730962526647	981317888313819	871495173160181	838226819198985	633381706466907	590494011973275	679170778027168	791816341805742	934140771667703	701064873214322	559707617400244	681011999859968	603037205042991	463219552637831	127587365319603	610653777066472	557751946729064	718705986967109	106840995915818	0.471570146634845	0.734549490458627	0.0214686338252466	0.858518083026961	0.682039623504352	0.695931498902516	0.784689809695361	0.474978667570135	0.924014783368304	0.394751177819936	120182262150041	Vitvi00g04688	Un	10411937
Vitvi00g04689	2001499168359280	0.8572865017700173	0.859501462554976	0.8050182905855426	1.14429e+16	0.666379487405691	1.01225e+16	1445393771826390	0.506241020826385	0.524160436225824	0.704185501073702	0.6765274839837955	0.5311814444479586	175210123624217	218618496824129	20662113005944	0.464470139982112	0.97413535862635	113325400670159	0.74396368224858	108774612457053	0.746794580845818	0.614114434443145	0.841022605177422	0.959917832136061	0.975296245641967	143455375074992	102301782202699	0.870263212479177	0.60042435986546	0.528450889872436	134550296476805	0.544123582384315	114713323897457	162512399126706	126566355238573	0.545649979092278	0.466832062560492	0.492351838745204	0.520592899657986	0.559536570274282	0.704185501073702	0.685042716881341	0.66801225108625	0.677361263068968	0.385001625826949	Vitvi00g04689	Un	10421107
Vitvi00g04690	0.0	0.0	0.0	0.0	0.0	0.0	0.0	0.0	0.0	0.0	0.0	0.0	0.0	0.0	0.0	0.0	0.0	0.0	0.0	0.0	0.0	0.0	0.0	0.0	0.0	0.0	0.0	0.0	0.0	0.0	0.0	0.0	0.0	0.0	0.0	0.0	0.0	0.0	0.0	0.0	0.0	0.0	0.0	0.0	0.0	0.0	Vitvi00g04690	Un	10426703
Vitvi00g04691	0.26049899447224667	0.18077388215452497	0.4184425016820073	0.5600528440467096	0.8869109777756464	0.39672355584638236	0.023596058958666635	0.2566355174078185	0.1356918738817639	0.143501370971398	0.321345148761986	0.194252810333773	0.129771079412465	0.195377966483726	0.160510543179336	0.425608473753678	0.275540740047359	0.0	0.266780906416216	0.494044668938598	0.415168801808411	0.346114034299013	0.587605209206937	0.683459571939563	0.409093750993629	0.328739511870975	195736889546767	0.374624525988294	0.54689839971978	0.537361298247074	0.105910969572293	0.0	0.0707881768759999	0.0	0.339465921833699	0.173805112981938	0.0735680911643958	0.197815656599132	0.152125618452876	0.089777564428155	0.188600930033163	0.321345148761986	0.15630480422339	0.232200816444156	0.0	0.25954215882493	Vitvi00g04691	Un	10438318
Vitvi00g04692	1.89328e+16	2.21367e+16	3.90306e+16	2425277101263130	3.70384e+16	4361153884031310	2895057436580850	1157647118045210	4748897939030130	1.59942e+16	138377788694988	18297898243668	1739402117139400	236164899632883	254649390949114	0.771687188908128	176939391282237	235228066871924	251932699033562	447885750964773	367417895823565	355613222393643	266352434246356	0.903588430420098	370871853090575	434620029836718	308607066730669	367925036289963	132213686122037	231978704352751	944153774734606	420137607581933	310176223201918	138203400190406	146180963931234	853484596778092	80033491293004	149444674875987	154002204549119	15057073707049	175254316772787	138377788694988	233806887076638	132151077796722	166181967567304	181698455860577	Vitvi00g04692	Un	10451405
Vitvi00g04693	0.0	0.0	0.0	0.0	0.0	0.0	0.0	0.0	0.0	0.0	0.0	0.0	0.0	0.0	0.0	0.0	0.0	0.0	0.0	0.0	0.0	0.0	0.0	0.0	0.0	0.0	0.0	0.0	0.0	0.0	0.0	0.0	0.0	0.0	0.0	0.0	0.0	0.0	0.0	0.0	0.0	0.0	0.0	0.0	0.0	0.0	Vitvi00g04693	Un	10459400
Vitvi00g04694	0.0	0.0	0.0	0.0	0.0	0.0	0.0	0.0	0.0	0.0	0.0	0.0	0.0	0.0	0.0	0.0	0.0	0.0	0.0	0.0	0.0	0.0	0.0	0.0	0.0	0.0	0.0	0.0	0.0	0.0	0.0	0.0	0.0	0.0	0.0	0.0	0.0	0.0	0.0	0.0	0.0	0.0	0.0	0.0	0.0	0.0	Vitvi00g04694	Un	10487010
Vitvi00g04695	0.39126572577095337	2194519911311960	172297314052314	3.02149e+16	1.1617e+16	0.46135770609772137	1.85775e+16	1.12726e+16	0.831782400985212	1.86285e+16	315087374812411	202954941236232	1414399882887610	0.638577458875757	0.349744025664448	0.185475692772655	0.750485963023728	176396289304799	406911087786418	215299466253242	180926193630192	120666282273508	128036082427196	27922920669373	499180501212436	107445914143092	241065432389176	0.0	0.71499769731786	0.669075420975304	0.0	32076140566472	0.77121855859642	159443080640721	0.739678377048165	151484877420047	0.801504993212102	0.862059808758322	215457915398257	117372352652388	226023325097638	315087374812411	119202979641943	286706902830521	113221365387753	16965861118977	Vitvi00g04695	Un	10494335
Vitvi00g04696	0.14716527540786215	0.17034754621767043	0.03299018096567904	0.033796809757482366	0.0	0.16765882901431764	0.09533096304308868	0.02837354762402295	0.24927232837096303	0.17085562695752232	0.104918684217242	0.1530998161241725	0.3390181734416255	0.0	0.0524064391768494	0.389089387046737	0.0899636170186172	0.203320158747341	0.217758862887053	0.0537682683860619	0.0	0.0452022745109752	0.0479630434959921	0.0	0.053427385776455	0.0	0.0	0.0	0.214273757871283	0.150383671118266	0.138319058053404	0.106808039040128	0.0	0.179184850089138	0.0	0.0567470952480459	0.240198657271766	0.25834599947016	0.149006323437281	0.117248932723206	0.24631162471208	0.104918684217242	0.306199632248345	0.0	0.113102310324254	0.564934036558997	Vitvi00g04696	Un	10519494
Vitvi00g04697	0.0	0.0	0.0	0.0	0.06213724108940467	0.0	0.0	0.0	0.0	0.0	0.0	0.0	0.0	0.0	0.0	0.0	0.0	0.0	0.0	0.0	0.0	0.0	0.0	0.0	0.0	0.0	0.0	0.186411723268214	0.0	0.0	0.0	0.0	0.0	0.0	0.0	0.0	0.0	0.0	0.0	0.0	0.0	0.0	0.0	0.0	0.0	0.0	Vitvi00g04697	Un	10543578
Vitvi00g04698	0.0	0.0	0.0	0.043426875105477665	0.0	0.0	0.0	0.0	0.0	0.0	0.0	0.0	0.0	0.0	0.0	0.0	0.0	0.0	0.0	0.0	0.0	0.0	0.0	0.0	0.130280625316433	0.0	0.0	0.0	0.0	0.0	0.0	0.0	0.0	0.0	0.0	0.0	0.0	0.0	0.0	0.0	0.0	0.0	0.0	0.0	0.0	0.0	Vitvi00g04698	Un	10545623
Vitvi00g04699	0.0	0.0	0.0	0.0	0.0	0.0	0.0	0.0	0.0	0.0	0.195642487628621	0.0	0.0	0.0	0.0	0.0	0.0	0.0	0.0	0.0	0.0	0.0	0.0	0.0	0.0	0.0	0.0	0.0	0.0	0.0	0.0	0.0	0.0	0.0	0.0	0.0	0.0	0.0	0.0	0.0	0.0	0.195642487628621	0.0	0.0	0.0	0.0	Vitvi00g04699	Un	10556889
Vitvi00g04700	0.0	0.0	0.0	0.0	0.0	0.0	0.0	0.0	0.0682464015267005	0.0	0.0	0.0	0.0	0.0	0.0	0.0	0.0	0.0	0.0	0.0	0.0	0.0	0.0	0.0	0.0	0.0	0.0	0.0	0.0	0.0	0.0	0.0	0.0	0.0	0.0	0.0	0.0	0.136492803053401	0.0	0.0	0.0	0.0	0.0	0.0	0.0	0.0	Vitvi00g04700	Un	10557361
Vitvi00g04701	0.2464007937687834	0.0439207397714251	0.27639751605639296	0.083873815738664	0.13813999275263747	0.1887783669677128	0.04788611965141167	0.0861145169357545	0.14000986403545151	0.08500487437585218	0.0326070812714369	0.1887977037457938	0.1581230627403195	0.674053984368855	0.0651483969374952	0.0	0.0	0.0505509728022801	0.0812112465119952	0.0668413375622809	0.649965947705101	0.112385262901797	0.149061615570877	0.0693510447997498	0.0332087868453652	0.100072174937194	0.276334432301318	0.0380133710194004	0.0	0.0934737720480204	0.472861328855118	0.0	0.143658358954235	0.0	0.172229033871509	0.0	0.119439959772784	0.160579768298119	0.0308725519801425	0.109317387274283	0.114824683873131	0.0326070812714369	0.0634413617141996	0.314154045777388	0.210902543369344	0.105343582111295	Vitvi00g04701	Un	10560854
Vitvi00g04702	0.0	0.05526834611415033	0.0	0.0	0.0	0.08775811530387168	0.0	0.0	0.0	0.0	0.0	0.0	0.0	0.0	0.0	0.0	0.165805038342451	0.0	0.0	0.0	0.0	0.0	0.0	0.0	0.0	0.0	0.0	0.0	0.263274345911615	0.0	0.0	0.0	0.0	0.0	0.0	0.0	0.0	0.0	0.0	0.0	0.0	0.0	0.0	0.0	0.0	0.0	Vitvi00g04702	Un	10577652
Vitvi00g04703	0.0	0.0	0.0	0.0	0.0	0.0	0.0	0.0	0.0	0.0	0.0	0.0	0.0	0.0	0.0	0.0	0.0	0.0	0.0	0.0	0.0	0.0	0.0	0.0	0.0	0.0	0.0	0.0	0.0	0.0	0.0	0.0	0.0	0.0	0.0	0.0	0.0	0.0	0.0	0.0	0.0	0.0	0.0	0.0	0.0	0.0	Vitvi00g04703	Un	10618323
Vitvi00g04704	4477747030059310	6031177494213200	7388088117049110	7136474866554860	797365177037259	5870879250598120	7875688433641020	1.68544e+16	1555757908236130	162427585685473	135808493495535	17577021444475	1607738292360090	471837789058198	479926524106214	391559795853383	514916757963502	673170454483697	621266035816763	700720022111245	552471055549336	963235357454152	810895188705572	746679582343973	583367688916915	775003399235824	949323914301819	667768217574134	364781232613094	909292082533798	487190460032546	799428503315623	805923393733259	757354633043425	154202394992958	182886430135244	163284378339376	147867203307851	154825848180414	160028508593186	172428400282819	135808493495535	179750524856899	171789904032601	187234591280118	134313067191901	Vitvi00g04704	Un	10703709
Vitvi00g04705	3671767515464540	6469571594962500	4356669619100030	5174207197116040	48155355102922	7566402136824170	4146460040621880	7542097119464580	762367514485224	8050385434548710	642362015085955	891238755013962	8102497137776540	243220712941113	4303712143103	42793832738795	554098194442191	5724693049498	81430397909676	504634061225794	454358102739109	348008721765106	320028507878693	421319627987377	810914023268744	448588762594329	529712014116539	466359876376792	523706871589798	422685946847833	132352782260962	454226508664253	399939554750927	389771948771385	776106253944041	732313169948876	729140895521171	795594133449277	695596442957366	821018249374549	898500938032699	642362015085955	114876800349949	633709506528434	85417969184207	766319735713239	Vitvi00g04705	Un	10704389
Vitvi00g04706	0.29809927069614606	0.6775327860865213	0.5927111237563957	0.8666554164159334	0.5485608763503823	0.5492171695830231	0.4526941453015514	1.3479e+16	1.22733e+16	1.02306e+16	150128436687241	1.40862e+16	1.25694e+16	0.337026992184427	0.0922935623281182	0.464977257575893	0.475307776581694	0.751945720433917	0.805344861243953	0.544478395559413	0.596805152599591	0.636849823110183	0.865799550440845	0.957911306296544	0.776255392510411	106326685870769	0.367006667900188	0.215409102443269	0.880506423548847	0.706246277696154	0.0608988075040683	0.658352885083454	0.30527401277775	0.39445553804345	114675831719446	154903806945152	14594070084737	0.995260022264383	0.809118133146234	14196077375202	0.840452894460281	150128436687241	139306656764097	142416500752416	169307875093724	0.820802077283842	Vitvi00g04706	Un	10710516
Vitvi00g04707	41582147214895	2.46343e+16	2254338703853560	228745545129916	2.15336e+16	2985135335924570	2.61725e+16	6511750263468570	4380675168116330	4710880500472250	452640311614147	6387328249506430	4912544762481130	550410945815988	311285979449866	385767491180996	247497540468574	287303014062663	204229466080461	19834870288452	217937300019462	260015608252087	323878255843942	195331936832431	167026442713375	255016272226537	180680205735477	210310662148754	326003223596276	253872552485452	315664824695644	250430091536394	355490684702137	179255534448148	731107153251009	571242899442706	504616161406909	371518872216358	481356061938908	531493805978516	400414282224253	452640311614147	737083513170597	54038213673069	537447901446139	445061051050088	Vitvi00g04707	Un	10733839
Vitvi00g04708	0.0	0.0	0.0	0.0	0.0	0.0	0.0	0.0	0.0	0.0	0.0	0.0	0.0	0.0	0.0	0.0	0.0	0.0	0.0	0.0	0.0	0.0	0.0	0.0	0.0	0.0	0.0	0.0	0.0	0.0	0.0	0.0	0.0	0.0	0.0	0.0	0.0	0.0	0.0	0.0	0.0	0.0	0.0	0.0	0.0	0.0	Vitvi00g04708	Un	10742695
Vitvi00g04709	1.37627e+16	3.0317e+16	2455207963356180	232289884303565	1.75806e+16	253615586488482	314541156530352	219487435576532	2321646814099330	4531009567726130	383146247771892	272864113205621	313925216031241	132653824123791	167457439488138	112769221205774	241836596724766	334121709833951	333550831674067	368162087293043	155182980936524	213217320777289	0.94874737078552	265975127016	336019788816143	136098157914584	1803911174063	210928593112449	402114704971565	0.9915697738854	259575077105341	414423736118819	189904857868783	339294875603454	297942450275001	141032420878063	297262171882504	167067190937363	372841635753784	505483598756284	480977635807773	383146247771892	23554508777248	310183138638762	332719852419477	295130579643005	Vitvi00g04709	Un	10749197
Vitvi00g04710	2768411077838380	192741737703736	3.09668e+16	1.38979e+16	2.99358e+16	0.9697867468497142	1.81259e+16	272594463587812	24071075374343	1895639383441300	105646943319455	0.7947820134084995	1.11709e+16	209353237498091	285349978586229	335820107267196	167755685852363	212314085769577	198155441489268	332869861060159	366869668260212	229265936319666	193183853779857	10818762988761	115566578221871	636459032600553	120205478051073	141409740192169	106548676463054	112168526457624	0.722188211342363	207132201827937	18962903381959	147015899355488	210808337458727	334380589716897	182743138452359	298678369034501	103731774653279	0.699631278555411	394996912523572	105646943319455	0.647101889484836	0.942462137332163	0.885790682151246	134839785102458	Vitvi00g04710	Un	10801450
Vitvi00g04711	0.0	0.0	0.0	0.0	0.0	0.0	0.0	0.0	0.0	0.0	0.0	0.0	0.0	0.0	0.0	0.0	0.0	0.0	0.0	0.0	0.0	0.0	0.0	0.0	0.0	0.0	0.0	0.0	0.0	0.0	0.0	0.0	0.0	0.0	0.0	0.0	0.0	0.0	0.0	0.0	0.0	0.0	0.0	0.0	0.0	0.0	Vitvi00g04711	Un	10806513
Vitvi00g04712	0.28078846628379	0.0	0.047290828448775996	0.0	0.174419010487218	0.0	0.09672047929592066	0.0869671359153165	0.0	0.116386791314538	0.164649618301315	0.3180352289161445	0.0	0.0	0.493450729279048	0.348914669572322	0.0	0.0	0.0	0.0	0.0	0.141872485346328	0.0	0.0	0.0	0.0	0.523257031461654	0.0	0.0	0.0	0.0	0.0	0.290161437887762	0.0	0.173934271830633	0.0	0.0	0.0	0.155891104058145	0.0	0.193269269885469	0.164649618301315	0.160173735020999	0.47589672281129	0.0	0.0	Vitvi00g04712	Un	10826833
Vitvi00g04713	0.38361874577704597	0.5470770351406923	0.13636722108152247	0.036422540411045666	0.46084115465165504	0.21133294117775267	0.140148914495935	0.461508703456681	0.543642926971454	0.31959393671040703	0.536439078981703	0.413467260248949	0.231194355776222	0.260924122981492	0.321538862304412	0.568393252045234	137992580297911	0.0831645036424609	0.178140798800506	0.329894343452548	0.0792073197920194	0.0	0.0	0.0	0.109267621233137	0.439026315853496	0.568268389006742	0.375228759094727	0.146074798376767	0.205039241911787	0.282884783244704	0.109219833470066	0.189072936946219	0.12215397307152	0.226675631676051	0.696341775237311	0.294746997503805	0.792538856439103	0.203161309804808	0.0	0.755620500326413	0.536439078981703	0.0	0.826934520497898	0.231312466921216	0.231076244631228	Vitvi00g04713	Un	10840818
Vitvi00g04714	0.38640769327636665	0.175615041344797	0.053847081437557	0.28193654455583966	0.15187977981812265	0.19546124758712066	0.23154392193774634	0.2311494928275515	0.2003762483030255	0.15056560239693298	0.0	0.106431231823164	0.235636959985792	0.0	0.0	11592230798291	0.187621490755932	0.339223633278459	0.0	0.0	0.161541244312671	0.0	0.400112757584986	0.0	0.445696876082533	0.223845654464776	0.231793684989592	0.0	0.297915707215775	0.0	0.288468035545587	0.445501952312112	0.0	0.249129813501127	0.462298985655103	0.0	0.400752496606051	0.0	0.207171072498324	0.244525734692475	0.0	0.0	0.212862463646328	0.0	0.0	0.471273919971584	Vitvi00g04714	Un	10845938
Vitvi00g04715	0.0	0.0	0.0	0.0	0.0	0.0	0.0	0.0	0.0	0.0	0.0	0.0	0.0	0.0	0.0	0.0	0.0	0.0	0.0	0.0	0.0	0.0	0.0	0.0	0.0	0.0	0.0	0.0	0.0	0.0	0.0	0.0	0.0	0.0	0.0	0.0	0.0	0.0	0.0	0.0	0.0	0.0	0.0	0.0	0.0	0.0	Vitvi00g04715	Un	10858078
Vitvi00g04716	0.0	0.0	0.0	0.0	0.0	0.0	0.0	0.0	0.0	0.0	0.0	0.0	0.0	0.0	0.0	0.0	0.0	0.0	0.0	0.0	0.0	0.0	0.0	0.0	0.0	0.0	0.0	0.0	0.0	0.0	0.0	0.0	0.0	0.0	0.0	0.0	0.0	0.0	0.0	0.0	0.0	0.0	0.0	0.0	0.0	0.0	Vitvi00g04716	Un	10860280
Vitvi00g04717	1.24766e+16	2773117444642200	0.8437624015229989	207485159564258	2.31538e+16	3.60935e+16	336084241412377	1552766635196500	0.7341832671958485	2.02013e+16	422786731739817	3.47291e+16	1.74655e+16	0.856848285214646	288612919483692	0.0	380649024465848	152938112630627	298348096296186	130000737038504	0.988413376218209	0.242866457965748	135292364641025	149868783253697	337294330798052	245092021668212	104503593571579	345019664082863	671572695927086	262597927406091	148634377637048	430400191216786	136597185378519	441255347641826	0.818817694931496	228671557546151	0.774335332425251	0.694031201966446	353595372891208	0.787455755789326	173696661621644	422786731739817	219356572706724	475224552298845	243074117781617	106236324332577	Vitvi00g04717	Un	10870532
Vitvi00g04718	0.0	0.0	0.0	0.0	0.0	0.0	0.0	0.0	0.0	0.0	0.0	0.0	0.0	0.0	0.0	0.0	0.0	0.0	0.0	0.0	0.0	0.0	0.0	0.0	0.0	0.0	0.0	0.0	0.0	0.0	0.0	0.0	0.0	0.0	0.0	0.0	0.0	0.0	0.0	0.0	0.0	0.0	0.0	0.0	0.0	0.0	Vitvi00g04718	Un	10889446
Vitvi00g04719	0.0	0.0	0.0	0.0	0.0	0.0	0.0	0.0	0.0	0.0	0.0	0.0	0.0	0.0	0.0	0.0	0.0	0.0	0.0	0.0	0.0	0.0	0.0	0.0	0.0	0.0	0.0	0.0	0.0	0.0	0.0	0.0	0.0	0.0	0.0	0.0	0.0	0.0	0.0	0.0	0.0	0.0	0.0	0.0	0.0	0.0	Vitvi00g04719	Un	10893445
Vitvi00g04720	0.0	0.0	0.0	0.0	0.0	0.0	0.0	0.0	0.0	0.0	0.0	0.0	0.0	0.0	0.0	0.0	0.0	0.0	0.0	0.0	0.0	0.0	0.0	0.0	0.0	0.0	0.0	0.0	0.0	0.0	0.0	0.0	0.0	0.0	0.0	0.0	0.0	0.0	0.0	0.0	0.0	0.0	0.0	0.0	0.0	0.0	Vitvi00g04720	Un	10919524
Vitvi00g04721	0.4473991229946206	0.2376766446132508	0.0	0.05890950014308267	0.029586556068387768	0.24840866451742336	0.18362439722367332	0.281564283030739	0.0	0.10021625800607448	0.0	0.04220229714031535	0.09348293516168985	0.633024611407272	0.433378466584207	0.275794290992383	0.371979999063935	0.269019090043439	0.0720308447323784	0.0	0.0	0.0	0.0	0.0	0.176728500429248	0.0887596682051633	0.0	0.0	0.236260108678945	0.165814343459097	0.343151541414228	0.353302417833605	0.0	0.197570773837415	0.0	0.563128566061478	0.0	0.0	0.0	0.0969597695824074	0.203689004435816	0.0	0.0844045942806307	0.0	0.0935306931464048	0.0934351771769749	Vitvi00g04721	Un	10948623
Vitvi00g04722	0.0	0.0	0.0	0.0	0.0	0.07256921073204767	0.0	0.0	0.0	0.0	0.0	0.154056310910065	0.0	0.0	0.0	0.0	0.0	0.0	0.0	0.0	0.0	0.0	0.0	0.0	0.0	0.0	0.0	0.0	0.217707632196143	0.0	0.0	0.0	0.0	0.0	0.0	0.0	0.0	0.0	0.0	0.0	0.0	0.0	0.0	0.30811262182013	0.0	0.0	Vitvi00g04722	Un	10951463
Vitvi00g04723	0.2688121753496923	0.17903469534140867	0.0	0.2226531759277557	0.0	0.14713464118669867	0.0	0.0	0.0	0.0	0.230966825672678	0.0	0.373218986834963	0.561711653640712	0.0	0.244724872408365	0.0	0.537104086024226	0.0	0.0	0.0	0.0	0.422341244117486	0.245618283665781	0.0	0.0	0.0	0.0	0.0	0.441403923560096	0.0	0.0	0.0	0.0	0.0	0.0	0.0	0.0	0.0	0.0	0.0	0.230966825672678	0.0	0.0	0.248982169255476	0.49745580441445	Vitvi00g04723	Un	10966129
Vitvi00g04724	0.0	0.0	0.0	0.0	0.0	0.0	0.0	0.0	0.0	0.0	0.0	0.0	0.0	0.0	0.0	0.0	0.0	0.0	0.0	0.0	0.0	0.0	0.0	0.0	0.0	0.0	0.0	0.0	0.0	0.0	0.0	0.0	0.0	0.0	0.0	0.0	0.0	0.0	0.0	0.0	0.0	0.0	0.0	0.0	0.0	0.0	Vitvi00g04724	Un	10970237
Vitvi00g04725	0.0	0.0	0.0	0.0	0.0	0.0	0.0	0.0	0.0	0.0	0.0	0.0	0.0	0.0	0.0	0.0	0.0	0.0	0.0	0.0	0.0	0.0	0.0	0.0	0.0	0.0	0.0	0.0	0.0	0.0	0.0	0.0	0.0	0.0	0.0	0.0	0.0	0.0	0.0	0.0	0.0	0.0	0.0	0.0	0.0	0.0	Vitvi00g04725	Un	10994564
Vitvi00g04726	0.0	0.0	0.0	0.0	0.0	0.0	0.0	0.0	0.0	0.0	0.0	0.0	0.0	0.0	0.0	0.0	0.0	0.0	0.0	0.0	0.0	0.0	0.0	0.0	0.0	0.0	0.0	0.0	0.0	0.0	0.0	0.0	0.0	0.0	0.0	0.0	0.0	0.0	0.0	0.0	0.0	0.0	0.0	0.0	0.0	0.0	Vitvi00g04726	Un	10996419
Vitvi00g04727	0.0	0.0	0.0	0.0	0.0	0.0	0.0	0.0	0.0	0.0	0.0	0.0	0.0	0.0	0.0	0.0	0.0	0.0	0.0	0.0	0.0	0.0	0.0	0.0	0.0	0.0	0.0	0.0	0.0	0.0	0.0	0.0	0.0	0.0	0.0	0.0	0.0	0.0	0.0	0.0	0.0	0.0	0.0	0.0	0.0	0.0	Vitvi00g04727	Un	10998725
Vitvi00g04728	2.13607e+16	188719302941235	2.01698e+16	1.52303e+16	1.62448e+16	1.11661e+16	1.57363e+16	2381220695788010	285728847323016	2.3296e+16	218560607607974	2148291615258590	1727784577249950	179105772989439	231393145551211	230321065632329	205740366148933	215455467650861	144962075023911	219144099579192	146448676629745	239501022762508	128150400357934	193266500918731	13549185032909	204147236871875	117022697536174	166172736170522	101887171867795	153230219178719	798644361267638	17049996146345	120365182180941	181224144335391	233394945043591	242849194114012	217551355300428	353906339345604	21143287741829	260175381712793	227270856437462	218560607607974	171019785078135	258638537973584	176706202408743	168850713041248	Vitvi00g04728	Un	11009914
Vitvi00g04729	0.1757236569412247	0.0321441487940377	0.0	0.0551164736526136	0.0	0.0	0.0	0.2490912054706075	0.0	0.022724326261271632	0.0	0.0	0.0	0.353113263057025	0.174057707766649	0.0	0.0	0.0	0.0964324463821131	0.0	0.0	0.0	0.106199893747819	0.0	0.0591495272100218	0.0	0.0	0.0	0.0	0.0	0.0	0.0	0.0	0.0	0.184058501855699	0.314123909085516	0.0	0.0	0.0	0.0	0.0681729787838149	0.0	0.0	0.0	0.0	0.0	Vitvi00g04729	Un	11016738
Vitvi00g04730	0.5682261048074556	0.23078360149961966	0.472704701538397	0.16768793357560632	0.5969328308721447	0.25196781170359867	0.04836023964796033	0.1760207457847745	0.6315914180452	0.32211544980911433	0.164649618301315	0.2394898554895475	0.3547125894215585	0.0	0.657934305705397	104674400871697	0.564722110790132	0.127628693708727	0.0	0.506273497377672	0.486223151198535	0.425617456038984	0.0	0.0	0.503063800726819	0.168438314250722	104651406292331	0.575846115442402	0.224174195528702	0.31466418313195	0.217065056450144	0.0	0.145080718943881	0.0	0.173934271830633	0.178107219738916	0.452334501119701	0.810848334970699	0.0	0.0	0.966346349427343	0.164649618301315	0.320347470041998	0.158632240937097	0.17749223946925	0.531932939373867	Vitvi00g04730	Un	11036666
Vitvi00g04731	0.0	0.0	0.006437161284806433	0.0	0.0	0.0	0.0	0.0	0.0	0.0	0.0	0.0	0.0	0.0	0.0	0.0	0.0	0.0	0.0	0.0	0.0	0.0193114838544193	0.0	0.0	0.0	0.0	0.0	0.0	0.0	0.0	0.0	0.0	0.0	0.0	0.0	0.0	0.0	0.0	0.0	0.0	0.0	0.0	0.0	0.0	0.0	0.0	Vitvi00g04731	Un	11041578
Vitvi00g04732	0.06725263669237501	0.018141518190141	0.0	0.0	0.0	0.028806098916538066	0.0	128925118763734	201303836110754	1.00725e+16	0.190415398264498	11057892621934	0.47864362893559753	0.0	0.0	0.201757910077125	0.054424554570423	0.0	0.0	0.0	0.0	0.0	0.0	0.0	0.0	0.0	0.0	0.0	0.0864182967496142	0.0	0.0	0.0	0.0	0.0	127396896046941	130453341480527	215060309247369	187547362974139	114181308659382	113489806635897	0.745045658718791	0.190415398264498	104968817950784	116189034487896	0.342112904320501	0.615174353550694	Vitvi00g04732	Un	11076131
Vitvi00g04733	0.0	0.0	0.0	0.0	0.0	0.0	0.0	0.0	0.0	0.0	0.0	0.0	0.0	0.0	0.0	0.0	0.0	0.0	0.0	0.0	0.0	0.0	0.0	0.0	0.0	0.0	0.0	0.0	0.0	0.0	0.0	0.0	0.0	0.0	0.0	0.0	0.0	0.0	0.0	0.0	0.0	0.0	0.0	0.0	0.0	0.0	Vitvi00g04733	Un	11082797
Vitvi00g04734	1.19662e+16	7982975025312680	6528013730735880	6.37647e+16	5212795493503600	376101892772771	6926843098361900	1.08084e+16	746964412093065	401768267857378	375507355287192	401864758750023	5056564518483020	89692667274888	128615544921765	140677329881195	724461046564034	935600665977685	734830795052086	274911952877123	851478687764209	832013478579433	711168159449443	641776805707362	559996558819827	576222039557713	440408001480225	547208607013143	474743094724493	65356258359382	0.0	70992891755543	54358469372038	824539318232761	120421429327902	957469940951303	103161449126332	46231433292281	609483929414425	359689467805705	236131406352004	375507355287192	27397459030608	529754927193966	346968700381824	664344203314781	Vitvi00g04734	Un	11089856
Vitvi00g04735	2.50943e+16	0.1248370041679656	0.20972358152032566	0.3395796214975957	0.3405134973776527	0.248915600752987	0.18463759713588868	1.31006e+16	0.24626760572716982	0.5399449802554136	0.0	0.09375378063738106	0.0	148918903523352	515126859505776	0.887839071993137	0.221073384456602	0.0999263415859026	0.0535112864613922	0.264256450827622	0.142757378694919	0.222156915038436	0.353588018330918	0.205633911906235	0.459516934255634	0.461573209981631	0.40968186184207	0.150285420309257	0.438790576519359	0.307956225739602	0.0	0.0	0.113590330335907	0.440322461071759	122562986894609	139448288322717	0.413178930609339	0.0793562808450006	0.305135688175827	0.936400875489012	0.378298377101402	0.0	0.125407342923418	0.0621002183513441	0.0	0.0	Vitvi00g04735	Un	11095378
Vitvi00g04736	0.0	0.0	0.0	0.0	0.0	0.0	0.0	0.0	0.0	0.0	0.0	0.0	0.0	0.0	0.0	0.0	0.0	0.0	0.0	0.0	0.0	0.0	0.0	0.0	0.0	0.0	0.0	0.0	0.0	0.0	0.0	0.0	0.0	0.0	0.0	0.0	0.0	0.0	0.0	0.0	0.0	0.0	0.0	0.0	0.0	0.0	Vitvi00g04736	Un	11114048
Vitvi00g04737	1.37304e+16	26018498004781	2.60234e+16	358929673184454	3725847974333530	3373848917224370	5136082937651340	2.82908e+16	524256379952838	4802203896666190	549753375380734	5.13155e+16	6048753125104270	121829530645452	0.641587585700101	225923146886569	156396328133729	3106464003205	313512211689201	234340497833568	174484507760175	371878321012847	406334902424877	325096414178436	345357702950049	294342051102601	389155577003124	434256764194335	465190314398103	31666526586196	230299094907249	703489334171124	357651613734262	479683933390017	276808064119338	2890069365815	564602899440863	483909860464813	43537928994859	456464826677219	54881705237405	549753375380734	427347154101082	598963321264344	778178256700842	431572368320013	Vitvi00g04737	Un	11121939
Vitvi00g04738	0.08931635064011434	0.07666254460995066	0.0	0.0	0.0	0.0	0.0	0.0	0.0	0.0	0.0	0.0	0.0	0.0	0.267949051920343	0.0	0.229987633829852	0.0	0.0	0.0	0.0	0.0	0.0	0.0	0.0	0.0	0.0	0.0	0.0	0.0	0.0	0.0	0.0	0.0	0.0	0.0	0.0	0.0	0.0	0.0	0.0	0.0	0.0	0.0	0.0	0.0	Vitvi00g04738	Un	11126630
Vitvi00g04739	0.0	0.0	0.0	0.0	0.0	0.0	0.0	0.0	0.0	0.0	0.0	0.0	0.0	0.0	0.0	0.0	0.0	0.0	0.0	0.0	0.0	0.0	0.0	0.0	0.0	0.0	0.0	0.0	0.0	0.0	0.0	0.0	0.0	0.0	0.0	0.0	0.0	0.0	0.0	0.0	0.0	0.0	0.0	0.0	0.0	0.0	Vitvi00g04739	Un	11132528
Vitvi00g04740	0.0	0.0	0.0	0.0	0.0	0.0	0.0	0.0	0.0	0.0	0.0	0.0	0.0	0.0	0.0	0.0	0.0	0.0	0.0	0.0	0.0	0.0	0.0	0.0	0.0	0.0	0.0	0.0	0.0	0.0	0.0	0.0	0.0	0.0	0.0	0.0	0.0	0.0	0.0	0.0	0.0	0.0	0.0	0.0	0.0	0.0	Vitvi00g04740	Un	11134244
Vitvi00g04741	0.0	0.0	0.0	0.0	0.0	0.0	0.0	0.0	0.0	0.0	0.0	0.0	0.0	0.0	0.0	0.0	0.0	0.0	0.0	0.0	0.0	0.0	0.0	0.0	0.0	0.0	0.0	0.0	0.0	0.0	0.0	0.0	0.0	0.0	0.0	0.0	0.0	0.0	0.0	0.0	0.0	0.0	0.0	0.0	0.0	0.0	Vitvi00g04741	Un	11137249
Vitvi00g04742	0.156922818948875	0.07198932798904793	0.05553536471517023	0.08684202806620639	0.0	0.049023072514710435	0.06682046344211603	0.1005764968791635	0.0581244079046945	0.023643709715811836	0.0634717994214992	0.03057606170734115	0.0	0.0	0.0	0.470768456846625	0.163273663711269	0.0	0.0526943202558748	0.0650555002991666	0.0468592922433703	0.0546913016029738	0.0580316213291202	0.202494462869499	0.0	0.0	0.0	0.0	0.0864182967496142	0.0606509207945171	0.0	0.0	0.0559280634096641	0.144533326916684	0.201152993758327	0.0	0.116248815809389	0.0	0.0	0.0709311291474355	0.0	0.0634717994214992	0.0	0.0611521234146823	0.0	0.0	Vitvi00g04742	Un	11137884
Vitvi00g04743	0.15991348905067634	0.1596349536962647	0.15856014658730766	0.12967370710026857	0.35629037737974234	0.04958047191314666	0.19571623444114797	0.166409628620239	0.271099271369939	0.17472749288232733	0.20754585271055	0.07522817458098975	0.15380309736572734	0.157734941739982	0.129585344922475	0.192420180489572	0.155717056290415	0.301649720700034	0.0215380840983451	0.0	0.363908824941493	0.11177161482043	0.0948785322198408	0.0827668475379229	0.211375741543042	0.398103036021598	0.247343027352389	0.42342506876524	0.0	0.14874141573944	0.0	0.158462472897288	0.251458157171064	0.177228073255092	0.164437080701035	0.168382176539443	0.095030233204555	0.447168309535323	0.196505479062373	0.144960653951857	0.182716345632752	0.20754585271055	0.0504759664184739	0.0999803827435056	0.279667959226119	0.0279382355053357	Vitvi00g04743	Un	11151748
Vitvi00g04744	0.18857644215806765	0.5868213866106087	0.38233001573097264	0.630996079922499	0.733914932204101	1.16161e+16	0.2590203744780907	1.15199e+16	0.793474046504437	1.05275e+16	0.755891429474218	0.3664920515824895	0.3394517943352165	0.306388174713116	0.125854857720161	0.133486294040926	0.756171462743604	0.585931730208247	0.418360966879975	0.387375933599583	0.651060166472281	0.108553947121054	0.575919878342026	0.803841655633464	0.513226705792007	0.773284988151044	0.400370910436569	102808889802469	240138115513322	108344599419296	0.0	0.0	0.777061123434272	0.0	0.532344286511937	177162711755452	0.346104428887044	124084366412183	0.954242515749858	0.281575088433759	192244357090621	0.755891429474218	0.490228704155179	0.2427553990098	0.543233823830129	0.135669764840304	Vitvi00g04744	Un	11154962
Vitvi00g04745	0.011937798654066566	0.0	0.02495352554423377	0.0	0.0	0.0	0.038483467126190336	0.0	0.0	0.0	0.0	0.016282374323828	0.0	0.0	0.0	0.0358133959621997	0.0	0.0	0.0	0.0	0.0748605766327013	0.0	0.0	0.0	0.0	0.0	0.0	0.0	0.0	0.0	0.0	0.0	0.0	0.115450401378571	0.0	0.0	0.0	0.0	0.0	0.0	0.0	0.0	0.0	0.032564748647656	0.0	0.0	Vitvi00g04745	Un	11158942
Vitvi00g04746	0.0	0.0	0.0	0.0	0.0	0.0	0.0	0.0	0.0	0.0	0.0	0.0	0.0	0.0	0.0	0.0	0.0	0.0	0.0	0.0	0.0	0.0	0.0	0.0	0.0	0.0	0.0	0.0	0.0	0.0	0.0	0.0	0.0	0.0	0.0	0.0	0.0	0.0	0.0	0.0	0.0	0.0	0.0	0.0	0.0	0.0	Vitvi00g04746	Un	11162986
Vitvi00g04747	0.03703593320708	0.19086293918673933	0.05558181112134194	0.03170421036178797	0.1005506567743017	0.0560198981180964	0.05992708349534137	0.14710170286306334	0.062755198644354	0.13954796274624445	0.137057237212358	0.0886737610522106	0.2461958068804867	0.11110779962124	0.0	0.0	0.352563460651257	0.106240368664133	0.113784988244828	0.0936513246064925	0.0337283916696786	0.0393657170878547	0.0	0.0485838363294951	0.0465287947558688	0.0934740095567195	0.0483964836791456	0.15978147708704	0.124404361254939	0.0436553330993502	0.0	0.139525336713134	0.0402559137728901	0.0	0.0965239640378787	0.197679441688248	0.125510397288708	0.0	0.0432554986534963	0.0	0.375388389585237	0.137057237212358	0.133331433272974	0.0440160888314472	0.393993762338335	0.0983978514226384	Vitvi00g04747	Un	11168659
Vitvi00g04748	0.403150428115435	0.11368087315332735	0.27681185776254896	0.3365329458329664	0.46749757411401904	0.17632867010227335	0.159707700913728	0.782427167469144	0.631237093099685	0.47315579135583663	0.430818949441264	0.2925685203494765	0.371395875152155	0.41910092292364	0.516461385048537	0.273888976374128	0.073882037810626	0.267160581649356	0.0	0.353254737375785	0.254448384824104	0.222732451087758	0.551450743614541	0.458148093884358	0.0	0.352585901333118	0.547657618421006	0.502249202587933	0.11731395724559	0.41167205306123	0.0	0.175430820599588	0.303692282141596	0.0	0.81920338390697	0.745650951031318	126247418619937	0.0	0.326321274816014	0.385159706458613	0.707986392792883	0.430818949441264	0.419107441376189	0.166029599322764	0.464422699129385	0.278369051174925	Vitvi00g04748	Un	11176719
Vitvi00g04749	2.23337e+16	185186277593802	29890634659534	2.7793e+16	367935380369944	2.08941e+16	3.44451e+16	1957221503588500	394530351341422	4164164598553600	350900058086197	361624068509013	4767393844605570	296831112382615	24385821972934	129322501382769	209309846568085	118261450133775	227987536079546	312743872997828	202741671761224	381233495026968	278977702536321	25958923191099	295223068377604	280936564502581	307073468921992	515796107685259	249265252275951	276991085977161	100566838080113	419344039515804	336081481957156	277928305704009	193402144457548	198042156260153	54487633024786	244184372434984	447793620922984	443287019956266	358168738686832	350900058086197	311677515577558	411570621440468	542735444175239	410743324745876	Vitvi00g04749	Un	11181286
Vitvi00g04750	0.0	0.0	0.0	0.0	0.0	0.0	0.0	0.01254811532492425	0.0	0.0	0.0	0.02288836619235255	0.012791720684943	0.0	0.0	0.0	0.0	0.0	0.0	0.0	0.0	0.0	0.0	0.0	0.0	0.0	0.0	0.0	0.0	0.0	0.0	0.0	0.0	0.0	0.0250962306498485	0.0	0.0	0.0	0.0	0.0	0.0	0.0	0.0	0.0457767323847051	0.0	0.025583441369886	Vitvi00g04750	Un	11185410
Vitvi00g04751	0.24582506381841937	0.098474193699965	0.25604376249918764	0.11885250028867533	0.068023927087348	0.07944418859087334	1.0098e+16	0.3698391885240825	1.23788e+16	0.6994012699731478	122533979093715	0.253796104770602	0.1885095679886335	0.212859152958586	0.524616038496672	0.0	0.150097192604746	0.0	0.145325388495149	0.358832443755403	0.258465990900274	0.150832852841886	0.0	0.0	0.356557500866026	0.0	0.0	0.204071781262044	0.23833256577262	0.0	0.0	302941327572236	0.0	0.0	0.739678377048165	0.0	0.320601997284841	215514952189581	149163172198794	0.19562058775398	0.410951500177523	122533979093715	0.170289970917062	0.337302238624142	0.0	0.377019135977267	Vitvi00g04751	Un	11250355
Vitvi00g04752	207989770746656	2.72613e+16	23163191313007	2474865535633110	2.62023e+16	1.87091e+16	2967384583112370	2177125582821730	2030476106166010	2384841819165210	253790866118578	3.14573e+16	297919634302131	19505508215463	222998678083858	20591555200148	260657822840416	307372078639429	249810176665313	289441026406919	203928795096907	201525917886384	251011716824227	234401853443741	257046090421966	229507854830664	23290379302563	323658533350679	197779857701023	226701482225064	136791250582494	261501382058684	334329097568941	294384895306087	273434647940423	161990468623924	240370401336999	165724819896204	243742181889766	261366259152577	210344104707222	253790866118578	381659166690255	247487696501458	295352474099615	300486794504647	Vitvi00g04752	Un	11259321
Vitvi00g04753	0.2924588180353517	0.17603991725247933	0.16001395125722298	0.06969745387298866	0.0	0.093175282915222	0.07791714331722467	0.441566969356701	0.44077179418568047	0.15295436902574566	0.20530384504238	0.1978006954894665	0.1106587418913225	0.249649623840317	0.410193610347192	0.217533219918546	0.528119751757438	0.0	0.0	0.0	0.303139125129951	0.176902728641718	0.0	0.0	0.209092361618966	0.0	0.0	0.0	0.279525848745666	0.0	0.0	0.0	0.0	0.233751429951674	0.216881005615974	0.666252933097428	0.376014688173579	0.505528900197782	0.0	0.458863107077237	0.0	0.20530384504238	0.0	0.395601390978933	0.221317483782645	0.0	Vitvi00g04753	Un	11262226
Vitvi00g04754	2.40936e+16	2.40104e+16	2.22231e+16	2402970477169910	2.31206e+16	3734906149506540	2370788987924	173558549836461	1434365466460030	123324322316155	227720805419981	168340306128703	1913014661966390	196750892734693	251437596829035	27462099195663	282615434724251	141679348097201	29601865170048	327070923395972	176967705481269	162654887253817	126017495542082	211895557151668	382978090457225	211503894056448	20790431781589	274209965542648	35900184682146	111663262824932	649806735205572	286726661920516	15841246068467	266097573772014	189917421133988	157199678538934	104267856774619	182605236517388	12624370579988	118870348144198	124858913004387	227720805419981	188009332755729	148671279501677	229332765627746	153270166765533	Vitvi00g04754	Un	11273401
Vitvi00g04755	0.0	0.0	0.0	0.0	0.0	0.0	0.0	0.0	0.0	0.0	0.0	0.0	0.0	0.0	0.0	0.0	0.0	0.0	0.0	0.0	0.0	0.0	0.0	0.0	0.0	0.0	0.0	0.0	0.0	0.0	0.0	0.0	0.0	0.0	0.0	0.0	0.0	0.0	0.0	0.0	0.0	0.0	0.0	0.0	0.0	0.0	Vitvi00g04755	Un	11275090
Vitvi00g04756	0.0	0.0	0.0	0.0	0.0	0.0	0.0	0.0	0.0	0.0	0.0	0.0	0.03430729685616895	0.0	0.0	0.0	0.0	0.0	0.0	0.0	0.0	0.0	0.0	0.0	0.0	0.0	0.0	0.0	0.0	0.0	0.0	0.0	0.0	0.0	0.0	0.0	0.0	0.0	0.0	0.0	0.0	0.0	0.0	0.0	0.0	0.0686145937123379	Vitvi00g04756	Un	11277030
Vitvi00g04757	0.47075053322945104	0.286460107454645	0.27535931318941403	0.19744019638347501	0.21504817590371098	0.3284021992946477	0.19376193956869966	0.23875753754345352	0.3203513940925955	0.2156254358971056	0.112109740101794	0.235251650188457	0.14089379457010076	0.363534733142753	0.335990047127082	0.712726819418518	0.16021610446574	0.202771879667573	0.496392338230622	0.30641871601585	0.358657863777346	0.161001359775046	0.205001592650285	0.158961945383696	0.228357051116444	0.229378917833568	0.197936180440551	0.217829429437014	0.152639957854375	0.142836325826188	0.68973031420338	0.190214316717531	0.263427462711586	0.127644039276982	0.315817734020565	0.161697341066342	0.410658738095189	0.230044050090002	0.141528103459529	0.417616985092766	0.0877312191390217	0.112109740101794	0.254478271145722	0.216025029231192	0.0805695109500865	0.201218078190115	Vitvi00g04757	Un	11281321
Vitvi00g04758	0.4198125570825493	0.37868408993116365	0.3528844248341203	0.3572181658858004	0.32008679561919634	0.157233289919437	0.16750059393315833	0.0	0.0	0.36745078599395037	0.346450238509017	0.3337886736384745	0.1865459266554185	0.210641870115267	0.865252146826108	0.183543654306273	0.445601040545338	0.40282806451817	0.287623164729983	0.355094605799617	0.255773636828396	0.447785031874348	0.158377966544057	0.736854850997342	0.176421680116002	0.354422286235895	0.0	0.605838100621694	0.471699869758311	0.0	0.0	0.0	0.30527401277775	0.197227769021725	0.0	0.0	0.0	0.0	0.328020864789014	0.774331493192837	0.0	0.346450238509017	0.0	0.667577347276949	0.0	0.373091853310837	Vitvi00g04758	Un	11334146
Vitvi00g04759	0.057301433539519664	0.0	0.0	0.024722414289804037	0.0	0.0	0.0	0.0	0.0	0.0	0.0	0.0	0.0	0.0	0.0	0.171904300618559	0.0	0.0	0.0	0.0	0.0	0.0	0.0741672428694121	0.0	0.0	0.0	0.0	0.0	0.0	0.0	0.0	0.0	0.0	0.0	0.0	0.0	0.0	0.0	0.0	0.0	0.0	0.0	0.0	0.0	0.0	0.0	Vitvi00g04759	Un	11349621
Vitvi00g04760	0.0	0.0	0.0	0.0	0.0	0.0	0.0	0.0	0.0	0.0	0.0	0.0	0.0	0.0	0.0	0.0	0.0	0.0	0.0	0.0	0.0	0.0	0.0	0.0	0.0	0.0	0.0	0.0	0.0	0.0	0.0	0.0	0.0	0.0	0.0	0.0	0.0	0.0	0.0	0.0	0.0	0.0	0.0	0.0	0.0	0.0	Vitvi00g04760	Un	11358285
Vitvi00g04761	0.049562792968298	0.0	0.06018203219491666	0.03726540389271933	0.0	0.09736851255002132	0.0	0.0	0.0	0.019295344987589034	0.0	0.1781426333092856	0.0	0.148688378904894	0.0	0.0	0.0	0.0	0.0	0.0	0.18054609658475	0.0	0.111796211678158	0.0	0.0	0.0	0.0	0.0	0.0	0.292105537650064	0.0	0.0	0.0	0.0	0.0	0.0	0.0	0.0	0.0578860349627671	0.0	0.0	0.0	0.297381383035311	0.0589038835832602	0.0	0.0	Vitvi00g04761	Un	11367507
Vitvi00g04762	1.0466e+16	0.43270263578114404	0.6125483690399013	0.7859691269665037	0.9886940959627997	0.5145946120669463	0.7144008896416839	0.9379074788492575	0.6964179481168415	0.5933257905681367	0.350097083124901	0.6778821804582664	0.0943511378231275	0.638577458875757	157384811549002	0.927378463863276	0.600388770418982	0.407068359934151	0.290650776990299	125591355314391	0.129232995450137	0.452498558525657	128036082427196	0.186152804462486	0.891393752165065	107445914143092	148347958393339	0.408143562524089	0.47666513154524	0.83634427621913	0.230774428436469	0.356401561849689	138819340547356	0.398607701601803	0.739678377048165	113613658065035	0.961805991854522	0.431029904379161	0.16573685799866	0.58686176326194	102737875044381	0.350097083124901	0.681159883668248	0.674604477248285	0.188702275646255	0.0	Vitvi00g04762	Un	11369322
Vitvi00g04763	0.4947061961687497	0.5370956451287734	0.3464590197142803	0.8138920954283554	0.4848313658289167	0.5565262214854183	0.31433522617890736	126484560090541	1256231190346170	1.95823e+16	172882099216381	14831414605429	1596859187237670	0.540577947860171	0.838866239774381	0.104674400871697	0.804729007875938	0.191443040563091	0.615114886947291	0.151882049213302	0.547001045098352	0.340493964831187	139999850030232	0.840452265692018	0.201225520290728	0.45478344847695	0.366279922023158	0.633430726986642	100878387987916	0.660794784577095	0.0	0.20113751510329	0.348193725465315	0.393674437968117	146104788337732	10686433184335	13570035033591	115545887733325	159008926139308	126959698289835	301500061021331	172882099216381	163377209721419	133251082387161	207665920179023	111705917268512	Vitvi00g04763	Un	11400018
Vitvi00g04764	0.016213286351528664	0.022483892930926935	0.0052601262072678005	0.0	0.0	0.013616573477432267	0.013531373950810733	0.0	0.00978701469860535	0.0	0.0	0.03089046851152975	0.0	0.0259917988831178	0.0	0.0226480601714682	0.0	0.0497062907374605	0.0177453880553203	0.0	0.0157803786218034	0.0	0.0	0.0	0.0	0.0	0.0	0.0	0.0	0.0408497204322968	0.0	0.0217597354599746	0.0188343863924576	0.0	0.0	0.0	0.0195740293972107	0.0	0.0	0.0	0.0	0.0	0.0	0.0617809370230595	0.0	0.0	Vitvi00g04764	Un	11404086
Vitvi00g04765	15124137660786	1.59296e+16	1.79929e+16	1.52847e+16	2268141983602490	1.40819e+16	143488142681173	1606571277866430	1.86387e+16	1.38999e+16	176558721045703	1811886939830320	192579515237058	116898279153138	198349791885014	138476058785428	137384300661837	222093216024527	1184109069105	195132088668122	156788595109719	18786668742819	133851323261617	172390626097313	152300348134399	219831092601327	285544129926977	175067372552445	97524245112751	112874877379902	212056704014166	67801581759944	230316554929954	132346291353621	177222374374937	14409188119835	17319170237456	199582045774557	120169658878877	139730751063816	157095786009298	176558721045703	227382150083462	134995237882603	147658342391711	237500688082405	Vitvi00g04765	Un	11469185
Vitvi00g04766	0.0	0.0	0.0	0.0	0.0	0.0	0.0	0.0	0.0	0.0	0.0	0.0	0.0	0.0	0.0	0.0	0.0	0.0	0.0	0.0	0.0	0.0	0.0	0.0	0.0	0.0	0.0	0.0	0.0	0.0	0.0	0.0	0.0	0.0	0.0	0.0	0.0	0.0	0.0	0.0	0.0	0.0	0.0	0.0	0.0	0.0	Vitvi00g04766	Un	11476201
Vitvi00g04767	0.018824990185258832	0.04229370516688253	0.028425486739040735	0.01889371412813697	0.0	0.033954147966161335	0.0	0.0	0.0244047994728044	0.020854910532513166	0.10660007338739	0.0	0.0287287118371703	0.0	0.0	0.0564749705557765	0.0	0.082631397849881	0.0442497176507666	0.0	0.0393497902812917	0.0459266699358305	0.0	0.0566811423844109	0.0	0.0	0.0	0.0	0.0	0.101862443898484	0.0	0.0	0.0	0.0	0.0	0.0	0.0488095989456088	0.0	0.0	0.0	0.0625647315975395	0.10660007338739	0.0	0.0	0.0574574236743406	0.0	Vitvi00g04767	Un	11536044
Vitvi00g04768	0.036392389211200867	0.08997204202298599	0.04431865629623583	0.18029103198363464	0.06816651535144067	0.08631327047820701	0.04144649186508167	0.01770554054491195	0.02997754895872035	0.07727388455789226	0.0327354556071512	0.23746258901037998	0.10577633954822345	0.039806337659578	0.0	0.0693708299740246	0.168416141308474	0.101499984760484	0.0	0.0	0.0483351754636339	0.0846207934250736	0.089789083395056	0.417744482455186	0.0333395301006619	0.100466159877891	0.104033386176431	0.0	0.0	0.0	0.258939811434621	0.0666498983774025	0.0576895772178425	0.0	0.0	0.0354110810898239	0.0599550979174407	0.0	0.154970487301896	0.0	0.0768511663717808	0.0327354556071512	0.19107339256442	0.28385178545634	0.0352888113905399	0.176263867705907	Vitvi00g04768	Un	11538093
Vitvi00g04769	9029894411279500	2.40442e+16	453110539056783	5069180879453380	4.11534e+16	352820574697269	6257669444111160	7931220882213180	2315124837375620	4470516876479830	419625709446435	380159315710362	364209997712019	642556134631993	683144872559529	138326731619233	159916635111598	361415833586395	199992181830941	374342724618662	636804643468082	348184249083605	525755642209805	322287916137155	672710705489056	381583620321263	436292038849569	416726020614548	211603679891579	467805653567429	379052390632799	450914592854222	992853798566887	433532441812241	804486646065235	781757530377402	405621452172293	0.574035153028322	603313141967083	382100026547494	355741894429374	419625709446435	430897286222379	329421345198345	360209717763997	368210277660041	Vitvi00g04769	Un	11544035
Vitvi00g04770	0.0	0.0	0.0	0.0	0.0	0.0	0.0	0.0	0.0	0.0	0.0	0.0	0.0	0.0	0.0	0.0	0.0	0.0	0.0	0.0	0.0	0.0	0.0	0.0	0.0	0.0	0.0	0.0	0.0	0.0	0.0	0.0	0.0	0.0	0.0	0.0	0.0	0.0	0.0	0.0	0.0	0.0	0.0	0.0	0.0	0.0	Vitvi00g04770	Un	11585652
Vitvi00g04771	282669407886801	2750796624044940	2.65966e+16	2.37736e+16	260683197114617	245016052806823	2789778531976770	438047883458626	4963731456807680	4600860246331900	296774604310493	443780186225616	4079268695909470	242659434372788	388484902353433	216863886934182	280797209549801	349035024517897	195406753145785	241245812186325	336204608163356	220448015691987	23859031513837	255745314438462	218871450531607	251258137688462	23849787157083	292293582084559	292599057671617	273806249199124	168642851549728	239611511582022	288554389924076	308767658086935	62701967039006	249076096527192	501372200369293	491374090992244	436015426427243	451733080336498	492509567135831	296774604310493	532614632114442	35494574033679	325438847691465	49041489149043	Vitvi00g04771	Un	11607764
Vitvi00g04772	0.0	0.016850324267426702	0.0187308771502995	0.0	0.06671478329146267	0.041543898688009	0.0	0.0	0.0	0.09717101091047366	0.326070812714369	0.0	0.0351504238948907	0.0	0.0	0.0	0.0	0.0505509728022801	0.0	0.0	0.0	0.0561926314508985	0.0	0.0	0.0	0.200144349874388	0.0	0.0	0.0	0.124631696064027	0.0	0.0	0.0	0.0	0.0	0.0	0.0	0.0	0.0	0.291513032731421	0.0	0.326070812714369	0.0	0.0	0.0703008477897814	0.0	Vitvi00g04772	Un	11621557
Vitvi00g04773	0.0	0.0	0.047763736733263666	0.0	0.0	0.0	0.0	0.0	0.0	0.0	0.0	0.0	0.0	0.0	0.0	0.0	0.0	0.0	0.0	0.0	0.0	0.143291210199791	0.0	0.0	0.0	0.0	0.0	0.0	0.0	0.0	0.0	0.0	0.0	0.0	0.0	0.0	0.0	0.0	0.0	0.0	0.0	0.0	0.0	0.0	0.0	0.0	Vitvi00g04773	Un	11628582
Vitvi00g04774	0.0	0.0	0.0	0.0	0.0	0.0	0.0	0.0	0.0	0.0	0.0	0.0	0.0	0.0	0.0	0.0	0.0	0.0	0.0	0.0	0.0	0.0	0.0	0.0	0.0	0.0	0.0	0.0	0.0	0.0	0.0	0.0	0.0	0.0	0.0	0.0	0.0	0.0	0.0	0.0	0.0	0.0	0.0	0.0	0.0	0.0	Vitvi00g04774	Un	11674196
Vitvi00g04775	0.03482775936910133	0.0	0.0815165412065097	0.0	0.364249474449782	0.16156031445099533	0.096929516592294	0.0	0.0	0.0	0.0	0.1017455801076785	0.0	0.0	0.104483278107304	0.0	0.0	0.0	0.0	0.0	0.154429365632239	0.0901202579872901	0.0	0.0	0.0	0.427981628662213	0.664766794687133	0.0	0.284799921363508	0.199881021989478	0.0	0.106472164703524	0.184316385073358	0.0	0.0	0.0	0.0	0.0	0.0	0.0	0.0	0.0	0.203491160215357	0.0	0.0	0.0	Vitvi00g04775	Un	11678054
Vitvi00g04776	0.0	0.0	0.0	0.0	0.0	0.0	0.0	0.0	0.0	0.0	0.0	0.0	0.0	0.0	0.0	0.0	0.0	0.0	0.0	0.0	0.0	0.0	0.0	0.0	0.0	0.0	0.0	0.0	0.0	0.0	0.0	0.0	0.0	0.0	0.0	0.0	0.0	0.0	0.0	0.0	0.0	0.0	0.0	0.0	0.0	0.0	Vitvi00g04776	Un	11685631
Vitvi00g04777	4371288152536460	2496546468060670	2988763466098140	1.34545e+16	4.86563e+16	1.72085e+16	1532111618859550	4454702861207440	3461955441770680	272906508431981	128543653953763	1357886527584630	0.598896617441738	923913967571878	360600460165836	268720180232249	306831691428434	191203070177984	250929178811785	573294800895427	331893011086741	507406548653161	293180115449913	683489318613133	421053190872955	856181569680272	575965338983192	275411637942787	359490485698813	363512729806525	116793395450003	0.81344437253646	440819075832829	106799660996723	458757698160531	432182874080957	448586046688417	24380504166572	338802609091271	349419782443564	130497133761108	128543653953763	0.47315945958153	224261359558774	0.561770354030461	0.636022880853015	Vitvi00g04777	Un	11705528
Vitvi00g04778	2717688835052860	410981547727125	1.27888e+16	1.81071e+16	2.16508e+16	1.47629e+16	1.31938e+16	7734012707939070	1.02428e+16	2311655181772890	159462027587712	3.8072e+16	1791894188431620	337950353806851	327705361033537	149650935675471	152358931123447	176582165268239	904003546789689	0.887250083532195	137907538980352	157031463232648	141628954191727	169577554750073	232006593029264	209740311854667	222013896636607	217769750141277	173688938343882	161082198953986	108116239075716	185524100688879	13248055787396	0.778104075044615	235835811312275	131096673027554	154372057596742	0.504836394855045	245880845496641	244391747988534	203223961046693	159462027587712	212745826679946	548693710090643	206280021870838	152098815815487	Vitvi00g04778	Un	11710686
Vitvi00g04779	0.0	0.0	0.0	0.0	0.0	0.0	0.0	0.0	0.0	0.0	0.0	0.0	0.0	0.0	0.0	0.0	0.0	0.0	0.0	0.0	0.0	0.0	0.0	0.0	0.0	0.0	0.0	0.0	0.0	0.0	0.0	0.0	0.0	0.0	0.0	0.0	0.0	0.0	0.0	0.0	0.0	0.0	0.0	0.0	0.0	0.0	Vitvi00g04779	Un	11716620
Vitvi00g04780	0.0	0.0	0.0	0.0	0.0	0.0	0.0	0.0	0.0	0.0	0.0	0.0	0.0	0.0	0.0	0.0	0.0	0.0	0.0	0.0	0.0	0.0	0.0	0.0	0.0	0.0	0.0	0.0	0.0	0.0	0.0	0.0	0.0	0.0	0.0	0.0	0.0	0.0	0.0	0.0	0.0	0.0	0.0	0.0	0.0	0.0	Vitvi00g04780	Un	11718454
Vitvi00g04781	0.0	0.0	0.0	0.0	0.0	0.0	0.0	0.0	0.0	0.0	0.0	0.0	0.0	0.0	0.0	0.0	0.0	0.0	0.0	0.0	0.0	0.0	0.0	0.0	0.0	0.0	0.0	0.0	0.0	0.0	0.0	0.0	0.0	0.0	0.0	0.0	0.0	0.0	0.0	0.0	0.0	0.0	0.0	0.0	0.0	0.0	Vitvi00g04781	Un	11719101
Vitvi00g04782	0.0	0.0	0.0	0.0	0.0	0.0	0.0	0.0	0.0	0.0	0.0	0.0	0.0	0.0	0.0	0.0	0.0	0.0	0.0	0.0	0.0	0.0	0.0	0.0	0.0	0.0	0.0	0.0	0.0	0.0	0.0	0.0	0.0	0.0	0.0	0.0	0.0	0.0	0.0	0.0	0.0	0.0	0.0	0.0	0.0	0.0	Vitvi00g04782	Un	11720887
Vitvi00g04783	0.0	0.0	0.0	0.0	0.0	0.0	0.0	0.0	0.0	0.0	0.0	0.0	0.0	0.0	0.0	0.0	0.0	0.0	0.0	0.0	0.0	0.0	0.0	0.0	0.0	0.0	0.0	0.0	0.0	0.0	0.0	0.0	0.0	0.0	0.0	0.0	0.0	0.0	0.0	0.0	0.0	0.0	0.0	0.0	0.0	0.0	Vitvi00g04783	Un	11721739
Vitvi00g04784	0.0	0.0	0.0	0.0	0.0	0.0	0.0	0.0	0.0	0.0	0.0	0.0	0.0	0.0	0.0	0.0	0.0	0.0	0.0	0.0	0.0	0.0	0.0	0.0	0.0	0.0	0.0	0.0	0.0	0.0	0.0	0.0	0.0	0.0	0.0	0.0	0.0	0.0	0.0	0.0	0.0	0.0	0.0	0.0	0.0	0.0	Vitvi00g04784	Un	11722350
Vitvi00g04785	0.0	0.0	0.0	0.0	0.0	0.0	0.0	0.0	0.0	0.0	0.0	0.0	0.0	0.0	0.0	0.0	0.0	0.0	0.0	0.0	0.0	0.0	0.0	0.0	0.0	0.0	0.0	0.0	0.0	0.0	0.0	0.0	0.0	0.0	0.0	0.0	0.0	0.0	0.0	0.0	0.0	0.0	0.0	0.0	0.0	0.0	Vitvi00g04785	Un	11722890
Vitvi00g04786	0.0	0.0	0.0	0.0	0.0	0.0	0.0	0.0	0.0	0.0	0.0	0.0	0.0	0.0	0.0	0.0	0.0	0.0	0.0	0.0	0.0	0.0	0.0	0.0	0.0	0.0	0.0	0.0	0.0	0.0	0.0	0.0	0.0	0.0	0.0	0.0	0.0	0.0	0.0	0.0	0.0	0.0	0.0	0.0	0.0	0.0	Vitvi00g04786	Un	11742845
Vitvi00g04787	0.06472989606615133	0.4271809253941307	0.23704628693343413	0.631681798148549	0.2649559858958652	0.331702260648097	0.27766080421330935	1537733337771900	0.80221352464065	1.54697e+16	102205038351444	0.8498130730457281	0.808602513921686	0.194189688198454	0.0	0.0	0.492956848951565	0.470395896082677	0.31819003114815	0.491039915830457	0.165057506992973	0.0550414379768724	0.292015712962154	0.984989070987484	0.618040610496009	0.392088163006163	0.0676683228906876	0.335111471790745	0.608800856230957	0.091558816410673	0.294747109302661	0.325142269933295	0.25328752916771	0.254552613538923	141708549508107	165838118046274	0.935944371074823	0.668482678206477	0.997922630907422	210586439377924	153712172841689	102205038351444	0.745700000686751	0.953926145404705	0.619745630003387	0.997459397839985	Vitvi00g04787	Un	11752429
Vitvi00g04788	0.0	0.0	0.0	0.0	0.0	0.0	0.0	0.0	0.0	0.0	0.0	0.0	0.0	0.0	0.0	0.0	0.0	0.0	0.0	0.0	0.0	0.0	0.0	0.0	0.0	0.0	0.0	0.0	0.0	0.0	0.0	0.0	0.0	0.0	0.0	0.0	0.0	0.0	0.0	0.0	0.0	0.0	0.0	0.0	0.0	0.0	Vitvi00g04788	Un	11779645
Vitvi00g04789	0.0	0.0	0.0	0.0	0.0	0.0	0.0	0.0	0.0	0.0	0.0	0.0	0.0	0.0	0.0	0.0	0.0	0.0	0.0	0.0	0.0	0.0	0.0	0.0	0.0	0.0	0.0	0.0	0.0	0.0	0.0	0.0	0.0	0.0	0.0	0.0	0.0	0.0	0.0	0.0	0.0	0.0	0.0	0.0	0.0	0.0	Vitvi00g04789	Un	11792141
Vitvi00g04790	0.0	0.0	0.0	0.14247324162581265	0.0	0.0	0.0	0.0	0.0	0.0	0.0	0.0	0.0	0.0	0.0	0.0	0.0	0.0	0.0	0.0	0.0	0.0	0.0	0.218327363258472	0.209092361618966	0.0	0.0	0.0	0.0	0.0	0.0	0.0	0.0	0.0	0.0	0.0	0.0	0.0	0.0	0.0	0.0	0.0	0.0	0.0	0.0	0.0	Vitvi00g04790	Un	11794952
Vitvi00g04791	0.2996860264452706	0.04173660888035427	0.0150455080487292	0.009316350973179833	0.0	0.029210553765006367	0.0269359423039191	0.082669251808964	0.0	0.011387227841071134	0.0	0.08878512014274176	0.0164599347048899	0.557581420893354	0.244306488515607	0.0971701699268507	0.0	0.0236957685010688	0.101514058139994	0.0	0.0451365241461876	0.0	0.0279490529195395	0.0	0.0	0.0	0.0	0.0	0.0	0.0876316612950191	0.0	0.0	0.0808078269117573	0.0	0.0	0.165338503617928	0.0	0.0	0.0	0.0341616835232134	0.0	0.0	0.0892144149105932	0.0883558253748903	0.0	0.0329198694097798	Vitvi00g04791	Un	11796888
Vitvi00g04792	0.0	0.0	0.0	0.0	0.0	0.0	0.0	0.0	0.0	0.0	0.0	0.0	0.0	0.0	0.0	0.0	0.0	0.0	0.0	0.0	0.0	0.0	0.0	0.0	0.0	0.0	0.0	0.0	0.0	0.0	0.0	0.0	0.0	0.0	0.0	0.0	0.0	0.0	0.0	0.0	0.0	0.0	0.0	0.0	0.0	0.0	Vitvi00g04792	Un	11815828
Vitvi00g04793	0.0	0.0	0.0	0.0	0.0	0.0	0.0	0.0	0.0	0.0	0.0	0.0	0.0	0.0	0.0	0.0	0.0	0.0	0.0	0.0	0.0	0.0	0.0	0.0	0.0	0.0	0.0	0.0	0.0	0.0	0.0	0.0	0.0	0.0	0.0	0.0	0.0	0.0	0.0	0.0	0.0	0.0	0.0	0.0	0.0	0.0	Vitvi00g04793	Un	11857717
Vitvi00g04794	0.0	0.0	0.0	0.0	0.0	0.0	0.0	0.0	0.0	0.0	0.0	0.0	0.0	0.0	0.0	0.0	0.0	0.0	0.0	0.0	0.0	0.0	0.0	0.0	0.0	0.0	0.0	0.0	0.0	0.0	0.0	0.0	0.0	0.0	0.0	0.0	0.0	0.0	0.0	0.0	0.0	0.0	0.0	0.0	0.0	0.0	Vitvi00g04794	Un	11864312
Vitvi00g04795	0.0	0.0071733433859663	0.015947825286565534	0.018849728760307435	0.0	0.0	0.0	0.0	0.0	0.0	0.0555245791266538	0.0	0.0149638699385595	0.0	0.0	0.0	0.0	0.0215200301578989	0.0	0.0	0.0	0.0478434758596966	0.0	0.0	0.0565491862809223	0.0	0.0	0.0	0.0	0.0	0.0	0.0	0.0	0.0	0.0	0.0	0.0	0.0	0.0	0.0	0.0	0.0555245791266538	0.0	0.0	0.029927739877119	0.0	Vitvi00g04795	Un	11874696
Vitvi00g04796	1.92803e+16	117245077371562	0.7776131698614911	1.07063e+16	1.76431e+16	0.9361099215156746	1.58881e+16	206459243355135	169080627462582	1.80883e+16	189347061046512	1.31527e+16	2483531904984790	23024616297748	156259397605032	191903068264777	12706247492778	108484389652418	116188367534488	135006265967379	0.486223151198535	0.496553698712148	150537473150787	0.700376888076681	100612760145364	176860229963258	122093307341053	230338446176961	0.448348391057404	235998137348962	0.0	19275678530732	0.870484313663286	196837218984058	234811266971354	178107219738916	16585598374389	172305271181274	210452990478496	11959971578028	212596196874015	189347061046512	136147674767849	126905792749677	230739911310025	265966469686934	Vitvi00g04796	Un	11884550
Vitvi00g04797	0.7614175914776297	121626133838828	0.8339789062779933	143570805005517	0.8725188799312559	1.28553e+16	0.9782876641422004	1530418723913960	3030054345280220	236936586047628	209982031351764	227910706096945	1716281478278020	0.572309986728273	0.868014925814522	0.843927861890094	10554730016981	115060323798514	14427077754816	107610672991234	0.614747667036029	0.811082321885611	15888367267816	150151554542855	121677187795536	103703240791229	0.651982817866226	0.928541414015252	22674455277787	0.968654183487468	0.620478416079186	0.847682234370361	118033377364285	0.90684698441339	137683239269125	168400505513668	155822342294283	450188526761762	226234419372626	250842945254922	233732393515336	209982031351764	24653736718399	2092840450099	160013504421371	183242791234234	Vitvi00g04797	Un	11908592
Vitvi00g04798	263677208599606	2.01416e+16	24417699095	2.20928e+16	2.34139e+16	2.46177e+16	2.37193e+16	2456666644245650	2680707289929810	2429702983752780	199224674021821	239138111177757	2.41161e+16	291512990754385	248573249723485	250945385320948	200597996181205	225557016672709	178092832139685	226648619973509	261206972411064	244675380465427	244880941411086	226367670878057	191535186101085	206346005785988	246949573655192	249121430075028	145754087344706	22986648731809	362910474411982	225954751587762	269146970536512	216476676387723	244080075889454	247253252959677	285772720653544	250368737332419	258285857411333	240652220154513	22997281755999	199224674021821	249297745327629	228978477027885	257538739579185	224782432251567	Vitvi00g04798	Un	11915217
Vitvi00g04799	332213838260056	500414121798729	330302872368348	4.86884e+16	2628991203346590	4390681607675800	2.50297e+16	4292639547950950	419769489648305	2.86512e+16	185902192734466	1606505259791100	155979000634643	255704046605412	188759222159157	552178246015599	363231538487293	363800250814699	774210576094195	627847175947717	184494508470965	178566932686362	326005128935159	40835352524422	726292600267418	187062220713386	20016099761838	401474142672213	580908330746948	230058538534804	50623761302099	483983306042675	131582983149652	135324514456446	354137402572694	504390507017497	11163294957383	72790602972278	363568147265233	238401388252407	257566425890127	185902192734466	130448151209527	190852900748694	170834925172725	141123076096561	Vitvi00g04799	Un	11920649
Vitvi00g04800	0.20021696843869682	0.5430591913050861	0.3349638468832723	0.6629864761363172	0.2189207153702207	0.556456038181229	0.5820035400515013	0.6762961827273225	0.49774148062123147	1.08675e+16	154056045144111	1582570053388930	0.864161058246631	0.179633676037385	0.0632468574329744	0.357770371845731	0.651437054198261	0.29445300147521	0.683287518241787	0.259561539264695	0.545304200344804	0.200025801040318	113839188135221	0.291749636435496	0.558817910621246	0.0215891747960951	0.044711472231495	0.590461499083072	0.861989609710619	0.584804182990788	0.22257432184228	0.773409480663666	0.371907426734314	0.600693712756524	0.713395389031225	0.63919697642342	0.579768840267637	0.415714120974826	12388199157514	117918501501447	0.842241970541497	154056045144111	141656187736211	174857822941576	109198271186158	0.636339404631682	Vitvi00g04800	Un	11924458
Vitvi00g04801	0.0	0.0	0.0	0.0	0.0	0.0	0.0	0.0	0.0	0.0	0.0	0.0	0.0	0.0	0.0	0.0	0.0	0.0	0.0	0.0	0.0	0.0	0.0	0.0	0.0	0.0	0.0	0.0	0.0	0.0	0.0	0.0	0.0	0.0	0.0	0.0	0.0	0.0	0.0	0.0	0.0	0.0	0.0	0.0	0.0	0.0	Vitvi00g04801	Un	11935220
Vitvi00g04802	0.0	0.0	0.0	0.0	0.0	0.0	0.0	0.0	0.0	0.0	0.0	0.0	0.0	0.0	0.0	0.0	0.0	0.0	0.0	0.0	0.0	0.0	0.0	0.0	0.0	0.0	0.0	0.0	0.0	0.0	0.0	0.0	0.0	0.0	0.0	0.0	0.0	0.0	0.0	0.0	0.0	0.0	0.0	0.0	0.0	0.0	Vitvi00g04802	Un	11938456
Vitvi00g04803	0.05049119768799929	0.12351344280687067	0.05432360428213733	0.06983045850677756	0.10393109179474334	0.0	0.09987654388118133	0.0	0.0452962841991375	0.0232227160912576	0.0	0.0	0.0	0.0	0.0735081469869968	0.0779654460770011	0.126187905287175	0.0	0.244352423133437	0.0	0.162970812846412	0.0	0.13455119281619	0.0	0.0749401827041427	0.0	0.31179327538423	0.0	0.0	0.0	0.0	0.299629631643544	0.0	0.0	0.0	0.0	0.0	0.090592568398275	0.0696681482737728	0.0	0.0	0.0	0.0	0.0	0.0	0.0	Vitvi00g04803	Un	11953070
Vitvi00g04804	0.0	0.0	0.0	0.0	0.0	0.0	0.0	0.08757682425744939	0.0	0.0258538612641587	0.0	0.0394627003316423	0.1324634200965095	0.0	0.0	0.0	0.0	0.0	0.0	0.0	0.0	0.0	0.0	0.0	0.0	0.0	0.0	0.0	0.0	0.0	0.0	0.0	0.0	0.0	0.0865387263787878	0.088614922136111	0.0	0.0	0.0775615837924761	0.0	0.0	0.0	0.0	0.0789254006632846	0.264926840193019	0.0	Vitvi00g04804	Un	11955063
Vitvi00g04805	0.0	0.0	0.0	0.0	0.0	0.0	0.0	0.0	0.0	0.0	0.0	0.0	0.0	0.0	0.0	0.0	0.0	0.0	0.0	0.0	0.0	0.0	0.0	0.0	0.0	0.0	0.0	0.0	0.0	0.0	0.0	0.0	0.0	0.0	0.0	0.0	0.0	0.0	0.0	0.0	0.0	0.0	0.0	0.0	0.0	0.0	Vitvi00g04805	Un	11964028
Vitvi00g04806	0.0	0.0	0.0	0.0	0.0	0.0	0.0	0.0	0.0	0.0	0.0	0.0	0.0	0.0	0.0	0.0	0.0	0.0	0.0	0.0	0.0	0.0	0.0	0.0	0.0	0.0	0.0	0.0	0.0	0.0	0.0	0.0	0.0	0.0	0.0	0.0	0.0	0.0	0.0	0.0	0.0	0.0	0.0	0.0	0.0	0.0	Vitvi00g04806	Un	11965171
Vitvi00g04807	0.0	0.0	0.0	0.0	0.0	0.0	0.0	0.0	0.0	0.0	0.0	0.0	0.0	0.0	0.0	0.0	0.0	0.0	0.0	0.0	0.0	0.0	0.0	0.0	0.0	0.0	0.0	0.0	0.0	0.0	0.0	0.0	0.0	0.0	0.0	0.0	0.0	0.0	0.0	0.0	0.0	0.0	0.0	0.0	0.0	0.0	Vitvi00g04807	Un	11975567
Vitvi00g04808	0.025151268073464735	0.0177353647978244	0.030540135740704032	0.0	0.0	0.0281611862542275	0.023549584360803	0.0	0.0284115575952051	0.03916667042256867	0.0	0.0298915230124007	0.0	0.0754538042203942	0.0	0.0	0.0532060943934732	0.0	0.0	0.0	0.0916204072221121	0.0	0.0	0.0	0.0	0.0	0.0	0.0	0.0844835587626825	0.0	0.0	0.0	0.0	0.070648753082409	0.0	0.0	0.0568231151904102	0.0	0.117500011267706	0.0	0.0	0.0	0.0	0.0597830460248014	0.0	0.0	Vitvi00g04808	Un	11977748
Vitvi00g04809	0.0307645207760394	0.07668326788793149	0.022735434384746334	0.0	0.06412701814542957	0.0	0.06270027476985267	0.297472332456417	0.7379266224006156	0.4058737206820224	0.461933651345356	0.356906201339229	0.09954201429254014	0.0	0.0922935623281182	0.0	0.158435925527231	0.0716138781365635	0.0	0.0	0.068206303154239	0.0	0.0	0.0	0.0	0.0945126096629053	0.0978684447733834	0.0	0.0	0.0	0.0	0.188100824309558	0.0	0.0	0.195192905054377	0.399751759858457	0.338413219356221	113744002544501	0.262416691831211	0.412976796369513	0.542227673845343	0.461933651345356	0.179750524856899	0.534061877821559	0.0995928677021903	0.09949116088289	Vitvi00g04809	Un	11979215
Vitvi00g04810	0.07170787067753766	0.28885803243876335	0.12088327005944433	0.22794869559833833	0.06032719765717367	0.36203652478445464	0.0	0.0	0.0	0.0	0.0	0.0	0.0	0.215123612032613	0.0	0.0	0.151693971249477	0.27426591626769	0.440614209799123	0.362649810178333	0.0	0.0	0.323495421026159	0.0	0.360350665768856	0.180981592971521	0.0	0.0	0.240868018599988	0.845241555753376	0.0	0.0	0.0	0.0	0.0	0.0	0.0	0.0	0.0	0.0	0.0	0.0	0.0	0.0	0.0	0.0	Vitvi00g04810	Un	12005629
Vitvi00g04811	1.30216e+16	1.24848e+16	1.1978e+16	1.32334e+16	1.50318e+16	1451296397496950	150771627892127	2.50578e+16	1793281359414520	1952678086159580	207738994750138	2.21825e+16	1839704904778100	165536601524023	13756690283923	875451120855159	141017969676682	115282530009742	11824306254767	131463416203921	10108303224562	126792380003285	148205804402615	122173788543913	126622904290198	136044491448529	170883861773084	144025108084703	974945598314338	142864487562353	1950298718553	128169646848153	175421811254243	148723425573985	256860316540799	244296245042838	26662050957166	920357623112444	205628726343447	190822638007017	189352061497411	207738994750138	251083698443643	192565528817048	165412128849221	2025288521064	Vitvi00g04811	Un	12008295
Vitvi00g04812	0.18483705630400374	0.11821651394449563	0.06347609660460664	0.16164154304057496	0.03250871564306653	0.13512906408538158	0.0793309184308606	161671242788664	1.14315e+16	214941245086314	285543351534281	209648229262287	250126284323627	0.50812817807238	0.0463829908396313	0.0	0.119435178852543	0.215941335656087	0.0192730273248569	0.0475882952397812	0.102833142028727	0.0400068525453117	0.31837729896246	0.0246875520110789	0.141859778148186	0.0237490968906323	0.0737770500385673	0.0	0.0948228681878037	0.310564324068341	0.0	0.0708988681669345	0.0613673213215393	0.105726565804108	129977220629508	19336526494782	174324538774936	0.543049542162205	219799928011252	217922609159157	207101198088533	285543351534281	108402363990014	31089409453456	245251491800833	255001076846421	Vitvi00g04812	Un	12021405
Vitvi00g04813	1.13815e+16	340390472462218	2.49781e+16	4184184588291950	5417408702894690	1.95123e+16	551277846517294	0.618758406185274	0.211508262097638	0.8557539436194049	0.692900477018033	0.558476829709598	1.61711e+16	0.561711653640712	138440343492177	146834923445019	594134720727118	19693816487555	230098531783986	260402710919719	170515757885597	318424911555092	29563887088224	442112910598405	517503595006941	472563048314527	587210668640301	565448893913581	408806553790536	176561569424039	0.0	611327679006064	1221096051111	920396255434718	0.487982262635942	0.749534549734606	0.423016524195276	0.0	0.437361153052018	0.774331493192837	135556918461336	0.692900477018033	0.449376312142247	0.667577347276949	0.746946507766427	248727902207225	Vitvi00g04813	Un	12025552
Vitvi00g04814	457586328447941	1.03067e+16	5350371571445470	5414056713656890	4014166777879110	4754893754359360	364141012164233	246891389567252	2020183294221120	3.62608e+16	280905598791095	1.24862e+16	2179657805525170	300591641678003	381646352329786	690520991336034	151263488358093	101033633479152	569027450222561	725544654012191	2405654746386	639001342782853	277375465731214	728888852608181	617952695757674	218400760166984	35708756876775	628761704429001	59663659201862	311368713646446	518462820642743	388911163775168	306924142576548	396587730140983	189917421133988	303865358000516	0.7202713790352	332009520940705	0.957466308032797	728290161165155	263786435924761	280905598791095	0.765154261215177	173209257671857	314928797869088	121002763235947	Vitvi00g04814	Un	12028762
Vitvi00g04815	0.0	0.0	0.060441635029721996	0.0	0.0	0.0	0.0	0.8499581066435731	1.11424e+16	0.11166667737498333	15921968408074	0.599871052938425	0.2858698622565675	0.0	0.0	0.0	0.0	0.0	0.0	0.181324905089166	0.0	0.0	0.0	0.0	0.0	0.0	0.0	0.0	0.0	0.0	0.0	0.0	0.0	0.0	0.934434119941166	0.76548209334598	0.486018985245636	174246131557533	0.33500003212495	0.0	0.0	15921968408074	0.6884062654094	0.51133584046745	0.190709746663769	0.381029977849366	Vitvi00g04815	Un	12035554
Vitvi00g04816	3.59086e+16	4035068860954380	4492605026384910	3.53552e+16	3.30783e+16	4219474145937120	5049872728282180	413694193415208	5868715485128860	4001066775261160	322979736801932	2.73116e+16	2.45459e+16	413783428554754	345700742130755	317774539524942	29672392988915	549895235356133	363901493041033	212810455082684	583341307208162	55162974562463	41657982598964	368001497839135	276074434919099	430715268544708	232168842398824	329463864199358	274840155327386	473960652257361	51704143619639	827861084562414	18803467515374	4990660587685	359470864452743	467917522377673	385556332572897	788186764452876	464159004048269	438280576956316	297880451573765	322979736801932	173932010757485	372299783036301	242476970382442	248440355499471	Vitvi00g04816	Un	12046252
Vitvi00g04817	262956208503106	0.576199064970966	0.6781279923138586	0.768702003515174	0.7012929787532016	1924112670060060	115513288592513	0.9259230414574255	0.092857285798963	0.3244811929061953	0.405600279230068	0.9831131354423734	0.491724158521726	357577418537136	151946718467024	279344488505158	0.521679266979908	0.786005979547649	0.420911948385341	0.0	0.374302883163506	166008109377807	0.927090535867651	0.862659337752986	0.516356136924885	155600028103564	0.429666342907537	0.118212312316428	0.138058498465847	135650961874566	42777698929687	123871274545319	107218189853649	115450401378571	0.535590288258961	131625579465589	0.185714571597926	0.0	0.384024427070065	0.113316803881879	0.476102347766642	0.405600279230068	128236654928397	0.683859721600777	0.655855470233936	0.327592846809516	Vitvi00g04817	Un	12057345
Vitvi00g04818	0.0	0.05508759856658733	0.323567495123052	0.0	0.08284965478587267	0.06790829593232267	0.24274186956520036	0.0	0.0	0.0	0.0	0.0	0.114914847348681	0.0	0.0	0.0	0.0	0.165262795699762	0.0	0.0	0.786995805625834	0.183706679743322	0.0	0.0	0.0	0.0	0.0	0.248548964357618	0.0	0.203724887796968	0.0	0.0	0.0	0.728225608695601	0.0	0.0	0.0	0.0	0.0	0.0	0.0	0.0	0.0	0.0	0.229829694697362	0.0	Vitvi00g04818	Un	12061074
Vitvi00g04819	0.0	0.0	0.0	0.094730746344109	0.0	0.0	0.0	0.0	0.0	0.0	0.0	0.0	0.0	0.0	0.0	0.0	0.0	0.0	0.0	0.0	0.0	0.0	0.284192239032327	0.0	0.0	0.0	0.0	0.0	0.0	0.0	0.0	0.0	0.0	0.0	0.0	0.0	0.0	0.0	0.0	0.0	0.0	0.0	0.0	0.0	0.0	0.0	Vitvi00g04819	Un	12061506
Vitvi00g04820	0.0	0.0	0.0	0.0	0.0	0.0	0.0	0.0	0.0	0.0	0.0	0.0	0.0	0.0	0.0	0.0	0.0	0.0	0.0	0.0	0.0	0.0	0.0	0.0	0.0	0.0	0.0	0.0	0.0	0.0	0.0	0.0	0.0	0.0	0.0	0.0	0.0	0.0	0.0	0.0	0.0	0.0	0.0	0.0	0.0	0.0	Vitvi00g04820	Un	12064767
Vitvi00g04821	0.2346585587248773	0.9987433343635717	0.364707974930216	0.3097594994030321	0.4925102495445637	0.9082263619537944	0.634782243597446	0.3401496309388205	0.5726988585092025	0.389299743760031	0.639600440324338	0.9286150880558335	0.7876857571908344	0.333323398863719	0.273838042072439	0.0968142352384739	101851666410363	0.991576774198572	0.986136564788513	0.655559272245448	0.202370350018072	0.236194302527128	0.0835400263089532	0.19433534531798	0.651403126582163	0.373896038226878	0.677550771508039	0.426083938898774	0.746426167529635	113503866058311	0.843214257748638	0.465084455710446	112716558564092	0.312096689440972	0.482619820189393	0.197679441688248	0.920409580117194	0.224988136901211	0.432554986534963	0.306328942362002	0.429015302383128	0.639600440324338	0.888876221819829	0.968353954291838	0.984984405845838	0.590387108535831	Vitvi00g04821	Un	12076319
Vitvi00g04822	2.49337e+16	2977847958475330	2.70163e+16	253800592177524	270005691172654	2.44586e+16	2.61285e+16	255277418438098	3498716708840730	195731459958851	11762408097672	1.72145e+16	1660488417707890	203860229418873	263374312009508	280777024343646	324600432787498	336410559246394	232343395508708	274375539310534	263509229747109	272602790136188	354766645058688	205600475497795	201034655976089	351310285673824	219129834882844	239576952961294	215371257606721	277761493362207	240624556479489	227097336666418	233497391236835	323261123859998	359916673710022	150638163166174	273619468820944	426123872947203	208653272041402	203970246987382	174570860847769	11762408097672	177558445285473	166731513075999	134086007247827	198011676293752	Vitvi00g04822	Un	12092067
Vitvi00g04823	2.27415e+16	391999164816607	3.73435e+16	4217439877273020	3.8356e+16	4282720273133350	3666944447959210	0.0	0.0	0.039894429501366666	0.126407519455993	0.040793163308827304	0.0	169082798443877	298862768552369	214299618000838	462461620457865	395206993027286	31832888096467	518246181437279	286189961207989	315869981943797	281227902755258	53770489126833	44629916915832	258632479145113	410650704082913	481395679953454	395845431243123	394579318155411	494391332541473	454682904707733	237618691027005	407781738653027	0.0	0.0	0.0	0.0	0.1196832885041	0.0	0.0	0.126407519455993	0.0409904068508131	0.0405959197668415	0.0	0.0	Vitvi00g04823	Un	12093695
Vitvi00g04824	0.15713097832080533	0.570382008821045	0.07440687616826067	0.24086611196048766	0.47848841943643056	0.40568297722892005	0.48377210820570765	0.0798516429767905	0.0	0.23377134730886365	0.453534857684531	0.07282661970294	0.244372006053221	0.0	0.151025829264193	0.320367105698223	0.648146968065947	0.937490768333195	0.125508290063993	0.0	0.223220628504782	0.0	0.414662312406259	0.0	0.307936023475204	0.618627990520835	0.64059345669851	0.176243811089947	0.20583267043999	101121626124677	0.0	0.307801348870186	0.799262869818108	0.344252105928829	0.159703285953581	0.0	0.0	0.0	0.0	0.168945053060255	0.532368988866336	0.453534857684531	0.0	0.14565323940588	0.325940294298077	0.162803717808365	Vitvi00g04824	Un	12099397
Vitvi00g04825	0.07286612402070657	0.0	0.0	0.0	0.0	0.0	0.0	0.0359250745498853	0.0	0.0	0.0	0.0	0.0	0.0827060103520067	0.135892361710113	0.0	0.0	0.0	0.0	0.0	0.0	0.0	0.0	0.0	0.0	0.0	0.0	0.0	0.0	0.0	0.0	0.0	0.0	0.0	0.0718501490997706	0.0	0.0	0.0	0.0	0.0	0.0	0.0	0.0	0.0	0.0	0.0	Vitvi00g04825	Un	12108678
Vitvi00g04826	0.0	0.0	0.0	0.0	0.0	0.0	0.0	0.0	0.0	0.0	0.0	0.0	0.0	0.0	0.0	0.0	0.0	0.0	0.0	0.0	0.0	0.0	0.0	0.0	0.0	0.0	0.0	0.0	0.0	0.0	0.0	0.0	0.0	0.0	0.0	0.0	0.0	0.0	0.0	0.0	0.0	0.0	0.0	0.0	0.0	0.0	Vitvi00g04826	Un	12122522
Vitvi00g04827	0.0	0.0	0.0	0.0	0.0	0.0	0.0	0.0	0.0	0.0	0.0	0.0	0.0471273919971584	0.0	0.0	0.0	0.0	0.0	0.0	0.0	0.0	0.0	0.0	0.0	0.0	0.0	0.0	0.0	0.0	0.0	0.0	0.0	0.0	0.0	0.0	0.0	0.0	0.0	0.0	0.0	0.0	0.0	0.0	0.0	0.0	0.0942547839943168	Vitvi00g04827	Un	12127414
Vitvi00g04828	0.7578576693936467	0.15332508921990132	0.0	0.0	0.0	0.0	1.3389e+16	0.0	0.0	0.0	0.0	0.0	0.0	0.0	0.0	227357300818094	0.459975267659704	0.0	0.0	0.0	0.0	0.0	0.0	0.0	0.0	0.0	0.0	0.0	0.0	0.0	0.0	218439666940132	0.0	18323095960728	0.0	0.0	0.0	0.0	0.0	0.0	0.0	0.0	0.0	0.0	0.0	0.0	Vitvi00g04828	Un	12131327
Vitvi00g04829	0.0	0.040974808326008	0.0	0.043690473529395	0.0	0.0	0.0	0.0	0.0	0.0	0.0	0.0	0.0	0.0	0.0	0.0	0.122924424978024	0.0	0.0	0.0	0.0	0.0	0.131071420588185	0.0	0.0	0.0	0.0	0.0	0.0	0.0	0.0	0.0	0.0	0.0	0.0	0.0	0.0	0.0	0.0	0.0	0.0	0.0	0.0	0.0	0.0	0.0	Vitvi00g04829	Un	12131713
Vitvi00g04830	0.0	0.0	0.0	0.0	0.0	0.0	0.0	0.0	0.0	0.0	0.0	0.0	0.0	0.0	0.0	0.0	0.0	0.0	0.0	0.0	0.0	0.0	0.0	0.0	0.0	0.0	0.0	0.0	0.0	0.0	0.0	0.0	0.0	0.0	0.0	0.0	0.0	0.0	0.0	0.0	0.0	0.0	0.0	0.0	0.0	0.0	Vitvi00g04830	Un	12132067
Vitvi00g04831	3226887164632050	3926283650295210	3.31037e+16	3713573874740230	206231802975871	238059420677236	227350542983757	0.0	0.0	0.0	0.0	0.0	0.0	173949415320995	339402132432435	454714601636187	122660071375921	60987302671138	445351997001264	183274635251415	409237818925434	400599082278986	294276479772184	437359008333906	38243667431598	182927631605623	227307355602697	208460421719293	389532795671379	324645466360329	0.0	345862805988543	173316858867368	16287196409536	0.0	0.0	0.0	0.0	0.0	0.0	0.0	0.0	0.0	0.0	0.0	0.0	Vitvi00g04831	Un	12135650
Vitvi00g04832	0.0	0.0	0.0	0.0	0.0	0.0	0.0	0.0	0.0	0.0	0.0	0.0	0.0	0.0	0.0	0.0	0.0	0.0	0.0	0.0	0.0	0.0	0.0	0.0	0.0	0.0	0.0	0.0	0.0	0.0	0.0	0.0	0.0	0.0	0.0	0.0	0.0	0.0	0.0	0.0	0.0	0.0	0.0	0.0	0.0	0.0	Vitvi00g04832	Un	12148910
Vitvi00g04833	0.0	0.0	0.0	0.0	0.0	0.0	0.0	0.0	0.0	0.0	0.0	0.0	0.0	0.0	0.0	0.0	0.0	0.0	0.0	0.0	0.0	0.0	0.0	0.0	0.0	0.0	0.0	0.0	0.0	0.0	0.0	0.0	0.0	0.0	0.0	0.0	0.0	0.0	0.0	0.0	0.0	0.0	0.0	0.0	0.0	0.0	Vitvi00g04833	Un	12149290
Vitvi00g04834	0.0	0.0	0.0	0.0	0.0	0.0	0.0	0.0	0.0	0.0	0.0	0.0	0.0	0.0	0.0	0.0	0.0	0.0	0.0	0.0	0.0	0.0	0.0	0.0	0.0	0.0	0.0	0.0	0.0	0.0	0.0	0.0	0.0	0.0	0.0	0.0	0.0	0.0	0.0	0.0	0.0	0.0	0.0	0.0	0.0	0.0	Vitvi00g04834	Un	12156866
Vitvi00g04835	0.0	0.0	0.04928759607251257	0.014647673206386802	0.09833681930244466	0.01530880659746	0.014116717353884367	0.0	0.0	0.07341840480743833	0.0961249216672416	0.0467559168702916	0.051758407395723	0.0	0.0	0.0	0.0	0.0	0.0	0.0	0.106449143651124	0.0414136445664137	0.0439430196191604	0.0	0.0	0.295010457907334	0.0	0.0	0.0	0.04592641979238	0.0	0.0	0.0423501520616531	0.0	0.0	0.0	0.0	0.0	0.0	0.107421710038313	0.112833504384002	0.0961249216672416	0.0935118337405832	0.0	0.0	0.103516814791446	Vitvi00g04835	Un	12161145
Vitvi00g04836	0.0	0.0	0.0	0.0	0.0	0.0	0.024367909686081865	0.0	0.0	0.0	0.0	0.0	0.0	0.0	0.0	0.0	0.0	0.0	0.0	0.0	0.0	0.0	0.0	0.0	0.0	0.0	0.0	0.0	0.0	0.0	0.0	0.0	0.0	0.0731037290582456	0.0	0.0	0.0	0.0	0.0	0.0	0.0	0.0	0.0	0.0	0.0	0.0	Vitvi00g04836	Un	12174117
Vitvi00g04837	507230814821328	2.44513e+16	1.15453e+16	2922373075404310	0.7804412136283646	5094878012768300	1591070316850220	0.2382626383262325	0.151277432493675	0.3524166598451394	0.110129877141939	0.3188305593058105	0.533815546639834	575847443599883	374063974468929	571781026395172	236080021480974	204882088443678	292575616573016	259618837617734	0.487833161632967	0.379579364767659	47324595036211	257655206176554	14581076608263	0.450656152035045	0.349993113759119	154067437509093	749721647297977	778741756532514	0.0	145746996319327	281418162772601	0.501559359631407	0.0	0.476525276652465	0.30255486498735	0.0	0.417086132711858	0.123072555209458	0.517091291614102	0.110129877141939	0.107136074418019	0.530525044193602	0.237439949488666	0.830191143791002	Vitvi00g04837	Un	12176636
Vitvi00g04838	0.24728003240329133	0.5068074119973803	0.1206643608066597	0.2759644792781335	0.20769122784525815	0.14654753235209667	0.365150579480211	0.11506857815056451	0.1894673386264885	0.09205950013449675	0.0538175127780997	0.0261772609014901	0.20305341958699	0.130884268809486	0.268816200955684	0.342139627444704	0.507610246834819	0.208584111077369	0.804227878079953	0.110320654229007	0.158927308320557	0.0927451198704151	0.0984096102798025	0.400620113163603	0.328863714390995	0.275279445620113	0.285053722640923	0.0627405152747385	0.43964259705629	0.0	0.0	0.328719887142917	0.521633264552271	0.245098586745445	0.113704604886045	0.116432551415084	0.246417392735112	0.132517284517865	0.152864092328861	0.0601422518984728	0.0631721561761564	0.0538175127780997	0.0523545218029802	0.0	0.40610683917398	0.0	Vitvi00g04838	Un	12195899
Vitvi00g04839	0.2729174829739987	0.08402252641174013	0.10124189002483532	0.2365320512236	0.15213118300089234	0.10937898780844257	0.175746748604929	0.2149784032962075	0.1579462436211825	0.30079224100536234	0.179456238652153	0.1303033417922255	0.26577668120917736	0.272773644753583	0.403369346146272	0.142609458022141	0.0384691545794537	0.139106094222102	0.0744923304336647	0.0	0.033121765920224	0.270603904154282	0.0	0.572520315882827	0.137075837787973	0.0	0.142578129975613	0.313815419027064	0.183250309114739	0.0857403304757022	0.0591463238348865	0.0	0.118595659640277	0.40864458617451	0.284363764557635	0.14559304203478	0.205421693404181	0.110470793838184	0.042477522059009	0.701912001023723	0.157987199933355	0.179456238652153	0.13093338591195	0.129673297672501	0.0967268858978107	0.434826476520544	Vitvi00g04839	Un	12214287
Vitvi00g04840	0.0	0.0	0.0	0.0	0.0	0.0	0.0	0.0	0.0	0.0	0.0	0.0	0.0	0.0	0.0	0.0	0.0	0.0	0.0	0.0	0.0	0.0	0.0	0.0	0.0	0.0	0.0	0.0	0.0	0.0	0.0	0.0	0.0	0.0	0.0	0.0	0.0	0.0	0.0	0.0	0.0	0.0	0.0	0.0	0.0	0.0	Vitvi00g04840	Un	12226488
Vitvi00g04841	0.0	0.0	0.0	0.0	0.0	0.0	0.0	0.0	0.0	0.0	0.0	0.0	0.0	0.0	0.0	0.0	0.0	0.0	0.0	0.0	0.0	0.0	0.0	0.0	0.0	0.0	0.0	0.0	0.0	0.0	0.0	0.0	0.0	0.0	0.0	0.0	0.0	0.0	0.0	0.0	0.0	0.0	0.0	0.0	0.0	0.0	Vitvi00g04841	Un	12228641
Vitvi00g04842	1.16088e+16	338107305315842	188371053564872	285375287197533	2.88951e+16	2.9315e+16	2728522808662270	0.9281376092779116	251929069977286	0.9002636157311216	0.115483412836339	1007312548440470	0.621946889042188	0.982995393871247	115366952910148	134598679824601	297067360363559	295407247313325	421847308270642	13020135545986	196093121568437	238818683666319	158377966544057	368427425498671	329320469549871	25990967657299	256904667530131	350039791470312	393083224798592	242772157958053	243595230016273	246882331906295	2035160085185	368158502173887	0.731973393953913	112430182460191	105754131048819	398104008905753	0.984062594367041	0.90338674205831	0.813341510768014	0.115483412836339	123578485839118	0.778840238489774	0.248982169255476	0.9949116088289	Vitvi00g04842	Un	12230413
Vitvi00g04843	0.0	0.10714899967899434	0.03247919197820903	0.04022297563023667	0.153863644602335	0.08407693782097066	0.20035836853000666	0.0	0.0	0.0	0.0	0.0	0.2842604596654	0.0	0.0	0.0	0.0	0.102305540195091	0.219141458841892	0.0	0.0974375759346271	0.0	0.12066892689071	0.0	0.0	0.0	0.0	0.461590933807005	0.0	0.252230813462912	0.0	0.0	0.0	0.60107510559002	0.0	0.0	0.0	0.0	0.0	0.0	0.0	0.0	0.0	0.0	0.0	0.5685209193308	Vitvi00g04843	Un	12249837
Vitvi00g04844	0.0	0.0	0.0	0.0	0.0	0.0	0.0	0.0	0.0	0.0	0.0	0.0	0.0	0.0	0.0	0.0	0.0	0.0	0.0	0.0	0.0	0.0	0.0	0.0	0.0	0.0	0.0	0.0	0.0	0.0	0.0	0.0	0.0	0.0	0.0	0.0	0.0	0.0	0.0	0.0	0.0	0.0	0.0	0.0	0.0	0.0	Vitvi00g04844	Un	12255829
Vitvi00g04845	0.0	0.0	0.0	0.0	0.0	0.0	0.0	0.0	0.0	0.0	0.0	0.0	0.0	0.0	0.0	0.0	0.0	0.0	0.0	0.0	0.0	0.0	0.0	0.0	0.0	0.0	0.0	0.0	0.0	0.0	0.0	0.0	0.0	0.0	0.0	0.0	0.0	0.0	0.0	0.0	0.0	0.0	0.0	0.0	0.0	0.0	Vitvi00g04845	Un	12267674
Vitvi00g04846	0.016314991493890967	0.0	0.0	0.0	0.0	0.06289331596777467	0.0	0.02498448499115355	0.0211508262097638	0.03178607161713034	0.0	0.02246881560711235	0.049745580441445	0.0	0.0	0.0489449744816729	0.0	0.0	0.0	0.0	0.0	0.0	0.0	0.0	0.0	0.0	0.0	0.0	0.188679947903324	0.0	0.0	0.0	0.0	0.0	0.0	0.0499689699823071	0.0423016524195276	0.0	0.0437361153052018	0.0516220995461892	0.0	0.0	0.0449376312142247	0.0	0.0	0.09949116088289	Vitvi00g04846	Un	12271250
Vitvi00g04847	0.0	0.03452047380626077	0.0	0.0187014573040953	0.0	0.0	0.0	0.099569165278398	0.0280970385074353	0.04337662702128536	0.0	0.0	0.2646009769209485	0.0	0.0	0.0	0.0526170970385639	0.0	0.0509443243802184	0.0	0.0	0.0	0.0561043719122859	0.0	0.0	0.0	0.0	0.0	0.0	0.0	0.0	0.0	0.0	0.0	0.0	0.199138330556796	0.0561940770148706	0.0	0.0580996365677958	0.0	0.0720302444960603	0.0	0.0	0.0	0.529201953841897	0.0	Vitvi00g04847	Un	12276374
Vitvi00g04848	0.19452426294743633	0.021314250070928003	0.0723941015258655	0.011363441545761932	0.0522131763205906	0.023752677500991734	0.0660566698650592	0.140222947172579	0.0	0.0	0.0745722486476807	0.0	0.0200766916579823	0.0	0.148994091650774	0.434578697191535	0.063942750212784	0.0	0.0	0.0382164598169992	0.0825816226531144	0.0963842221074829	0.0340903246372858	0.0	0.0	0.0381441025545358	0.118495426407236	0.0	0.0	0.0712580325029752	0.0	0.0379575654436328	0.0328546022720448	0.1273578418795	0.078777405627327	0.201668488717831	0.0	0.0	0.0	0.0	0.0	0.0745722486476807	0.0	0.0	0.0	0.0401533833159646	Vitvi00g04848	Un	12278277
Vitvi00g04849	4716547201254860	219611174795972	1.66943e+16	3.47928e+16	1.89538e+16	2.43206e+16	224385661115979	3837666957065650	2819560148185110	2432604693822860	138915640428797	204374494428655	2.53779e+16	337843038170346	705945189817253	371175932388861	269302711186723	234088947904021	155441865297172	278573007939651	10255717738204	119698468568833	55773587056096	147727800635787	338319541529961	117397018782253	134361763163459	316854793545486	197360139211225	150055958517766	382202685352409	129120057365036	303352190905541	24068473507736	414725845484784	352807545928347	370574766232084	193337263404939	200148324278042	18223976062553	347393323243287	138915640428797	146890562080395	261858426776915	221371071551116	286187649222453	Vitvi00g04849	Un	12280296
Vitvi00g04850	0.0	0.0	0.0	0.0	0.0	0.0	0.0	0.0	0.0	0.0	0.0	0.0	0.0	0.0	0.0	0.0	0.0	0.0	0.0	0.0	0.0	0.0	0.0	0.0	0.0	0.0	0.0	0.0	0.0	0.0	0.0	0.0	0.0	0.0	0.0	0.0	0.0	0.0	0.0	0.0	0.0	0.0	0.0	0.0	0.0	0.0	Vitvi00g04850	Un	12285924
Vitvi00g04851	1.57925e+16	2.03224e+16	1.90568e+16	16063771994998	1.97945e+16	2.27385e+16	2.12643e+16	1.41789e+16	1593754756479920	1.91358e+16	228379997225144	2696663510846620	2000791436075470	156380524373574	170558503182362	146834923445019	215789730568089	195076204043999	198805131461364	270440051776989	140777809710349	160486155423766	126702373235246	202782454994468	152428331620226	176927605288959	185558571290335	231349376024071	181132749987191	166320998397444	334699846042359	207663310037752	229566057608868	200698977756508	176844771979265	106733719882208	200002212639526	118748738656459	205734686395669	179644906420738	188695230498179	228379997225144	325707951040701	213624751128624	199584106875189	200574180339906	Vitvi00g04851	Un	12288664
Vitvi00g04852	0.0	0.0	0.0	0.0	0.0	0.0	0.0	0.0	0.0	0.0	0.0	0.0	0.0	0.0	0.0	0.0	0.0	0.0	0.0	0.0	0.0	0.0	0.0	0.0	0.0	0.0	0.0	0.0	0.0	0.0	0.0	0.0	0.0	0.0	0.0	0.0	0.0	0.0	0.0	0.0	0.0	0.0	0.0	0.0	0.0	0.0	Vitvi00g04852	Un	12301208
Vitvi00g04853	0.0	0.0	0.0	0.0	0.0	0.0	0.0	0.0	0.0	0.0	0.0	0.0	0.0	0.0	0.0	0.0	0.0	0.0	0.0	0.0	0.0	0.0	0.0	0.0	0.0	0.0	0.0	0.0	0.0	0.0	0.0	0.0	0.0	0.0	0.0	0.0	0.0	0.0	0.0	0.0	0.0	0.0	0.0	0.0	0.0	0.0	Vitvi00g04853	Un	12302003
Vitvi00g04854	1.17618e+16	0.507201419358253	0.23563933377155732	0.26313914850034065	0.14141290850976498	0.0773737650533381	0.5238368667180593	0.3742046186761065	0.153406958433946	0.4299962309847693	0.601070293316848	0.0969861553366496	0.3236459450407265	109635286614211	190146977808533	0.530728638957899	0.773090961909984	0.0	0.748513296164775	0.102677958303504	0.0	0.604240043011168	0.274776231112581	0.106533231469495	0.408107982918946	0.307450657939571	0.0	0.116788067589724	0.136395143062644	0.0957261520973703	0.0	0.305947123876992	0.353088014779084	0.912475461498102	0.423309914575757	0.325099322776456	0.183477046638915	0.123336870228977	0.948494066859799	0.223903082369013	0.117591543725496	0.601070293316848	0.0974551038380777	0.0965172068352215	0.0	0.647291890081453	Vitvi00g04854	Un	12304114
Vitvi00g04855	1.69642e+16	228018013962898	1.69799e+16	174964967710486	1.59155e+16	2.04987e+16	1.63363e+16	1853921051610180	2468409838512240	1.69291e+16	182653109351639	192349858670734	212954529948868	167171702446515	155234745817458	186518179102057	259471294429023	208602673597793	215980073861878	209164860071943	147210606526807	153022931735608	12355706841957	19548224243789	205855592273998	141436902985004	162136154174921	173891141948934	181875097323204	129133906630275	303952080919603	171669534504531	148590517132851	16982835155482	190895918385732	179888291936305	209348599280903	284333368421546	167405870854384	174523800714002	165944525569343	182653109351639	205344978981722	179354738359746	212853515374751	213055544522985	Vitvi00g04855	Un	12342204
Vitvi00g04856	0.0	0.0	0.0	0.0	0.0	0.08977706919866367	0.0	0.0	0.0	0.0	0.0	0.0	0.0	0.0	0.0	0.0	0.0	0.0	0.0	0.0	0.0	0.0	0.0	0.0	0.0	0.0	0.0	0.0	0.0	0.269331207595991	0.0	0.0	0.0	0.0	0.0	0.0	0.0	0.0	0.0	0.0	0.0	0.0	0.0	0.0	0.0	0.0	Vitvi00g04856	Un	12349202
Vitvi00g04857	0.0	0.0	0.0	0.0	0.0	0.0	0.0	0.0	0.0	0.0	0.0	0.0	0.0	0.0	0.0	0.0	0.0	0.0	0.0	0.0	0.0	0.0	0.0	0.0	0.0	0.0	0.0	0.0	0.0	0.0	0.0	0.0	0.0	0.0	0.0	0.0	0.0	0.0	0.0	0.0	0.0	0.0	0.0	0.0	0.0	0.0	Vitvi00g04857	Un	12356545
Vitvi00g04858	0.0	0.0	0.0	0.0	0.0	0.0	0.0	0.0	0.0	0.0	0.0	0.0	0.0	0.0	0.0	0.0	0.0	0.0	0.0	0.0	0.0	0.0	0.0	0.0	0.0	0.0	0.0	0.0	0.0	0.0	0.0	0.0	0.0	0.0	0.0	0.0	0.0	0.0	0.0	0.0	0.0	0.0	0.0	0.0	0.0	0.0	Vitvi00g04858	Un	12377062
Vitvi00g04859	0.0	0.0	0.0	0.0	0.0	0.0	0.0	0.0	0.0	0.0	0.0	0.0	0.0	0.0	0.0	0.0	0.0	0.0	0.0	0.0	0.0	0.0	0.0	0.0	0.0	0.0	0.0	0.0	0.0	0.0	0.0	0.0	0.0	0.0	0.0	0.0	0.0	0.0	0.0	0.0	0.0	0.0	0.0	0.0	0.0	0.0	Vitvi00g04859	Un	12380288
Vitvi00g04860	6.80801e+16	162312522910807	452583466195354	270582100084528	3.95722e+16	3.26372e+16	2.02337e+16	1.21157e+16	1.89158e+16	9598967659270780	104265024160809	8253392871415050	8514279241393080	653992853881687	972378603099816	41603228309422	149948286659701	153458310292636	183530971780084	18262008298266	691806789135852	48332352646755	401224181911611	171932798566046	238589319775927	509693002110668	492837525465966	184636373522802	314466579838874	495002971420965	169646678047047	194818710892043	209330751619028	202862848136632	105613303984779	136700825023026	833946861984973	29492194945467	113089098146308	958696134429227	790103181888928	104265024160809	744680745835724	905997828447288	828754934807512	874100913471105	Vitvi00g04860	Un	12383307
Vitvi00g04861	0.0	0.0	0.0	0.0	0.0	0.0	0.0	0.0	0.0	0.0	0.0	0.0	0.0	0.0	0.0	0.0	0.0	0.0	0.0	0.0	0.0	0.0	0.0	0.0	0.0	0.0	0.0	0.0	0.0	0.0	0.0	0.0	0.0	0.0	0.0	0.0	0.0	0.0	0.0	0.0	0.0	0.0	0.0	0.0	0.0	0.0	Vitvi00g04861	Un	12388799
Vitvi00g04862	0.19951362839534492	0.3398963165104633	0.179104123264757	0.3116343376932339	0.2654240950823227	0.21720575198072967	0.26733887806268203	0.0909649864784563	0.1923850540652405	0.08482373320224836	0.113901448276937	0.2485117336073045	0.12272303131956999	0.0692521216817317	0.227573167384401	0.301715596119902	0.341830935212862	0.441455413170597	0.236402601147931	0.11674343204371	0.126134944189346	0.294433993561215	0.0520694684528407	0.302817062053702	0.580016482573159	0.174783593212222	0.422309042515285	0.199179649519461	0.542777932324631	0.108839323617558	0.0	0.521786533187473	0.150546088493137	0.129684012507436	0.120324393526671	0.0616055794302416	0.104305444322123	0.280464663808358	0.0539212380475091	0.0	0.200549961559236	0.113901448276937	0.332415354187416	0.164608113027193	0.12278572730407	0.12266033533507	Vitvi00g04862	Un	12390223
Vitvi00g04863	0.0	0.0	0.0	0.0	0.0	0.0	0.0	0.0	0.0	0.0	0.0	0.0	0.0	0.0	0.0	0.0	0.0	0.0	0.0	0.0	0.0	0.0	0.0	0.0	0.0	0.0	0.0	0.0	0.0	0.0	0.0	0.0	0.0	0.0	0.0	0.0	0.0	0.0	0.0	0.0	0.0	0.0	0.0	0.0	0.0	0.0	Vitvi00g04863	Un	12393698
Vitvi00g04864	0.0	0.0	0.0	0.0	0.0	0.0	0.0	0.0	0.0	0.0	0.0	0.0	0.0	0.0	0.0	0.0	0.0	0.0	0.0	0.0	0.0	0.0	0.0	0.0	0.0	0.0	0.0	0.0	0.0	0.0	0.0	0.0	0.0	0.0	0.0	0.0	0.0	0.0	0.0	0.0	0.0	0.0	0.0	0.0	0.0	0.0	Vitvi00g04864	Un	12397289
Vitvi00g04865	2379882692673360	2703977896270560	2.60583e+16	1.94029e+16	1.8593e+16	1.85726e+16	2.25947e+16	36021146502298	2.04077e+16	211303649884962	202252031129588	2847243793742180	224492837307291	402445007866417	110208037571168	201311762364424	331080478282335	332555846874951	147557043723883	370624541876357	0.995443343332136	311579167142052	140088619056168	267223036872746	174774499810251	200636105033784	21425254126065	142900387370228	150202218969723	204976269171642	201998501549121	249568661246097	25381996541521	174452080707177	369044079703545	351378850342415	370425280646674	0.377283546523529	226310218262297	191775465635966	215825265756623	202252031129588	268300844841686	301147913906751	17177934429223	277206330322352	Vitvi00g04865	Un	12408167
Vitvi00g04866	5566696904783450	637444064765758	1.21499e+16	2.07993e+16	0.8362814099396084	9632649283279480	2263540179869670	0.546377753491378	1.02708e+16	0.9116486883924474	310290126151516	0.750098678627385	0.7051434714184546	134417762480553	217952727363778	107878719265728	0.914586392256321	544933591651402	127593996342024	0.745388093806777	21476037144775	0.751965534576164	398946248087654	0.670258639974258	158007988721971	109116598911109	107855020770667	0.339128033001065	145223050281276	199674148045436	747830254248209	281328638107299	187970470841577	209762945012027	0.358517580712121	0.734237926270635	0.621575300858365	143257752475873	128530624570389	0.59598692187437	0.853652897599082	310290126151516	0.565978328995483	0.934219028259287	0.574909265452877	0.835377677384032	Vitvi00g04866	Un	12411091
Vitvi00g04867	2.24696e+16	1.2114e+16	6862197032859860	1035948650914450	1.12642e+16	8501750985226410	1.2885e+16	462793851162047	176624783393897	2.64458e+16	341830901995563	295823664982288	2762600254860020	179747729165028	161513734074207	332825826475376	106944249730881	114582205018502	141894094600125	883791018879048	670695314350016	504172776628895	633511866176228	103159679139628	144273729517086	992382401460506	125597837459175	113089778782716	102725749414032	853380918882853	669886882544751	191235838048051	515573888246866	14375712942028	437557428830228	488030273493866	207278096855685	145971469932109	237632893158263	234020184609391	321721753148237	341830901995563	280111234568667	311536095395909	336955869059077	215564181912928	Vitvi00g04867	Un	12426196
Vitvi00g04868	2.40799e+16	329969347450587	2.22269e+16	459362277481067	3157008903997410	3.13667e+16	2756696512581440	1.06504e+16	4078791183897500	1.32517e+16	13724438364068	1527742973377870	1.33282e+16	365450955380704	240185656179199	116760300570738	369365681801437	27955297007526	340989390475064	308033874910512	177500740738742	18127201290335	33889068503885	44743957217188	591756575232471	348444078998181	318367229985705	280291362215338	409185429187932	373331993179744	158483643625045	214162986713895	361915215148561	250930751911978	110060577789697	102948118879211	532083435252853	283674801526647	863129600842417	124266210714802	186970554523539	13724438364068	157877268217686	147671326457889	939532715792952	172611170688387	Vitvi00g04868	Un	12427080
Vitvi00g04869	2461839000231540	0.28853065789534965	1.29119e+16	0.8792252086200425	1.33606e+16	0.5789093316861887	0.9367218840722886	0.46566587514048363	1.15609e+16	0.29738373021477865	0.473842388625629	0.163044670976731	0.1458688947570465	395103556644973	250206970870529	0.932411725539604	0.116086024131214	0.524714982276042	0.224790967278793	0.208142292680373	214891500575499	151651484336278	228992620284053	0.0719858199074744	0.275763603112123	283922547888294	0.932206895941861	0.236745417882019	0.184327764573126	155240023048544	0.0	0.344553748735283	184904096748965	0.616570935991933	0.858107208108794	0.0732245421721732	0.0619888529349929	225018664463884	0.192272745710792	0.302588154734786	0.397290290198758	0.473842388625629	0.0	0.326089341953462	0.145943415357348	0.145794374156745	Vitvi00g04869	Un	12430581
Vitvi00g04870	5051504185873620	0.9286214794033075	0.697937179872604	1.30351e+16	0.914046846029577	1.22289e+16	1.1075e+16	2.5557e+16	0.357620027411351	0.6774643572649657	0.584283645485477	1.17106e+16	0.7747392981656875	650371006539679	341236738553691	523843510668716	0.847846304172752	0.557426943333251	138059119070392	11977245082106	0.431358782110592	0.46472824929662	110950186292485	129049173904399	151055103407431	0.82762393326436	0.761786813371201	115272979145317	232535287145719	0.987790401912864	0.355517362726453	164715316422424	0.396031151711675	12793152585193	175673614548939	33546735523257	0.493900374195565	0.221339680627137	0.638310872021864	0.602722891998749	0.791359307774284	0.584283645485477	0.393507905767805	194860414880839	0.629857595738176	0.919621000593199	Vitvi00g04870	Un	12440309
Vitvi00g04871	0.0	0.0	0.0	0.0	0.0	0.0	0.0	0.0	0.0	0.0	0.0	0.0	0.0	0.0	0.0	0.0	0.0	0.0	0.0	0.0	0.0	0.0	0.0	0.0	0.0	0.0	0.0	0.0	0.0	0.0	0.0	0.0	0.0	0.0	0.0	0.0	0.0	0.0	0.0	0.0	0.0	0.0	0.0	0.0	0.0	0.0	Vitvi00g04871	Un	12446426
Vitvi00g04872	0.20779968649880232	0.040368163470874664	0.11369412326171101	0.10341822470138133	0.04974347876995033	0.04646357090106267	0.29700130154140797	0.0	0.0	0.10867810430776666	0.0	0.210813899140089	0.0785456533285975	0.177382627465488	0.291453354720373	0.154563077310546	0.0	0.0	0.121104490412624	0.0	0.215388325750228	0.125694044034905	0.0	0.310254674104144	0.0	0.149230436309851	0.0	0.0	0.0	0.139390712703188	0.0	0.891003904624224	0.0	0.0	0.0	0.0	0.0	0.0	0.0	0.3260343129233	0.0	0.0	0.0	0.421627798280178	0.0	0.157091306657195	Vitvi00g04872	Un	12455930
Vitvi00g04873	0.0	0.0	0.0	0.0	0.0	0.0	0.0	0.0	0.0	0.0	0.0	0.0	0.0	0.0	0.0	0.0	0.0	0.0	0.0	0.0	0.0	0.0	0.0	0.0	0.0	0.0	0.0	0.0	0.0	0.0	0.0	0.0	0.0	0.0	0.0	0.0	0.0	0.0	0.0	0.0	0.0	0.0	0.0	0.0	0.0	0.0	Vitvi00g04873	Un	12456790
Vitvi00g04874	0.0	0.0155999004599313	0.07631822846945026	0.07739430542072889	0.0	0.05116744349920666	0.016557234591335564	0.21056937864486	0.1121350933408473	0.4468560055914963	0.0	0.108886637696714	0.1517661776179675	0.0	0.0	0.0	0.0	0.0	0.0467997013797939	0.0	0.0832348106289018	0.145719874779449	0.0	0.0599475133014787	0.172235402960708	0.0	0.0	0.0	0.15350233049762	0.0	0.0	0.0	0.0496717037740067	0.0	0.238201511252799	0.182937246036921	0.15486706648505	0.0694031201966446	0.480355978267301	0.0	0.860212038507188	0.0	0.054839143176681	0.162934132216747	0.0	0.303532355235935	Vitvi00g04874	Un	12460146
Vitvi00g04875	5035922440558470	1.24616e+16	1.45938e+16	1724063340204180	1.6698e+16	2.48979e+16	1.77253e+16	1719960992054790	6315025315393650	541732253963814	861176307150984	7042924482652410	123184059973959	592204571981208	522117866884783	396454293301551	840276247885495	154225601844099	135593777658421	21305676347977	124963691136159	997920928177118	236209424388565	208424657853534	725849198191553	176198508014416	110102000370056	214639784220257	226415937483989	258221295282656	262299863749666	157198546030131	222413923595218	152147136102474	122344124418011	221648073992948	897399340614264	365605722464467	337392889497271	730083979296104	557719893098067	861176307150984	693323453019467	715261443511016	12484677344096	121521346506958	Vitvi00g04875	Un	12471192
Vitvi00g04876	1.3738e+16	4908499312901340	48532685956828	7002988725120140	5232432973454020	579904611488665	6781160558585300	479451542843092	281034264892648	4473554475091990	405080278872081	2.9914e+16	3215972769451290	19443864933717	979731661636947	119726937578246	511869913241824	429683268819381	5309966118092	393335563347269	566636980050601	49600803530697	994126313076543	498794052982816	607976251476685	261727226758815	5872106686403	720791996637092	580553685856382	101862443898484	140535709624773	112860494585735	638727165196523	26701605652172	40540064895909	553502436727094	273333754095409	288734775689887	545019283034054	571814025742403	225233033751142	405080278872081	269625787285348	328653463274806	321761572576307	321432981313952	Vitvi00g04876	Un	12471884
Vitvi00g04877	0.0	0.0	0.0	0.0	0.0	0.011894117700721166	0.0	0.0	0.0	0.0	0.0	0.0	0.0	0.0	0.0	0.0	0.0	0.0	0.0	0.0	0.0	0.0	0.0	0.0	0.0	0.0	0.0	0.0	0.0	0.0356823531021635	0.0	0.0	0.0	0.0	0.0	0.0	0.0	0.0	0.0	0.0	0.0	0.0	0.0	0.0	0.0	0.0	Vitvi00g04877	Un	12472934
Vitvi00g04878	0.0	0.0	0.0	0.0	0.0	0.0	0.0	0.0	0.0	0.0	0.0	0.0	0.0	0.0	0.0	0.0	0.0	0.0	0.0	0.0	0.0	0.0	0.0	0.0	0.0	0.0	0.0	0.0	0.0	0.0	0.0	0.0	0.0	0.0	0.0	0.0	0.0	0.0	0.0	0.0	0.0	0.0	0.0	0.0	0.0	0.0	Vitvi00g04878	Un	12476165
Vitvi00g04879	0.0	0.0	0.0	0.0	0.0	0.0	0.0	0.0	0.0	0.0	0.0	0.0	0.0	0.0	0.0	0.0	0.0	0.0	0.0	0.0	0.0	0.0	0.0	0.0	0.0	0.0	0.0	0.0	0.0	0.0	0.0	0.0	0.0	0.0	0.0	0.0	0.0	0.0	0.0	0.0	0.0	0.0	0.0	0.0	0.0	0.0	Vitvi00g04879	Un	12481939
Vitvi00g04880	0.0	0.036815765085437664	0.0	0.04516395010969667	0.09867503807760868	0.05846285520390567	0.0	0.493571991691976	0.2856201226323205	0.052053856689153	0.665184457937312	0.5158132207581796	0.6452885538002959	0.0	0.0	0.0	0.0	0.0	0.110447295256313	0.0	0.0	0.0	0.0	0.0	0.13549185032909	0.0	0.140930560473672	0.155094553759154	0.0	0.0	0.175388565611717	0.0	0.0	0.0	0.843233349834908	0.143910633549044	0.243657517936479	0.327582727328162	0.0	0.0	0.156161570067459	0.665184457937312	0.647101889484836	0.384524552031523	114730983592923	0.143267271671362	Vitvi00g04880	Un	12492832
Vitvi00g04881	0.42055198812025835	2.16707e+16	1.16546e+16	1956880212474130	2.09836e+16	1301805989208960	2.91512e+16	0.1212866486379417	0.9507246280931264	2125898310947420	0.227802896553874	2.82587e+16	1309003870085740	0.461680811211544	0.075857722461467	0.724117430687764	221376224709282	176582165268239	252162774557793	311315818783226	0.0560599751952649	0.327148881734683	29853161912962	0.565258515833577	232006593029264	0.15536319396642	144791671719526	469178729979175	0.930476455413654	297494151221325	0.0	494730935170345	120436870794509	259368025014872	0.160432524702228	0.0821407725736554	18079610349168	0.0934882212694528	373853917129396	246088912905121	0.178266632497099	0.227802896553874	192062204641618	373111722861637	12278572730407	139015046713079	Vitvi00g04881	Un	12496822
Vitvi00g04882	0.01763571254677417	0.042505551408294796	0.013033051558134834	0.017979279502267766	0.04116097498915967	0.02403566215328973	0.031110727416840733	0.028644632473934	0.0	0.0	0.0	0.0	0.0	0.0	0.0529071376403225	0.0	0.0454115710109899	0.0821050832138945	0.0	0.0	0.0390991546744045	0.0	0.0	0.0	0.0539378385068033	0.0	0.0	0.123482924967479	0.0721069864598692	0.0	0.0	0.0	0.0933321822505222	0.0	0.0	0.057289264947868	0.0	0.0	0.0	0.0	0.0	0.0	0.0	0.0	0.0	0.0	Vitvi00g04882	Un	12498841
Vitvi00g04883	0.0	0.0	0.0	0.0	0.0	0.0	0.0	0.0	0.0	0.0	0.0	0.0	0.0	0.0	0.0	0.0	0.0	0.0	0.0	0.0	0.0	0.0	0.0	0.0	0.0	0.0	0.0	0.0	0.0	0.0	0.0	0.0	0.0	0.0	0.0	0.0	0.0	0.0	0.0	0.0	0.0	0.0	0.0	0.0	0.0	0.0	Vitvi00g04883	Un	12505973
Vitvi01g00002	0.38350095421731184	0.28629180611387134	0.1644149463515751	0.12105987888136076	0.053231244425849	0.03359348091431153	0.17173693389812475	0.264637659845906	0.0505945316095805	0.08922773269445554	0.136981972392362	0.25101042188075506	0.07381818262314425	0.832850886781946	0.0273687664234947	0.290283209446495	0.446335144401261	0.276073269916901	0.136467004023452	0.196559781793528	0.202259218579292	0.0944258386819053	0.0500964902412833	0.145671469719409	0.16741167668339	0.0	0.0	0.159693733277547	0.0746016268481019	0.0261788158948327	0.0	0.0836692299235268	0.337963981197113	0.0935775905737345	0.173647724430582	0.35562759526123	0.0	0.101189063219161	0.0778171409054662	0.0612321444369954	0.128633912740905	0.136981972392362	0.0533032857895252	0.448717557971985	0.118133220338677	0.0295031449076115	Vitvi01g00002	1	53583
Vitvi01g00005	178261980909943	9490703635528160	9193225199328090	985788394625669	9019648966391360	1.07723e+16	1.01418e+16	132652638823519	784268455628912	9108725893008320	690827357063779	844862283270335	8072313196049500	199656496635838	161157941860399	173971504233592	951709472096833	981991912399645	913509706161972	751215101613368	112457987525194	882172582933122	115825506672128	972750155424799	826359961730928	103952994609672	756143542242228	910221201578462	904100463831349	124527716800913	108230285741407	935092705428414	100498031732404	110247826329106	132614374158923	132690903488115	918272003730689	650264907527135	958470172465205	855417990178509	918729605258783	690827357063779	858210503603306	831514062937364	833416955040654	781045684169247	Vitvi01g00005	1	69992
Vitvi01g00006	282883205286907	309889686563547	3003464821000300	280590013362625	296825297077704	2.52139e+16	3125649962138270	2633334148131430	26918215713459	281683023391797	221896082257386	267645929965066	2.63955e+16	303073680771301	301144921244454	244431013844966	30560549028026	342089890802277	281973678608104	240670234395105	357764695294686	3026045166103	261667793009215	30961297413099	27048927294767	319208465254771	282947889246232	288319536732109	21007857157355	287132583666209	259206524432353	311213357763611	307510390838859	318971240039013	263002414951262	263664414675025	358717080506524	179647233762656	312341630062277	294497609154387	238209830958727	221896082257386	271467351461795	263824508468337	270455938499223	257454956666382	Vitvi01g00006	1	113292
Vitvi01g00008	0.0	0.0	0.0	0.0	0.0	0.0	0.0	0.0	0.0	0.0	0.0	0.0	0.0	0.0	0.0	0.0	0.0	0.0	0.0	0.0	0.0	0.0	0.0	0.0	0.0	0.0	0.0	0.0	0.0	0.0	0.0	0.0	0.0	0.0	0.0	0.0	0.0	0.0	0.0	0.0	0.0	0.0	0.0	0.0	0.0	0.0	Vitvi01g00008	1	171719
Vitvi01g00011	1.31357e+16	1.23761e+16	6326833079988440	8100801255536830	5680330664384710	8471058191836360	5993727041378330	1236284211076020	6260503907862270	8166823972368120	977682036356351	763027275710596	106591500110092	118416300274869	106548664054088	169104697271924	122600689079554	121316461258454	127365151675319	831763042554642	473587375270796	592699506171096	522904914482873	895869383520858	101146607865732	415094110603155	577203980251387	711801108460872	699767304849819	51696571062964	132458444207145	550752219899404	534596040346969	712769852167127	959333061634408	151323536051764	757301154701876	494799626870579	837863364622968	773011950756722	839171876330747	977682036356351	729305382804366	796749168616826	110809601214118	102373399006066	Vitvi01g00011	1	215498
Vitvi01g00012	0.04697732511383463	0.0430655593293874	0.014926607377219467	0.07207013315377134	0.05603951193819367	0.5383338022016997	0.06540353801935427	0.09649754085237075	0.03255548510246815	0.056486187953277	0.0303275588725218	0.0	0.0326597123870885	0.110635000473915	0.0302969748675889	0.0	0.104018723142498	0.0	0.0251779548456642	0.0	0.0447798221316584	0.0	0.0	0.0	0.216210399461314	0.06205083187595	0.0	0.106067703938631	0.495499923977119	0.0	111950148262798	0.0926210745840378	0.0	0.103589539474025	0.160188706275628	0.0328063754291135	0.0277725134426078	0.0373384567623285	0.0	0.169458563859831	0.0	0.0303275588725218	0.0	0.0	0.0	0.065319424774177	Vitvi01g00012	1	241946
Vitvi01g00013	0.0	0.0	0.0	0.0	0.0	0.0	0.0	0.0	0.0	0.0	0.0	0.0	0.0	0.0	0.0	0.0	0.0	0.0	0.0	0.0	0.0	0.0	0.0	0.0	0.0	0.0	0.0	0.0	0.0	0.0	0.0	0.0	0.0	0.0	0.0	0.0	0.0	0.0	0.0	0.0	0.0	0.0	0.0	0.0	0.0	0.0	Vitvi01g00013	1	258955
Vitvi01g00014	0.27345563649004434	0.18283267386734933	0.2721472907135738	0.2271669243473681	0.36186340537696005	0.16188051381664334	0.20927716471829397	0.1848623586785849	0.1871426209582805	0.18276633414445967	0.0961513877800355	0.1395347747039575	0.051795340471446946	0.384166230078064	0.246997088609391	0.189203590782678	0.223782020361976	0.244891070059504	0.079824931180568	0.0422359222757254	0.466477029281744	0.307728920583252	0.452109789958366	0.131465292799085	0.0979256902846534	0.449663517338933	0.523833305725378	0.112093393066569	0.0	0.48564154144993	0.0	0.265682056362344	0.205757374251082	0.156392063541456	0.0725524289161368	0.297172288441033	0.238995018625745	0.135290223290816	0.169068022820769	0.153501837857611	0.225729141754999	0.0961513877800355	0.120262603359654	0.158806946048261	0.044421928875977	0.0591687520669169	Vitvi01g00014	1	267326
Vitvi01g00015	0.0	0.0	0.0	0.0	0.0	0.0	0.0	0.0	0.0	0.0	0.0	0.0	0.0	0.0	0.0	0.0	0.0	0.0	0.0	0.0	0.0	0.0	0.0	0.0	0.0	0.0	0.0	0.0	0.0	0.0	0.0	0.0	0.0	0.0	0.0	0.0	0.0	0.0	0.0	0.0	0.0	0.0	0.0	0.0	0.0	0.0	Vitvi01g00015	1	284475
Vitvi01g00019	0.0	0.0	0.0	0.0	0.0	0.0	0.0	0.0	0.0	0.0	0.0	0.0	0.0	0.0	0.0	0.0	0.0	0.0	0.0	0.0	0.0	0.0	0.0	0.0	0.0	0.0	0.0	0.0	0.0	0.0	0.0	0.0	0.0	0.0	0.0	0.0	0.0	0.0	0.0	0.0	0.0	0.0	0.0	0.0	0.0	0.0	Vitvi01g00019	1	305756
Vitvi01g00023	2.9687e+16	3.0707e+16	2.87635e+16	3290413831535090	3.1384e+16	3.00941e+16	2.78668e+16	3884448086461300	3263300685467940	3.88274e+16	393241400133529	412304279825438	3417265389787680	25034547980541	304443470304064	335820107267196	339124571092315	295723190893339	28636334923922	32716263916061	278985383707266	25675710062949	351693682522304	314480314688096	320950152250129	286822249089219	356790265090586	297907864573578	338087146469305	290343916561466	274391839639145	281283078813678	305926000714542	248796137370826	412554778058368	364334839233893	35639046458356	296269672510029	358644061541624	397578928486777	408599221228543	393241400133529	484887207686375	339721351964501	333388251249233	350064826708304	Vitvi01g00023	1	318507
Vitvi01g00024	3.47826e+16	5294537956692650	5475385350586670	5111790704864350	5334134435946880	468772946805305	595402866299776	5384098524623990	446579432776397	6.2985e+16	824984630449596	6979057610356640	5.82675e+16	387054436336803	298511990655007	357910125897233	545861274668039	584100693551346	458399418788411	449416610465141	56350129363756	629697701073301	463255552141367	590635216502557	479646442815382	461856541751151	691578189824416	446805599208499	495284863246226	645553238206641	265480738963048	654679040858658	506564064953078	624965493087592	514668792623845	562150912300954	669225360543308	223933505009486	701144598486517	551711188899897	636693901398086	824984630449596	666691888092287	729119633979042	591721686621217	573628724465413	Vitvi01g00024	1	324068
Vitvi01g00025	4123288892533920	5227761796568120	5222333289346580	4392880993148570	5517089942579350	375480708707058	489013896967905	4611767630026770	6.3696e+16	5265995822840050	629557127625031	527244846690107	428009276768511	368308582050242	332679274253293	535998811456642	573814029070971	492920189818546	501594320080921	523363848751324	526831902939608	516504235113043	400163630154291	428340798316573	489359869473708	514261555057093	641713375329101	499152052387613	356248852684598	366704798034542	403488475402034	445558595916983	570103585464665	451379509522067	522665299484447	399688226520907	762397867828104	511522615384488	633603684408734	579493346336051	366701716107232	629557127625031	505998298834296	548491394545918	435916652339212	42010190119781	Vitvi01g00025	1	327060
Vitvi01g00026	1093314983780470	2.00979e+16	1813243586387700	209206322903973	1.74668e+16	2.10406e+16	1.70966e+16	1886267822387350	2316243549886160	1.96207e+16	204071320678035	218673871408201	220221178387438	976543624664186	120872252080617	109467880587106	225213082695434	184606022666978	193117708827756	191478170696935	192806579591086	15968832562829	231375196350341	186888036504023	209355735857555	175861251233565	153447023572956	194695981234804	223612324252975	243039789713585	164567195957194	178037189260033	172121361397422	162740699862982	190375590830575	186877973646896	209116827947192	254131882030041	173047113093135	20353478531576	212038340228232	204071320678035	255511303288259	181836439528143	221136990019184	219305366755692	Vitvi01g00026	1	333750
Vitvi01g00027	1.44148e+16	1.29006e+16	1.92955e+16	2216363221657060	2.15246e+16	1249377275322480	1.90107e+16	0.34640776602752055	0.5264600990098015	0.485254531226012	0.431470999743121	0.416964577081166	0.5616309457902184	153028472126983	167026403607859	112388244107106	106366172705309	146324572624978	134327791527949	141884287895717	212361246577522	2246186538267	272855272956334	221773395154227	170280298386559	21886055124102	236153912145072	190724383676797	0.930141148582874	26283814172638	0.189609260120775	175696337517252	267717058557092	126908073645114	0.303867873814381	0.38894765824066	0.477437028389047	0.575483169630556	0.306389218570495	0.642904418131999	0.506469956975542	0.431470999743121	0.262338603845204	0.571590550317128	0.348844206870375	0.774417684710062	Vitvi01g00027	1	355911
Vitvi01g00028	6807111283618120	1.41888e+16	1.55989e+16	1.40926e+16	1.63997e+16	1.67489e+16	1.55987e+16	118477418029009	1.85459e+16	1.8764e+16	229319164241127	2098697030859240	2202631062283220	779240752630237	735409213200483	527483419254717	153945225727256	142452319376107	12926554460731	165017212988153	150531745496457	152418038874937	129284841989085	141926692319488	151565326204117	167413737243656	155405116445888	169171607205446	139887553732146	124492775383701	238087185006351	168212456898484	14839816977833	151350328737181	128678125306548	10827671075147	206604503664291	164312992210782	19706323545796	178737409638907	187120352668412	229319164241127	191657565993916	228081840177933	225511238650501	215014973806144	Vitvi01g00028	1	360851
Vitvi01g00029	1.01173e+16	1.49979e+16	1.64794e+16	147618304520013	1.41105e+16	1.24843e+16	1.56867e+16	112258459414982	1.42467e+16	1.36265e+16	136543650210313	1513535498200420	1.46724e+16	113663034101875	103631904445136	862237111074644	14253994784116	168779335423101	13861703615701	150282507671256	159801204164527	184299238394368	170587383333038	148323846421184	123943683805817	164622771834595	12814222526537	130551210984813	10805080925485	140107637750155	126370618775158	173146739673045	153260563887422	14419509132063	112103258071825	112413660758139	149544577848137	135389628304255	132577308819354	141325454011095	134891583990122	136543650210313	151553069267664	151154030372421	146206134951489	147241069985538	Vitvi01g00029	1	363995
Vitvi01g00030	0.0	0.0	0.0	0.0	0.0	0.0	0.0	0.0	0.0	0.0	0.0	0.0	0.0	0.0	0.0	0.0	0.0	0.0	0.0	0.0	0.0	0.0	0.0	0.0	0.0	0.0	0.0	0.0	0.0	0.0	0.0	0.0	0.0	0.0	0.0	0.0	0.0	0.0	0.0	0.0	0.0	0.0	0.0	0.0	0.0	0.0	Vitvi01g00030	1	398200
Vitvi01g00031	0.02133955198337993	0.0088669954444696	0.018832161622443565	0.029295346412773565	0.0	0.0	0.0	0.0	0.078897574019307	0.0	0.0	0.03087062877581265	0.06904648390234	0.0	0.0640186559501398	0.0	0.0	0.0	0.0266009863334088	0.0328411196115253	0.0236553652558054	0.0	0.0878860392383207	0.0	0.0	0.0	0.0	0.0	0.0	0.0	0.0	0.0	0.0	0.0	0.0	0.0	0.0	0.157795148038614	0.0	0.0	0.0	0.0	0.0	0.0617412575516253	0.0690817579437158	0.0690112098609642	Vitvi01g00031	1	402660
Vitvi01g00033	1.44094e+16	1.65809e+16	1.11313e+16	1236802638555830	1.3317e+16	1693426406580220	1.29265e+16	2.4547e+16	282189814883196	2.09346e+16	284103782955857	2.6367e+16	2498224476718650	878044005954166	139110686208034	205367960822523	171561091147224	136978503117842	18888667369657	123214090374511	12965300268535	810726584025135	789822583472763	136822311279927	155236221939546	94865788362172	145010129329489	159635150892234	250487526627024	831326210561815	174407774290862	145634588210829	820190937067293	160140644118524	278720058451462	212220845460647	190838338883801	373541290882591	192751965852441	203200885529447	232084859725256	284103782955857	294516504701059	232822870210314	231018760959928	268626134383803	Vitvi01g00033	1	412114
Vitvi01g00034	232649227839813	1.59342e+16	1.07694e+16	1.86678e+16	9140631166737350	2381742129389370	1.03161e+16	1258586035393710	1132858085485570	1.21724e+16	648413116845853	906220397697234	906625601786595	284366524655611	119994740907566	293586417956262	176214956942929	161497433138648	140314346157479	149260789415089	761217221424511	976985524089486	23454337045479	204602821410455	120888946715852	862696064906008	780723275351308	109877000976389	298618178911767	264089961084535	151814498820511	865691293697399	134563397223283	88349075623141	116034418700649	135682788378094	717085113600344	15486310573708	118422987208488	129876509540071	116871629587063	648413116845853	682490274066038	112995052132843	77156179040873	104168941316446	Vitvi01g00034	1	418947
Vitvi01g00035	1.26608e+16	8873986731490730	910441468312488	973046212454422	924371453418379	7978949977308030	8618324970280610	1178327448187240	715570635583309	9595863676384670	105879907642513	9204825487963370	8850054012567600	12531015748291	124343987739268	130171032983579	902680504006304	947600404504468	811915110936448	898825130986346	901019353454297	931479920496821	932948216045673	102926893889009	956921482427503	847512830270038	973927779701106	951673750283993	685025132849493	810938921534466	897720938808452	818684268137105	929398015086184	837415207860895	11675998439644	118905505241009	111022562850765	320915642658968	897254642543168	921294529932474	106020993043976	105879907642513	94156076872186	899404328870815	910494212140073	859516590373448	Vitvi01g00035	1	421783
Vitvi01g00036	2.98431e+16	2.48853e+16	3642789797583850	2.82181e+16	2943926202167680	3.19298e+16	276013904200625	4658580679764000	3426363016010850	2.52733e+16	221451683627509	1.78261e+16	2238544026108530	335850339343883	295799716469071	263643752818986	217622213916207	289312924142725	239623807663324	247379623631374	495983990019354	349473325624429	379917540094911	187870423855282	278755053669574	295275305201216	355840879001479	232061676447611	365879120921758	332869193228362	259146446695616	23303862722441	300371357809449	294631727568016	431079393307123	500636742645678	296217057341729	389055545860442	341599783381277	253038401167056	163560746704071	221451683627509	179122966914755	177399107545715	217266435575751	230442369645956	Vitvi01g00036	1	441281
Vitvi01g00037	489886113722208	2464771300778880	2.9687e+16	2.34901e+16	2.5623e+16	1.48782e+16	2.28131e+16	730826697819127	384314576424124	3010697414895990	203109758148798	1.98196e+16	309428756760743	602017680695847	497751158662714	369889501808063	204092079639086	364082769762987	171256540831593	279738651286416	271783895011548	339086069938437	301764430911425	280117340302806	122821810889919	311675170796756	164732763912451	292282198162527	151232019311825	236538591098617	0.585744255382642	203536578976182	184562609251891	296293320179202	891778272328584	56987512330967	366183769799575	402445383048673	228362617318764	358202202194549	316644404955486	203109758148798	203762999551523	192629188756249	260005807283581	358851706237905	Vitvi01g00037	1	455263
Vitvi01g00038	8798134670317080	7569399642999940	477562180276162	580631381370405	4258544070452240	4326246555682310	5637535924943270	689363000434202	7635446579078010	4796932720417970	462015919137225	4647738239862640	4754534381580130	880531785457801	594689418527394	116421919710993	707247813595735	764476554854073	799095524450176	546396686395137	354211184323706	532078670109643	569991442194534	607856040929597	564046660987084	437804626417127	404720443034366	43503815168418	445573661477842	557513201404845	294787103822008	65424917164126	426676839230593	61033476661113	553770788515801	824955212352603	467841961754704	10592473540609	475294346558044	501419289269663	462366180297685	462015919137225	375987518155704	553560129816825	459741252153299	491165624162727	Vitvi01g00038	1	463521
Vitvi01g00039	2.32295e+16	8795574161470510	8355215870009890	7.58781e+16	8789839219763650	892297186021664	9754605287132790	151127701639729	845199186158099	9534122227450710	101897835978472	8619311694824490	1.00348e+16	214668363452076	23579284176057	246422876726896	975761931629549	863652190363327	799258126448279	784965421736396	85290414473358	868695194532993	763510918680388	708607683248788	804225802853173	798971731469504	935055323177443	90292471128215	812976566507992	71734837117685	114656662038015	101970876179262	901683588825589	100498923552163	141011214453637	161244188825821	115502222157118	535376150745018	913565135308309	108070619154025	865965341386656	101897835978472	875523805374105	848338533590794	981849199627751	102511274179422	Vitvi01g00039	1	474652
Vitvi01g00041	0.42844244512677704	1.69904e+16	1.33409e+16	0.9833186394432497	0.5842254071136176	0.8733755110780258	0.816710513149526	1005316523230070	0.9002186216462406	1.10117e+16	138161424420514	0.7891585057450675	1.2315e+16	0.397101289884975	0.276044189440595	0.612181856054761	217550236109144	14409318078233	148069447945586	208551031321588	0.964367065745735	0.952388708276558	0.826819112350848	120211969649113	0.921017109487771	0.411172682521401	0.638658129034768	0.702845409784684	0.991852294114152	103216506596832	0.596109173151605	0.639315490478106	0.752578835125812	105823721384466	114108239057468	0.869550655885464	105818030825888	0.742256935033601	0.808655666670197	0.81410078438401	168074197391336	138161424420514	0.537622415735135	1040694595755	124566305826909	12173389775701	Vitvi01g00041	1	480581
Vitvi01g00042	8682981710548140	1.38052e+16	1.22801e+16	1.17948e+16	1.31431e+16	1.04439e+16	1.09478e+16	9319274500110540	1.68464e+16	1.13675e+16	126359690548447	9576167379748400	1.06776e+16	113313014144853	983682847278596	488081524437318	157630660340308	137586002214084	118937843366869	130378827562716	120587357317418	117436887647859	137746569936564	107635112669192	108462345244379	13748162076505	116397540416629	140412794858192	975285931474871	113273108516133	102514282314345	107339364926839	128471096609899	926243753880936	816982756352119	104687214366999	11319857686852	223730261675842	114436351507588	11547083105605	111118779209373	126359690548447	797571579161742	111766189678794	106148027228205	107404943184375	Vitvi01g00042	1	485724
[truncated: 34,207 more rows]
[truncated: 6 more columns]

## Sheet: TableS2
Table S2: List of DEGs resulting by the VENN comparison at T1. Name of comparison is reported in column A, number of DEGs included in each category in column B; Gene ID of the elements included in each caterogy is reported in column C
[truncated: 3,772 more rows]

[truncated: 4 more sheets: TableS3, TableS4, TableS5, TableS6]
